# Supplementary material for: Lipidomics reveals dramatic lipid compositional changes in the maturing postnatal lung
Source: Sci Rep. 2017 Feb 1;7:40555. doi: 10.1038/srep40555 (PMC5286405; doi:10.1038/srep40555)
Supplement: Supplementary Dataset 1 [file srep40555-s2.xls]

## Sheet: Index
		A note on our lipid annotation
	Annotation	Lipids are annotated according to Lipid Maps classification system (see citation 58, 59 in main text).
	Isomers	Isomers whose peaks are separated by different retention times are annotated with '_A' and '_B'.
	Coelution	In the statistical results lipids tab, lipids with more than one lipid identification in one row signifies that the lipids are coeluting. These lipids are identified by observing two correct fragmantation patterns in one MS/MS scan of a chromatographic peak.
Tab Number	Tab Name	Description
1	Identified lipids	List of the the unique lipids identified in both positive and negative ionization.
2	Aligned lipids	The output file of from Mzmine containing the average m/z, average retention time, total number of carbons of the hydrocarbon chains (i.e., fatty acids and long base chains), and the total number of double bonds in the hydrocarbon chains, the ionization mode the lipid was identified and the associated adduct for each lipid identified. The peak intensity for each lipid per samples is also show. Re…
3	Statisical Results lipids	Normalized, T.test -pvalues, Anova, and z-score results from statistical analysis. Replicate for each sample time are annoatated as R1, R2, and R3. The adduct, subclass abbreviation, total number of carbons of the hydrocarbon chains (i.e., fatty acids and long base chains), and the total number of double bonds in the hydrocarbon chains are also provided per lipid identification.
4	Blanks aligned POS	Lipids that were idenified in positive ionization pre- and post- sample analysis. All lipid species detected in blanks were at least an order of magnitude greater than the blank than detected in the samples. Peak apex intensity value listed are raw, not normalized values. The color coding is scaled per idenfitication with green being low and red being high.
5	Blanks aligned NEG	Lipids that were idenified in negative ionization pre- and post- sample analysis. All lipid species detected in blanks were at least an order of magnitude greater than the blank than detected in the samples. Peak apex intensity value listed are raw, not normalized values. The color coding is scaled per idenfitication with green being low and red being high.
6	Lipid gradient	LC-MS/MS elution gradient. The 93% mobile phase A (MPA) 7% mobile phase B (MPB) was maintained after 92 min for a total run time of 142 minutes.
7	Figure 2	Underlying numerical data used to generate Figure 2 along with statistical significance values and fold changes
8	Figure 3a	Underlying numerical data used to generate Figure 3a along with statistical significance values and fold changes
9	Supp Figure 03	Underlying numerical data used to generate Supplementary Figure 3 along with statistical significance values and fold changes
10	Supp Figure 04	Underlying numerical data used to generate Supplementary Figure 4 along with statistical significance values and fold changes
11	Supp Figure 06	Underlying numerical data used to generate Supplementary Figure 6 along with statistical significance values and fold changes
12	Supp Figure 07	Underlying numerical data used to generate Supplementary Figure 7 along with statistical significance values and fold changes
13	Supp Figure 08	Underlying numerical data used to generate Supplementary Figure 8 along with statistical significance values and fold changes
14	Supp Figure 09	Underlying numerical data used to generate Supplementary Figure 9 along with statistical significance values and fold changes

## Sheet: T1.Identified lipids
Unique Identified Lipids	Lipid Class	Lipid SubClass					Lipid Class	Lipid Subclass	Count
Cer(d18:0_16:0)_A	Sphingolipids	Cer					Sphingolipids	Cer	33
Cer(d18:0_16:0)_B	Sphingolipids	Cer						GM3	11
Cer(d18:0_18:0)	Sphingolipids	Cer						HexCer	3
Cer(d18:0_20:0)	Sphingolipids	Cer						SM	26
Cer(d18:0_22:0)_A	Sphingolipids	Cer						SB	2
Cer(d18:0_22:0)_B	Sphingolipids	Cer					Phospholipids	CL	14
Cer(d18:0_22:1)	Sphingolipids	Cer						LPC	50
Cer(d18:0_24:0)	Sphingolipids	Cer						LPE	17
Cer(d18:0_24:1)_A	Sphingolipids	Cer						LPE(P-	2
Cer(d18:0_24:1)_B	Sphingolipids	Cer						LPG	12
Cer(d18:1_14:0)	Sphingolipids	Cer						LPI	8
Cer(d18:1_16:0)_A	Sphingolipids	Cer						LPS	3
Cer(d18:1_16:0)_B	Sphingolipids	Cer						PA	1
Cer(d18:1_16:0)_C	Sphingolipids	Cer						PC	128
Cer(d18:1_18:0)	Sphingolipids	Cer						PE	67
Cer(d18:1_19:0)	Sphingolipids	Cer						PE(P-	30
Cer(d18:1_20:0)	Sphingolipids	Cer						PG	105
Cer(d18:1_22:0)_A	Sphingolipids	Cer						PI	46
Cer(d18:1_22:0)_B	Sphingolipids	Cer						PS	34
Cer(d18:1_22:1)	Sphingolipids	Cer					Glycerolipids	DG	79
Cer(d18:1_23:0)_A	Sphingolipids	Cer						TG	253
Cer(d18:1_23:0)_B	Sphingolipids	Cer					Total		924
Cer(d18:1_23:1)	Sphingolipids	Cer
Cer(d18:1_24:0)_A	Sphingolipids	Cer
Cer(d18:1_24:0)_B	Sphingolipids	Cer
Cer(d18:1_24:1)_A	Sphingolipids	Cer
Cer(d18:1_24:1)_B	Sphingolipids	Cer
Cer(d18:1_25:0)	Sphingolipids	Cer
Cer(d18:1_26:0)	Sphingolipids	Cer
Cer(d18:1_26:1)	Sphingolipids	Cer
Cer(d18:2_16:0)	Sphingolipids	Cer
Cer(d18:2_20:0)	Sphingolipids	Cer
Cer(d20:1_24:0)	Sphingolipids	Cer
CL(16:1_18:1_18:1_18:2)	Phospholipids	CL
CL(18:2_18:1_18:2_20:3)	Phospholipids	CL
CL(18:2_18:2_18:1_16:1)	Phospholipids	CL
CL(18:2_18:2_18:2_16:1)	Phospholipids	CL
CL(18:2_18:2_18:2_18:1)	Phospholipids	CL
CL(18:2_18:2_18:2_18:2)	Phospholipids	CL
CL(18:2_18:2_18:2_20:3)	Phospholipids	CL
CL(20:2_16:1_16:1_18:2)	Phospholipids	CL
CL(20:2_16:1_18:1_18:2)	Phospholipids	CL
CL(20:3_16:0_18:1_18:2)	Phospholipids	CL
CL(20:3_16:0_18:2_20:4)	Phospholipids	CL
CL(20:3_16:1_16:1_18:2)	Phospholipids	CL
CL(20:3_16:1_18:1_18:2)	Phospholipids	CL
CL(20:4_16:0_18:2_20:4)	Phospholipids	CL
DG(12:0_12:0_0:0)	Glycerolipids	DG
DG(12:0_18:2_0:0)	Glycerolipids	DG
DG(12:0_18:3_0:0)	Glycerolipids	DG
DG(12:0_22:6_0:0)	Glycerolipids	DG
DG(14:0_16:0_0:0)	Glycerolipids	DG
DG(14:0_18:1_0:0)	Glycerolipids	DG
DG(14:0_18:2_0:0)	Glycerolipids	DG
DG(14:0_20:4_0:0)	Glycerolipids	DG
DG(14:0_22:4_0:0)	Glycerolipids	DG
DG(14:0_22:6_0:0)	Glycerolipids	DG
DG(15:0_16:0_0:0)	Glycerolipids	DG
DG(15:0_18:1_0:0)	Glycerolipids	DG
DG(15:0_20:2_0:0)	Glycerolipids	DG
DG(16:0_0:0_16:0)	Glycerolipids	DG
DG(16:0_16:1_0:0)	Glycerolipids	DG
DG(16:0_17:1_0:0)	Glycerolipids	DG
DG(16:0_18:0_0:0)	Glycerolipids	DG
DG(16:0_18:1_0:0)	Glycerolipids	DG
DG(16:0_18:2_0:0)	Glycerolipids	DG
DG(16:0_18:3_0:0)	Glycerolipids	DG
DG(16:0_20:1_0:0)	Glycerolipids	DG
DG(16:0_20:3_0:0)	Glycerolipids	DG
DG(16:0_20:4_0:0)_A	Glycerolipids	DG
DG(16:0_20:4_0:0)_B	Glycerolipids	DG
DG(16:0_20:5_0:0)	Glycerolipids	DG
DG(16:0_22:1_0:0)	Glycerolipids	DG
DG(16:0_22:4_0:0)	Glycerolipids	DG
DG(16:0_22:5_0:0)_A	Glycerolipids	DG
DG(16:0_22:5_0:0)_B	Glycerolipids	DG
DG(16:0_22:6_0:0)	Glycerolipids	DG
DG(16:1_18:2_0:0)	Glycerolipids	DG
DG(16:1_22:6_0:0)	Glycerolipids	DG
DG(17:0_18:1_0:0)	Glycerolipids	DG
DG(17:0_18:2_0:0)	Glycerolipids	DG
DG(17:0_20:4_0:0)	Glycerolipids	DG
DG(17:0_22:5_0:0)	Glycerolipids	DG
DG(17:1_18:1_0:0)	Glycerolipids	DG
DG(18:0_18:1_0:0)	Glycerolipids	DG
DG(18:0_20:1_0:0)	Glycerolipids	DG
DG(18:0_20:3_0:0)	Glycerolipids	DG
DG(18:0_20:4_0:0)	Glycerolipids	DG
DG(18:0_20:5_0:0)	Glycerolipids	DG
DG(18:0_22:4_0:0)	Glycerolipids	DG
DG(18:0_22:5_0:0)_A	Glycerolipids	DG
DG(18:0_22:5_0:0)_B	Glycerolipids	DG
DG(18:1_0:0_18:1)	Glycerolipids	DG
DG(18:1_18:2_0:0)	Glycerolipids	DG
DG(18:1_18:3_0:0)	Glycerolipids	DG
DG(18:1_20:1_0:0)	Glycerolipids	DG
DG(18:1_20:4_0:0)	Glycerolipids	DG
DG(18:1_22:0_0:0)	Glycerolipids	DG
DG(18:1_22:1_0:0)	Glycerolipids	DG
DG(18:1_22:2_0:0)	Glycerolipids	DG
DG(18:1_22:5_0:0)	Glycerolipids	DG
DG(18:1_22:6_0:0)	Glycerolipids	DG
DG(18:2_0:0_18:2)	Glycerolipids	DG
DG(18:2_18:3_0:0)	Glycerolipids	DG
DG(18:2_19:0_0:0)	Glycerolipids	DG
DG(18:2_20:2_0:0)	Glycerolipids	DG
DG(18:2_20:4_0:0)	Glycerolipids	DG
DG(18:2_22:1_0:0)	Glycerolipids	DG
DG(18:2_22:5_0:0)	Glycerolipids	DG
DG(18:2_22:6_0:0)	Glycerolipids	DG
DG(19:0_20:4_0:0)	Glycerolipids	DG
DG(19:1_16:0_0:0)	Glycerolipids	DG
DG(19:1_18:1_0:0)	Glycerolipids	DG
DG(19:1_20:4_0:0)	Glycerolipids	DG
DG(20:0_22:6_0:0)	Glycerolipids	DG
DG(20:1_20:2_0:0)	Glycerolipids	DG
DG(20:1_20:3_0:0)	Glycerolipids	DG
DG(20:1_22:5_0:0)	Glycerolipids	DG
DG(20:2_22:5_0:0)	Glycerolipids	DG
DG(20:2_22:6_0:0)	Glycerolipids	DG
DG(20:3_22:4_0:0)	Glycerolipids	DG
DG(20:3_22:5_0:0)	Glycerolipids	DG
DG(20:3_22:6_0:0)	Glycerolipids	DG
DG(22:1_22:6_0:0)	Glycerolipids	DG
DG(22:2_22:5_0:0)	Glycerolipids	DG
DG(22:2_22:6_0:0)	Glycerolipids	DG
GM3(32:1)	Sphingolipids	GM3
GM3(34:0)_A	Sphingolipids	GM3
GM3(34:0)_B	Sphingolipids	GM3
GM3(34:1)_A	Sphingolipids	GM3
GM3(34:1)_B	Sphingolipids	GM3
GM3(34:2)	Sphingolipids	GM3
GM3(36:1)	Sphingolipids	GM3
GM3(36:2)	Sphingolipids	GM3
GM3(40:1)	Sphingolipids	GM3
GM3(42:1)	Sphingolipids	GM3
GM3(42:2)	Sphingolipids	GM3
HexCer(d18:0_16:0)	Sphingolipids	HexCer
HexCer(d18:1_16:0)	Sphingolipids	HexCer
HexCer(d18:1_24:1)	Sphingolipids	HexCer
LPC(0:0_14:0)_A	Phospholipids	LPC
LPC(0:0_14:0)_B	Phospholipids	LPC
LPC(0:0_16:0)_A	Phospholipids	LPC
LPC(0:0_16:0)_B	Phospholipids	LPC
LPC(0:0_18:0)_A	Phospholipids	LPC
LPC(0:0_18:0)_B	Phospholipids	LPC
LPC(0:0_18:1)_A	Phospholipids	LPC
LPC(0:0_18:1)_B	Phospholipids	LPC
LPC(0:0_20:4)_A	Phospholipids	LPC
LPC(0:0_20:4)_B	Phospholipids	LPC
LPC(12:0_0:0)	Phospholipids	LPC
LPC(14:1_0:0)	Phospholipids	LPC
LPC(15:0_0:0)_A	Phospholipids	LPC
LPC(15:0_0:0)_B	Phospholipids	LPC
LPC(16:1_0:0)_A	Phospholipids	LPC
LPC(16:1_0:0)_B	Phospholipids	LPC
LPC(16:2_0:0)_A	Phospholipids	LPC
LPC(16:2_0:0)_B	Phospholipids	LPC
LPC(16:3_0:0)	Phospholipids	LPC
LPC(17:0_0:0)_A	Phospholipids	LPC
LPC(17:0_0:0)_B	Phospholipids	LPC
LPC(17:1_0:0)_A	Phospholipids	LPC
LPC(17:1_0:0)_B	Phospholipids	LPC
LPC(18:2_0:0)_A	Phospholipids	LPC
LPC(18:2_0:0)_B	Phospholipids	LPC
LPC(18:3_0:0)	Phospholipids	LPC
LPC(19:0_0:0)_A	Phospholipids	LPC
LPC(19:0_0:0)_B	Phospholipids	LPC
LPC(19:1_0:0)	Phospholipids	LPC
LPC(20:0_0:0)_A	Phospholipids	LPC
LPC(20:0_0:0)_B	Phospholipids	LPC
LPC(20:1_0:0)_A	Phospholipids	LPC
LPC(20:1_0:0)_B	Phospholipids	LPC
LPC(20:2_0:0)_A	Phospholipids	LPC
LPC(20:2_0:0)_B	Phospholipids	LPC
LPC(20:3_0:0)_A	Phospholipids	LPC
LPC(20:3_0:0)_B	Phospholipids	LPC
LPC(20:5_0:0)_A	Phospholipids	LPC
LPC(20:5_0:0)_B	Phospholipids	LPC
LPC(21:0_0:0)	Phospholipids	LPC
LPC(22:0_0:0)_A	Phospholipids	LPC
LPC(22:0_0:0)_B	Phospholipids	LPC
LPC(22:1_0:0)	Phospholipids	LPC
LPC(22:2_0:0)	Phospholipids	LPC
LPC(22:4_0:0)_A	Phospholipids	LPC
LPC(22:4_0:0)_B	Phospholipids	LPC
LPC(22:6_0:0)_A	Phospholipids	LPC
LPC(22:6_0:0)_B	Phospholipids	LPC
LPC(24:0_0:0)_A	Phospholipids	LPC
LPC(24:0_0:0)_B	Phospholipids	LPC
LPE(14:0_0:0)	Phospholipids	LPE
LPE(16:0_0:0)_A	Phospholipids	LPE
LPE(16:0_0:0)_B	Phospholipids	LPE
LPE(16:1_0:0)	Phospholipids	LPE
LPE(18:0_0:0)	Phospholipids	LPE
LPE(18:1_0:0)_A	Phospholipids	LPE
LPE(18:1_0:0)_B	Phospholipids	LPE
LPE(18:2_0:0)_A	Phospholipids	LPE
LPE(18:2_0:0)_B	Phospholipids	LPE
LPE(19:0_0:0)	Phospholipids	LPE
LPE(20:3_0:0)	Phospholipids	LPE
LPE(20:4_0:0)	Phospholipids	LPE
LPE(20:5_0:0)	Phospholipids	LPE
LPE(22:0_0:0)	Phospholipids	LPE
LPE(22:1_0:0)	Phospholipids	LPE
LPE(22:4_0:0)	Phospholipids	LPE
LPE(22:6_0:0)	Phospholipids	LPE
LPE(P-16:0_0:0)	Phospholipids	LPE
LPE(P-18:0_0:0)	Phospholipids	LPE
LPG(16:0_0:0)_A	Phospholipids	LPG
LPG(16:0_0:0)_B	Phospholipids	LPG
LPG(18:0_0:0)_A	Phospholipids	LPG
LPG(18:0_0:0)_B	Phospholipids	LPG
LPG(18:1_0:0)_A	Phospholipids	LPG
LPG(18:1_0:0)_B	Phospholipids	LPG
LPG(18:2_0:0)_A	Phospholipids	LPG
LPG(18:2_0:0)_B	Phospholipids	LPG
LPG(20:4_0:0)	Phospholipids	LPG
LPG(20:5_0:0)	Phospholipids	LPG
LPG(22:6_0:0)_A	Phospholipids	LPG
LPG(22:6_0:0)_B	Phospholipids	LPG
LPI(16:0_0:0)_A	Phospholipids	LPI
LPI(16:0_0:0)_B	Phospholipids	LPI
LPI(18:0_0:0)_A	Phospholipids	LPI
LPI(18:0_0:0)_B	Phospholipids	LPI
LPI(20:4_0:0)_A	Phospholipids	LPI
LPI(20:4_0:0)_B	Phospholipids	LPI
LPI(22:6_0:0)_A	Phospholipids	LPI
LPI(22:6_0:0)_B	Phospholipids	LPI
LPS(18:0_0:0)	Phospholipids	LPS
LPS(18:1_0:0)	Phospholipids	LPS
LPS(20:4_0:0)	Phospholipids	LPS
PA(17:0_20:4)	Phospholipids	PA
PC(10:0_10:0)	Phospholipids	PC
PC(10:0_18:1)	Phospholipids	PC
PC(12:0_12:0)	Phospholipids	PC
PC(12:0_14:0)	Phospholipids	PC
PC(12:0_15:0)	Phospholipids	PC
PC(12:0_16:1)	Phospholipids	PC
PC(12:0_18:2)	Phospholipids	PC
PC(12:0_20:4)	Phospholipids	PC
PC(14:0_14:0)	Phospholipids	PC
PC(14:0_14:1)	Phospholipids	PC
PC(14:0_15:0)	Phospholipids	PC
PC(14:0_15:1)_A	Phospholipids	PC
PC(14:0_15:1)_B	Phospholipids	PC
PC(14:0_16:0)	Phospholipids	PC
PC(14:0_16:1)	Phospholipids	PC
PC(14:0_17:1)	Phospholipids	PC
PC(14:0_18:1)	Phospholipids	PC
PC(14:0_18:2)_A	Phospholipids	PC
PC(14:0_18:2)_B	Phospholipids	PC
PC(14:0_18:3)	Phospholipids	PC
PC(14:0_20:4)	Phospholipids	PC
PC(14:0_20:5)	Phospholipids	PC
PC(14:0_22:5)	Phospholipids	PC
PC(14:0_22:6)	Phospholipids	PC
PC(14:1_16:1)	Phospholipids	PC
PC(15:0_16:0)_A	Phospholipids	PC
PC(15:0_16:0)_B	Phospholipids	PC
PC(15:0_16:1)	Phospholipids	PC
PC(15:0_18:2)	Phospholipids	PC
PC(15:0_20:4)	Phospholipids	PC
PC(15:0_22:6)	Phospholipids	PC
PC(15:1_16:0)	Phospholipids	PC
PC(15:1_18:1)	Phospholipids	PC
PC(16:0_16:0)	Phospholipids	PC
PC(16:0_16:1)_A	Phospholipids	PC
PC(16:0_16:1)_B	Phospholipids	PC
PC(16:0_16:4)	Phospholipids	PC
PC(16:0_17:0)_A	Phospholipids	PC
PC(16:0_17:0)_B	Phospholipids	PC
PC(16:0_18:0)	Phospholipids	PC
PC(16:0_18:1)	Phospholipids	PC
PC(16:0_18:3)	Phospholipids	PC
PC(16:0_20:1)	Phospholipids	PC
PC(16:0_20:3)	Phospholipids	PC
PC(16:0_20:4)	Phospholipids	PC
PC(16:0_20:5)	Phospholipids	PC
PC(16:0_22:2)	Phospholipids	PC
PC(16:0_22:4)	Phospholipids	PC
PC(16:0_22:5)	Phospholipids	PC
PC(16:0_22:6)	Phospholipids	PC
PC(16:0_23:5)	Phospholipids	PC
PC(16:1_16:1)_A	Phospholipids	PC
PC(16:1_16:1)_B	Phospholipids	PC
PC(16:1_18:2)	Phospholipids	PC
PC(16:1_18:4)	Phospholipids	PC
PC(16:1_2:0)	Phospholipids	PC
PC(16:1_20:4)	Phospholipids	PC
PC(16:1_20:5)	Phospholipids	PC
PC(16:1_22:5)	Phospholipids	PC
PC(16:1_22:6)	Phospholipids	PC
PC(16:2_14:0)_A	Phospholipids	PC
PC(16:2_14:0)_B	Phospholipids	PC
PC(16:2_16:0)_A	Phospholipids	PC
PC(16:2_16:0)_B	Phospholipids	PC
PC(16:3_14:0)	Phospholipids	PC
PC(16:3_16:0)	Phospholipids	PC
PC(16:3_16:1)	Phospholipids	PC
PC(17:0_18:1)	Phospholipids	PC
PC(17:0_18:2)	Phospholipids	PC
PC(17:0_22:4)	Phospholipids	PC
PC(17:0_22:6)	Phospholipids	PC
PC(17:1_18:1)	Phospholipids	PC
PC(17:1_18:2)	Phospholipids	PC
PC(18:0_18:1)	Phospholipids	PC
PC(18:0_18:2)	Phospholipids	PC
PC(18:0_20:2)	Phospholipids	PC
PC(18:0_20:3)	Phospholipids	PC
PC(18:0_20:4)	Phospholipids	PC
PC(18:0_20:5)	Phospholipids	PC
PC(18:0_22:4)	Phospholipids	PC
PC(18:0_22:5)_A	Phospholipids	PC
PC(18:0_22:5)_B	Phospholipids	PC
PC(18:0_22:6)	Phospholipids	PC
PC(18:1_18:2)_A	Phospholipids	PC
PC(18:1_18:2)_B	Phospholipids	PC
PC(18:1_20:3)	Phospholipids	PC
PC(18:1_20:4)_A	Phospholipids	PC
PC(18:1_20:4)_B	Phospholipids	PC
PC(18:1_20:5)	Phospholipids	PC
PC(18:1_22:1)	Phospholipids	PC
PC(18:1_22:5)	Phospholipids	PC
PC(18:1_22:6)	Phospholipids	PC
PC(18:2_18:2)	Phospholipids	PC
PC(18:2_18:3)_A	Phospholipids	PC
PC(18:2_18:3)_B	Phospholipids	PC
PC(18:2_18:4)	Phospholipids	PC
PC(18:2_20:4)	Phospholipids	PC
PC(18:2_20:5)_A	Phospholipids	PC
PC(18:2_20:5)_B	Phospholipids	PC
PC(18:2_22:4)	Phospholipids	PC
PC(18:2_22:5)	Phospholipids	PC
PC(18:2_22:6)	Phospholipids	PC
PC(18:3_20:4)	Phospholipids	PC
PC(18:3_22:6)	Phospholipids	PC
PC(19:0_20:4)	Phospholipids	PC
PC(19:0_22:6)	Phospholipids	PC
PC(20:0_20:5)	Phospholipids	PC
PC(20:0_22:6)	Phospholipids	PC
PC(20:1_20:4)	Phospholipids	PC
PC(20:1_22:6)	Phospholipids	PC
PC(20:2_20:4)	Phospholipids	PC
PC(20:2_22:6)	Phospholipids	PC
PC(20:3_20:4)	Phospholipids	PC
PC(20:3_22:6)	Phospholipids	PC
PC(20:4_20:4)	Phospholipids	PC
PC(20:4_20:5)	Phospholipids	PC
PC(20:4_22:0)	Phospholipids	PC
PC(20:4_22:1)	Phospholipids	PC
PC(20:4_22:4)	Phospholipids	PC
PC(20:4_22:6)	Phospholipids	PC
PC(20:5_22:1)	Phospholipids	PC
PC(20:5_22:5)	Phospholipids	PC
PC(20:5_22:6)	Phospholipids	PC
PC(22:0_22:6)	Phospholipids	PC
PC(22:1_22:6)	Phospholipids	PC
PC(22:4_22:6)	Phospholipids	PC
PC(22:6_22:6)	Phospholipids	PC
PC(8:0_8:0)	Phospholipids	PC
PE(12:0_12:0)	Phospholipids	PE
PE(12:0_14:0)	Phospholipids	PE
PE(12:0_16:0)	Phospholipids	PE
PE(12:0_18:1)	Phospholipids	PE
PE(12:0_20:4)	Phospholipids	PE
PE(14:0_14:0)_A	Phospholipids	PE
PE(14:0_14:0)_B	Phospholipids	PE
PE(14:0_16:0)_A	Phospholipids	PE
PE(14:0_16:0)_B	Phospholipids	PE
PE(14:0_16:1)	Phospholipids	PE
PE(14:0_18:1)_A	Phospholipids	PE
PE(14:0_18:1)_B	Phospholipids	PE
PE(14:0_18:2)	Phospholipids	PE
PE(14:0_20:4)	Phospholipids	PE
PE(14:0_22:1)	Phospholipids	PE
PE(14:0_22:6)	Phospholipids	PE
PE(15:0_18:2)	Phospholipids	PE
PE(16:0_16:0)_A	Phospholipids	PE
PE(16:0_16:0)_B	Phospholipids	PE
PE(16:0_16:1)_A	Phospholipids	PE
PE(16:0_16:1)_B	Phospholipids	PE
PE(16:0_18:0)	Phospholipids	PE
PE(16:0_18:1)	Phospholipids	PE
PE(16:0_18:2)	Phospholipids	PE
PE(16:0_18:3)_A	Phospholipids	PE
PE(16:0_18:3)_B	Phospholipids	PE
PE(16:0_19:1)	Phospholipids	PE
PE(16:0_20:1)	Phospholipids	PE
PE(16:0_20:3)	Phospholipids	PE
PE(16:0_20:4)	Phospholipids	PE
PE(16:0_20:5)	Phospholipids	PE
PE(16:0_22:4)	Phospholipids	PE
PE(16:0_22:6)	Phospholipids	PE
PE(16:1_16:1)	Phospholipids	PE
PE(16:1_18:0)	Phospholipids	PE
PE(16:1_18:1)	Phospholipids	PE
PE(16:1_18:2)_A	Phospholipids	PE
PE(16:1_18:2)_B	Phospholipids	PE
PE(16:1_20:4)	Phospholipids	PE
PE(16:1_22:6)	Phospholipids	PE
PE(17:0_18:1)	Phospholipids	PE
PE(17:0_20:4)	Phospholipids	PE
PE(17:0_22:4)	Phospholipids	PE
PE(17:0_22:6)	Phospholipids	PE
PE(18:0_18:1)	Phospholipids	PE
PE(18:0_18:2)	Phospholipids	PE
PE(18:0_20:3)	Phospholipids	PE
PE(18:0_20:4)	Phospholipids	PE
PE(18:0_22:4)	Phospholipids	PE
PE(18:0_22:6)	Phospholipids	PE
PE(18:1_18:1)	Phospholipids	PE
PE(18:1_18:2)	Phospholipids	PE
PE(18:1_18:3)	Phospholipids	PE
PE(18:1_19:0)	Phospholipids	PE
PE(18:1_20:1)	Phospholipids	PE
PE(18:1_20:3)	Phospholipids	PE
PE(18:1_20:4)	Phospholipids	PE
PE(18:1_22:0)	Phospholipids	PE
PE(18:1_22:6)	Phospholipids	PE
PE(18:2_22:6)	Phospholipids	PE
PE(19:0_22:4)	Phospholipids	PE
PE(20:0_20:4)	Phospholipids	PE
PE(20:1_22:6)	Phospholipids	PE
PE(20:2_22:6)	Phospholipids	PE
PE(20:4_22:0)	Phospholipids	PE
PE(20:4_22:1)	Phospholipids	PE
PE(24:0_18:1)	Phospholipids	PE
PE(P-16:0_14:0)	Phospholipids	PE(P-
PE(P-16:0_16:0)	Phospholipids	PE(P-
PE(P-16:0_16:1)	Phospholipids	PE(P-
PE(P-16:0_18:1)	Phospholipids	PE(P-
PE(P-16:0_18:2)	Phospholipids	PE(P-
PE(P-16:0_18:3)_A	Phospholipids	PE(P-
PE(P-16:0_18:3)_B	Phospholipids	PE(P-
PE(P-16:0_20:0)	Phospholipids	PE(P-
PE(P-16:0_20:1)	Phospholipids	PE(P-
PE(P-16:0_20:2)	Phospholipids	PE(P-
PE(P-16:0_20:4)	Phospholipids	PE(P-
PE(P-16:0_20:5)	Phospholipids	PE(P-
PE(P-16:0_22:1)	Phospholipids	PE(P-
PE(P-16:0_22:2)	Phospholipids	PE(P-
PE(P-16:0_22:4)	Phospholipids	PE(P-
PE(P-16:0_22:6)	Phospholipids	PE(P-
PE(P-18:0_16:0)	Phospholipids	PE(P-
PE(P-18:0_18:1)	Phospholipids	PE(P-
PE(P-18:0_20:0)	Phospholipids	PE(P-
PE(P-18:0_20:1)	Phospholipids	PE(P-
PE(P-18:0_20:2)	Phospholipids	PE(P-
PE(P-18:0_20:3)	Phospholipids	PE(P-
PE(P-18:0_20:4)	Phospholipids	PE(P-
PE(P-18:0_22:1)	Phospholipids	PE(P-
PE(P-18:0_22:4)	Phospholipids	PE(P-
PE(P-18:0_22:6)	Phospholipids	PE(P-
PE(P-18:1_22:6)	Phospholipids	PE(P-
PE(P-20:0_18:2)	Phospholipids	PE(P-
PE(P-20:0_20:4)	Phospholipids	PE(P-
PE(P-20:0_22:6)	Phospholipids	PE(P-
PG(12:0_16:0)	Phospholipids	PG
PG(14:0_14:0)	Phospholipids	PG
PG(14:0_15:0)	Phospholipids	PG
PG(14:0_16:0)	Phospholipids	PG
PG(14:0_16:1)_A	Phospholipids	PG
PG(14:0_16:1)_B	Phospholipids	PG
PG(14:0_18:1)	Phospholipids	PG
PG(14:0_18:2)_A	Phospholipids	PG
PG(14:0_18:2)_B	Phospholipids	PG
PG(14:0_18:3)	Phospholipids	PG
PG(14:0_20:4)_A	Phospholipids	PG
PG(14:0_20:4)_B	Phospholipids	PG
PG(14:0_20:5)	Phospholipids	PG
PG(14:0_22:6)	Phospholipids	PG
PG(14:1_16:0)_A	Phospholipids	PG
PG(14:1_16:0)_B	Phospholipids	PG
PG(15:0_16:1)	Phospholipids	PG
PG(15:0_18:2)	Phospholipids	PG
PG(15:1_16:0)_A	Phospholipids	PG
PG(15:1_16:0)_B	Phospholipids	PG
PG(16:0_16:0)	Phospholipids	PG
PG(16:0_16:1)_A	Phospholipids	PG
PG(16:0_16:1)_B	Phospholipids	PG
PG(16:0_16:1)_C	Phospholipids	PG
PG(16:0_17:0)	Phospholipids	PG
PG(16:0_17:1)	Phospholipids	PG
PG(16:0_17:2)	Phospholipids	PG
PG(16:0_18:0)	Phospholipids	PG
PG(16:0_18:1)_A	Phospholipids	PG
PG(16:0_18:1)_B	Phospholipids	PG
PG(16:0_18:1)_C	Phospholipids	PG
PG(16:0_18:2)_A	Phospholipids	PG
PG(16:0_18:2)_B	Phospholipids	PG
PG(16:0_18:3)_A	Phospholipids	PG
PG(16:0_18:3)_B	Phospholipids	PG
PG(16:0_18:3)_C	Phospholipids	PG
PG(16:0_20:2)	Phospholipids	PG
PG(16:0_20:3)	Phospholipids	PG
PG(16:0_20:4)_A	Phospholipids	PG
PG(16:0_20:4)_B	Phospholipids	PG
PG(16:0_20:4)_C	Phospholipids	PG
PG(16:0_20:5)_A	Phospholipids	PG
PG(16:0_20:5)_B	Phospholipids	PG
PG(16:0_20:5)_C	Phospholipids	PG
PG(16:0_22:4)	Phospholipids	PG
PG(16:0_22:6)_A	Phospholipids	PG
PG(16:0_22:6)_B	Phospholipids	PG
PG(16:1_16:1)_A	Phospholipids	PG
PG(16:1_16:1)_B	Phospholipids	PG
PG(16:1_18:0)	Phospholipids	PG
PG(16:1_18:1)	Phospholipids	PG
PG(16:1_18:2)_A	Phospholipids	PG
PG(16:1_18:2)_B	Phospholipids	PG
PG(16:1_18:2)_C	Phospholipids	PG
PG(16:1_22:6)_A	Phospholipids	PG
PG(16:1_22:6)_B	Phospholipids	PG
PG(16:2_16:0)_A	Phospholipids	PG
PG(16:2_16:0)_B	Phospholipids	PG
PG(16:2_16:0)_C	Phospholipids	PG
PG(16:3_16:0)_A	Phospholipids	PG
PG(16:3_16:0)_B	Phospholipids	PG
PG(16:4_16:0)	Phospholipids	PG
PG(17:0_18:2)	Phospholipids	PG
PG(17:0_20:4)	Phospholipids	PG
PG(17:0_22:6)	Phospholipids	PG
PG(17:1_18:2)	Phospholipids	PG
PG(18:0_18:1)_A	Phospholipids	PG
PG(18:0_18:1)_B	Phospholipids	PG
PG(18:0_18:2)_A	Phospholipids	PG
PG(18:0_18:2)_B	Phospholipids	PG
PG(18:0_20:2)	Phospholipids	PG
PG(18:0_20:3)	Phospholipids	PG
PG(18:0_20:4)	Phospholipids	PG
PG(18:0_20:5)	Phospholipids	PG
PG(18:0_22:6)_A	Phospholipids	PG
PG(18:0_22:6)_B	Phospholipids	PG
PG(18:1_18:1)	Phospholipids	PG
PG(18:1_18:2)_A	Phospholipids	PG
PG(18:1_18:2)_B	Phospholipids	PG
PG(18:1_20:3)	Phospholipids	PG
PG(18:1_20:5)	Phospholipids	PG
PG(18:1_22:6)_A	Phospholipids	PG
PG(18:1_22:6)_B	Phospholipids	PG
PG(18:1_22:6)_C	Phospholipids	PG
PG(18:2_18:2)_A	Phospholipids	PG
PG(18:2_18:2)_B	Phospholipids	PG
PG(18:2_18:3)	Phospholipids	PG
PG(18:2_20:4)	Phospholipids	PG
PG(18:2_20:5)_A	Phospholipids	PG
PG(18:2_20:5)_B	Phospholipids	PG
PG(18:2_22:6)_A	Phospholipids	PG
PG(18:2_22:6)_B	Phospholipids	PG
PG(18:2_22:6)_C	Phospholipids	PG
PG(18:2_22:6)_D	Phospholipids	PG
PG(18:3_22:6)	Phospholipids	PG
PG(20:2_22:6)	Phospholipids	PG
PG(20:3_22:6)_A	Phospholipids	PG
PG(20:3_22:6)_B	Phospholipids	PG
PG(20:4_20:5)	Phospholipids	PG
PG(20:4_22:4)	Phospholipids	PG
PG(20:4_22:6)	Phospholipids	PG
PG(20:5_22:6)	Phospholipids	PG
PG(22:4_22:6)	Phospholipids	PG
PG(22:6_22:6)_A	Phospholipids	PG
PG(22:6_22:6)_B	Phospholipids	PG
PI(14:0_16:0)	Phospholipids	PI
PI(14:0_18:2)	Phospholipids	PI
PI(14:0_20:4)_A	Phospholipids	PI
PI(14:0_20:4)_B	Phospholipids	PI
PI(14:0_22:6)	Phospholipids	PI
PI(16:0_16:1)	Phospholipids	PI
PI(16:0_18:1)	Phospholipids	PI
PI(16:0_18:2)	Phospholipids	PI
PI(16:0_18:3)	Phospholipids	PI
PI(16:0_20:3)_A	Phospholipids	PI
PI(16:0_20:3)_B	Phospholipids	PI
PI(16:0_20:4)	Phospholipids	PI
PI(16:0_20:5)	Phospholipids	PI
PI(16:0_22:4)	Phospholipids	PI
PI(16:0_22:6)	Phospholipids	PI
PI(16:1_18:1)	Phospholipids	PI
PI(16:1_18:2)	Phospholipids	PI
PI(16:1_20:4)	Phospholipids	PI
PI(16:1_22:6)	Phospholipids	PI
PI(17:0_20:4)	Phospholipids	PI
PI(18:0_18:1)	Phospholipids	PI
PI(18:0_18:2)	Phospholipids	PI
PI(18:0_20:3)	Phospholipids	PI
PI(18:0_20:4)_A	Phospholipids	PI
PI(18:0_20:4)_B	Phospholipids	PI
PI(18:0_20:5)	Phospholipids	PI
PI(18:0_22:4)	Phospholipids	PI
PI(18:0_22:6)	Phospholipids	PI
PI(18:1_18:2)	Phospholipids	PI
PI(18:1_20:3)	Phospholipids	PI
PI(18:1_20:4)	Phospholipids	PI
PI(18:1_20:5)	Phospholipids	PI
PI(18:1_22:6)	Phospholipids	PI
PI(18:2_18:2)	Phospholipids	PI
PI(18:2_20:4)	Phospholipids	PI
PI(18:2_20:5)	Phospholipids	PI
PI(18:2_22:6)	Phospholipids	PI
PI(19:0_20:4)	Phospholipids	PI
PI(19:1_20:4)	Phospholipids	PI
PI(20:2_20:4)_A	Phospholipids	PI
PI(20:2_20:4)_B	Phospholipids	PI
PI(20:3_20:4)	Phospholipids	PI
PI(20:4_20:4)_A	Phospholipids	PI
PI(20:4_20:4)_B	Phospholipids	PI
PI(20:4_20:5)	Phospholipids	PI
PI(20:4_22:6)	Phospholipids	PI
PS(12:0_18:0)	Phospholipids	PS
PS(14:0_16:0)	Phospholipids	PS
PS(16:0_16:0)	Phospholipids	PS
PS(16:0_16:1)	Phospholipids	PS
PS(16:0_18:1)	Phospholipids	PS
PS(16:0_18:2)_A	Phospholipids	PS
PS(16:0_18:2)_B	Phospholipids	PS
PS(16:0_20:4)	Phospholipids	PS
PS(16:0_20:5)	Phospholipids	PS
PS(16:0_22:6)	Phospholipids	PS
PS(16:1_18:0)	Phospholipids	PS
PS(16:1_18:1)	Phospholipids	PS
PS(17:0_22:6)	Phospholipids	PS
PS(18:0_18:1)	Phospholipids	PS
PS(18:0_18:2)_A	Phospholipids	PS
PS(18:0_18:2)_B	Phospholipids	PS
PS(18:0_20:3)	Phospholipids	PS
PS(18:0_20:4)	Phospholipids	PS
PS(18:0_20:5)	Phospholipids	PS
PS(18:0_22:4)	Phospholipids	PS
PS(18:0_22:6)	Phospholipids	PS
PS(18:1_18:1)_A	Phospholipids	PS
PS(18:1_18:1)_B	Phospholipids	PS
PS(18:1_18:2)_A	Phospholipids	PS
PS(18:1_18:2)_B	Phospholipids	PS
PS(18:1_20:4)	Phospholipids	PS
PS(18:1_22:6)	Phospholipids	PS
PS(18:2_20:4)	Phospholipids	PS
PS(18:2_20:5)	Phospholipids	PS
PS(18:2_22:6)	Phospholipids	PS
PS(20:3_22:6)	Phospholipids	PS
PS(20:4_20:4)	Phospholipids	PS
PS(20:4_20:5)	Phospholipids	PS
PS(20:4_22:6)	Phospholipids	PS
SM(d16:1_16:0)	Sphingolipids	SM
SM(d18:1_12:0)	Sphingolipids	SM
SM(d18:1_14:0)	Sphingolipids	SM
SM(d18:1_15:0)	Sphingolipids	SM
SM(d18:1_16:0)	Sphingolipids	SM
SM(d18:1_17:0)	Sphingolipids	SM
SM(d18:1_18:0)	Sphingolipids	SM
SM(d18:1_20:0)	Sphingolipids	SM
SM(d18:1_21:0)	Sphingolipids	SM
SM(d18:1_22:0)	Sphingolipids	SM
SM(d18:1_22:1)	Sphingolipids	SM
SM(d18:1_23:0)	Sphingolipids	SM
SM(d18:1_23:1)	Sphingolipids	SM
SM(d18:1_24:0)	Sphingolipids	SM
SM(d18:1_24:1)	Sphingolipids	SM
SM(d18:1_25:0)	Sphingolipids	SM
SM(d18:2_14:0)_A	Sphingolipids	SM
SM(d18:2_14:0)_B	Sphingolipids	SM
SM(d18:2_16:0)_A	Sphingolipids	SM
SM(d18:2_16:0)_B	Sphingolipids	SM
SM(d18:2_21:0)	Sphingolipids	SM
SM(d18:2_22:0)	Sphingolipids	SM
SM(d18:2_23:0)	Sphingolipids	SM
SM(d18:2_24:1)	Sphingolipids	SM
SM(d19:1_24:1)_A	Sphingolipids	SM
SM(d19:1_24:1)_B	Sphingolipids	SM
Sphinganine	Sphingolipids	SB
Sphingosine	Sphingolipids	SB
TG(10:0_12:0_16:0)	Glycerolipids	TG
TG(10:0_14:0_14:0)	Glycerolipids	TG
TG(10:0_14:0_16:0)	Glycerolipids	TG
TG(12:0_12:0_14:0)	Glycerolipids	TG
TG(12:0_12:0_15:0)	Glycerolipids	TG
TG(12:0_12:0_16:0)	Glycerolipids	TG
TG(12:0_12:0_16:1)	Glycerolipids	TG
TG(12:0_12:0_17:1)	Glycerolipids	TG
TG(12:0_12:0_18:1)	Glycerolipids	TG
TG(12:0_12:0_18:2)	Glycerolipids	TG
TG(12:0_13:0_14:0)	Glycerolipids	TG
TG(12:0_14:0_14:0)	Glycerolipids	TG
TG(12:0_14:0_15:0)	Glycerolipids	TG
TG(12:0_14:0_16:0)	Glycerolipids	TG
TG(12:0_14:0_16:1)	Glycerolipids	TG
TG(12:0_14:0_17:1)	Glycerolipids	TG
TG(12:0_14:0_18:1)	Glycerolipids	TG
TG(12:0_14:0_18:2)	Glycerolipids	TG
TG(12:0_14:0_18:3)	Glycerolipids	TG
TG(12:0_14:1_16:0)	Glycerolipids	TG
TG(12:0_14:1_16:1)	Glycerolipids	TG
TG(12:0_14:1_18:1)	Glycerolipids	TG
TG(12:0_14:1_18:2)	Glycerolipids	TG
TG(12:0_15:0_18:1)	Glycerolipids	TG
TG(12:0_15:0_18:2)	Glycerolipids	TG
TG(12:0_16:0_16:0)	Glycerolipids	TG
TG(12:0_16:0_16:1)	Glycerolipids	TG
TG(12:0_16:0_17:1)	Glycerolipids	TG
TG(12:0_16:0_18:1)	Glycerolipids	TG
TG(12:0_16:0_18:2)	Glycerolipids	TG
TG(12:0_16:0_20:3)	Glycerolipids	TG
TG(12:0_16:0_20:4)	Glycerolipids	TG
TG(12:0_16:0_20:5)	Glycerolipids	TG
TG(12:0_16:0_22:4)	Glycerolipids	TG
TG(12:0_16:0_22:6)	Glycerolipids	TG
TG(12:0_16:1_16:1)	Glycerolipids	TG
TG(12:0_16:1_18:1)	Glycerolipids	TG
TG(12:0_16:1_18:2)	Glycerolipids	TG
TG(12:0_17:1_18:2)	Glycerolipids	TG
TG(12:0_18:1_18:1)	Glycerolipids	TG
TG(12:0_18:1_18:2)	Glycerolipids	TG
TG(12:0_18:1_22:5)	Glycerolipids	TG
TG(12:0_18:2_18:2)	Glycerolipids	TG
TG(12:0_18:2_20:5)	Glycerolipids	TG
TG(12:0_18:2_22:5)	Glycerolipids	TG
TG(12:0_20:5_22:6)	Glycerolipids	TG
TG(12:0_22:6_22:6)	Glycerolipids	TG
TG(13:0_16:1_18:1)	Glycerolipids	TG
TG(13:0_18:1_18:2)	Glycerolipids	TG
TG(14:0_14:0_14:0)	Glycerolipids	TG
TG(14:0_14:0_16:0)	Glycerolipids	TG
TG(14:0_14:0_16:1)	Glycerolipids	TG
TG(14:0_14:0_17:1)	Glycerolipids	TG
TG(14:0_14:0_18:1)	Glycerolipids	TG
TG(14:0_14:0_18:2)	Glycerolipids	TG
TG(14:0_14:1_16:0)	Glycerolipids	TG
TG(14:0_14:1_16:1)	Glycerolipids	TG
TG(14:0_15:0_18:1)	Glycerolipids	TG
TG(14:0_15:0_18:2)	Glycerolipids	TG
TG(14:0_16:0_16:0)	Glycerolipids	TG
TG(14:0_16:0_16:1)	Glycerolipids	TG
TG(14:0_16:0_17:1)	Glycerolipids	TG
TG(14:0_16:0_18:1)	Glycerolipids	TG
TG(14:0_16:0_18:2)	Glycerolipids	TG
TG(14:0_16:0_19:1)	Glycerolipids	TG
TG(14:0_16:0_20:3)	Glycerolipids	TG
TG(14:0_16:0_20:4)	Glycerolipids	TG
TG(14:0_16:0_22:5)	Glycerolipids	TG
TG(14:0_16:1_16:1)	Glycerolipids	TG
TG(14:0_16:1_17:1)	Glycerolipids	TG
TG(14:0_16:1_18:1)	Glycerolipids	TG
TG(14:0_16:1_18:2)	Glycerolipids	TG
TG(14:0_17:0_18:1)	Glycerolipids	TG
TG(14:0_17:1_18:2)	Glycerolipids	TG
TG(14:0_18:1_18:2)	Glycerolipids	TG
TG(14:0_18:1_20:4)	Glycerolipids	TG
TG(14:0_18:2_18:2)	Glycerolipids	TG
TG(14:0_18:2_18:3)	Glycerolipids	TG
TG(14:0_18:2_22:5)	Glycerolipids	TG
TG(14:0_18:2_22:6)	Glycerolipids	TG
TG(14:0_18:3_22:6)	Glycerolipids	TG
TG(14:0_20:5_22:6)	Glycerolipids	TG
TG(14:1_14:1_16:1)	Glycerolipids	TG
TG(14:1_16:0_18:1)	Glycerolipids	TG
TG(14:1_18:1_18:3)	Glycerolipids	TG
TG(14:1_18:2_18:2)	Glycerolipids	TG
TG(15:0_15:0_17:1)	Glycerolipids	TG
TG(15:0_16:0_16:1)	Glycerolipids	TG
TG(15:0_16:0_18:1)	Glycerolipids	TG
TG(15:0_16:0_22:6)	Glycerolipids	TG
TG(15:0_16:1_16:1)	Glycerolipids	TG
TG(15:0_16:1_18:1)	Glycerolipids	TG
TG(15:0_16:1_18:2)	Glycerolipids	TG
TG(15:0_17:0_17:1)	Glycerolipids	TG
TG(15:0_17:1_17:1)	Glycerolipids	TG
TG(15:0_18:1_18:1)	Glycerolipids	TG
TG(15:0_18:1_18:2)	Glycerolipids	TG
TG(15:0_18:2_18:2)	Glycerolipids	TG
TG(15:0_18:2_22:6)	Glycerolipids	TG
TG(16:0_16:0_16:0)	Glycerolipids	TG
TG(16:0_16:0_16:1)	Glycerolipids	TG
TG(16:0_16:0_17:1)	Glycerolipids	TG
TG(16:0_16:0_18:0)	Glycerolipids	TG
TG(16:0_16:0_18:1)	Glycerolipids	TG
TG(16:0_16:0_18:2)	Glycerolipids	TG
TG(16:0_16:0_20:3)	Glycerolipids	TG
TG(16:0_16:0_20:5)	Glycerolipids	TG
TG(16:0_16:0_22:6)	Glycerolipids	TG
TG(16:0_16:1_16:1)	Glycerolipids	TG
TG(16:0_16:1_17:0)	Glycerolipids	TG
TG(16:0_16:1_17:1)	Glycerolipids	TG
TG(16:0_16:1_18:1)	Glycerolipids	TG
TG(16:0_16:1_18:2)	Glycerolipids	TG
TG(16:0_16:1_20:4)	Glycerolipids	TG
TG(16:0_17:0_18:1)	Glycerolipids	TG
TG(16:0_17:0_18:2)	Glycerolipids	TG
TG(16:0_17:0_22:5)	Glycerolipids	TG
TG(16:0_17:1_18:1)	Glycerolipids	TG
TG(16:0_17:1_18:2)	Glycerolipids	TG
TG(16:0_18:0_18:1)	Glycerolipids	TG
TG(16:0_18:0_19:1)	Glycerolipids	TG
TG(16:0_18:0_20:1)	Glycerolipids	TG
TG(16:0_18:0_20:4)	Glycerolipids	TG
TG(16:0_18:0_22:3)	Glycerolipids	TG
TG(16:0_18:0_22:4)	Glycerolipids	TG
TG(16:0_18:0_22:6)	Glycerolipids	TG
TG(16:0_18:1_18:1)	Glycerolipids	TG
TG(16:0_18:1_18:2)	Glycerolipids	TG
TG(16:0_18:1_19:0)	Glycerolipids	TG
TG(16:0_18:1_19:1)	Glycerolipids	TG
TG(16:0_18:1_20:0)	Glycerolipids	TG
TG(16:0_18:1_20:2)	Glycerolipids	TG
TG(16:0_18:1_20:3)	Glycerolipids	TG
TG(16:0_18:1_22:3)	Glycerolipids	TG
TG(16:0_18:1_22:4)	Glycerolipids	TG
TG(16:0_18:1_22:6)	Glycerolipids	TG
TG(16:0_18:2_18:2)	Glycerolipids	TG
TG(16:0_18:2_18:3)	Glycerolipids	TG
TG(16:0_18:2_19:1)	Glycerolipids	TG
TG(16:0_18:2_20:2)	Glycerolipids	TG
TG(16:0_18:2_22:0)	Glycerolipids	TG
TG(16:0_18:2_22:4)	Glycerolipids	TG
TG(16:0_18:2_22:5)	Glycerolipids	TG
TG(16:0_18:2_22:6)	Glycerolipids	TG
TG(16:0_18:3_22:6)	Glycerolipids	TG
TG(16:0_19:1_22:5)	Glycerolipids	TG
TG(16:0_20:3_20:3)	Glycerolipids	TG
TG(16:0_20:4_20:5)	Glycerolipids	TG
TG(16:0_20:5_22:6)	Glycerolipids	TG
TG(16:0_22:4_22:4)	Glycerolipids	TG
TG(16:0_22:6_22:6)	Glycerolipids	TG
TG(16:1_16:1_16:1)	Glycerolipids	TG
TG(16:1_16:1_17:1)	Glycerolipids	TG
TG(16:1_16:1_18:1)	Glycerolipids	TG
TG(16:1_16:1_18:2)	Glycerolipids	TG
TG(16:1_16:1_18:3)	Glycerolipids	TG
TG(16:1_17:1_18:1)	Glycerolipids	TG
TG(16:1_17:1_18:2)	Glycerolipids	TG
TG(16:1_18:1_18:2)	Glycerolipids	TG
TG(16:1_18:2_18:4)	Glycerolipids	TG
TG(16:1_18:3_18:3)	Glycerolipids	TG
TG(16:1_20:5_22:6)	Glycerolipids	TG
TG(16:2_18:2_18:3)	Glycerolipids	TG
TG(16:3_18:2_18:2)	Glycerolipids	TG
TG(17:0_17:1_17:1)	Glycerolipids	TG
TG(17:0_18:0_18:1)	Glycerolipids	TG
TG(17:0_18:1_18:1)	Glycerolipids	TG
TG(17:0_18:1_18:2)	Glycerolipids	TG
TG(17:0_18:1_22:5)	Glycerolipids	TG
TG(17:0_18:2_18:2)	Glycerolipids	TG
TG(17:1_17:1_17:1)	Glycerolipids	TG
TG(17:1_18:1_18:1)	Glycerolipids	TG
TG(17:1_18:1_18:2)	Glycerolipids	TG
TG(17:1_18:1_22:4)	Glycerolipids	TG
TG(17:1_18:2_18:2)	Glycerolipids	TG
TG(17:1_18:2_18:3)	Glycerolipids	TG
TG(17:2_18:2_18:2)	Glycerolipids	TG
TG(18:0_18:0_18:1)	Glycerolipids	TG
TG(18:0_18:0_18:2)	Glycerolipids	TG
TG(18:0_18:0_20:3)	Glycerolipids	TG
TG(18:0_18:0_22:4)	Glycerolipids	TG
TG(18:0_18:0_22:6)	Glycerolipids	TG
TG(18:0_18:1_18:1)	Glycerolipids	TG
TG(18:0_18:1_18:2)	Glycerolipids	TG
TG(18:0_18:1_19:0)	Glycerolipids	TG
TG(18:0_18:1_19:1)	Glycerolipids	TG
TG(18:0_18:1_20:3)	Glycerolipids	TG
TG(18:0_18:1_22:4)	Glycerolipids	TG
TG(18:0_18:1_22:5)	Glycerolipids	TG
TG(18:0_18:2_18:2)	Glycerolipids	TG
TG(18:0_18:2_19:0)	Glycerolipids	TG
TG(18:0_18:2_20:0)	Glycerolipids	TG
TG(18:0_18:2_20:3)	Glycerolipids	TG
TG(18:0_18:2_22:4)	Glycerolipids	TG
TG(18:0_18:2_22:6)	Glycerolipids	TG
TG(18:0_20:3_22:5)	Glycerolipids	TG
TG(18:0_20:4_20:4)	Glycerolipids	TG
TG(18:0_20:4_22:4)	Glycerolipids	TG
TG(18:1_18:1_18:1)	Glycerolipids	TG
TG(18:1_18:1_18:2)	Glycerolipids	TG
TG(18:1_18:1_19:0)	Glycerolipids	TG
TG(18:1_18:1_19:1)	Glycerolipids	TG
TG(18:1_18:1_20:0)	Glycerolipids	TG
TG(18:1_18:1_20:3)	Glycerolipids	TG
TG(18:1_18:1_22:4)	Glycerolipids	TG
TG(18:1_18:2_18:4)	Glycerolipids	TG
TG(18:1_18:2_19:0)	Glycerolipids	TG
TG(18:1_18:2_19:1)	Glycerolipids	TG
TG(18:1_18:2_20:3)	Glycerolipids	TG
TG(18:1_18:2_20:4)	Glycerolipids	TG
TG(18:1_18:2_20:5)	Glycerolipids	TG
TG(18:1_18:2_22:5)	Glycerolipids	TG
TG(18:1_18:2_22:6)	Glycerolipids	TG
TG(18:1_18:3_18:3)	Glycerolipids	TG
TG(18:1_18:3_20:4)	Glycerolipids	TG
TG(18:1_19:1_20:4)	Glycerolipids	TG
TG(18:1_20:3_22:4)	Glycerolipids	TG
TG(18:1_20:5_22:6)	Glycerolipids	TG
TG(18:1_22:4_22:6)	Glycerolipids	TG
TG(18:1_22:5_22:6)	Glycerolipids	TG
TG(18:1_22:6_22:6)	Glycerolipids	TG
TG(18:2_18:2_18:2)	Glycerolipids	TG
TG(18:2_18:2_18:3)	Glycerolipids	TG
TG(18:2_18:2_19:1)	Glycerolipids	TG
TG(18:2_18:2_20:0)	Glycerolipids	TG
TG(18:2_18:2_20:4)	Glycerolipids	TG
TG(18:2_18:2_20:5)	Glycerolipids	TG
TG(18:2_18:2_22:6)	Glycerolipids	TG
TG(18:2_18:3_18:3)	Glycerolipids	TG
TG(18:2_18:3_20:4)	Glycerolipids	TG
TG(18:2_18:4_22:6)	Glycerolipids	TG
TG(18:2_19:1_22:1)	Glycerolipids	TG
TG(18:2_20:4_22:6)	Glycerolipids	TG
TG(18:2_20:5_20:5)	Glycerolipids	TG
TG(18:2_20:5_22:5)	Glycerolipids	TG
TG(18:2_20:5_22:6)	Glycerolipids	TG
TG(18:2_22:6_22:6)	Glycerolipids	TG
TG(18:3_18:3_22:6)	Glycerolipids	TG
TG(18:3_20:4_20:5)	Glycerolipids	TG
TG(18:3_20:5_22:6)	Glycerolipids	TG
TG(18:3_22:6_22:6)	Glycerolipids	TG
TG(20:3_20:4_22:6)	Glycerolipids	TG
TG(20:4_20:4_22:5)	Glycerolipids	TG
TG(20:4_20:4_22:6)	Glycerolipids	TG
TG(20:4_20:5_22:6)	Glycerolipids	TG
TG(20:4_22:6_22:6)	Glycerolipids	TG
TG(20:5_20:5_22:6)	Glycerolipids	TG
TG(20:5_22:5_22:6)	Glycerolipids	TG
TG(20:5_22:6_22:6)	Glycerolipids	TG
TG(22:4_22:5_22:6)	Glycerolipids	TG
TG(22:5_22:5_22:6)	Glycerolipids	TG
TG(22:5_22:6_22:6)	Glycerolipids	TG
TG(22:6_22:6_22:6)	Glycerolipids	TG

## Sheet: T2.Aligned lipids
							Peak Apex Intensities
Lipid	average m/z	average retention time	Total carbons in hydrocarbon chains	Total number of double bonds in hydrocarbon chains	Ionization mode	Adduct	PND7 - R1	PND7 - R2	PND7 - R3	PND14 - R1	PND14 - R2	PND14 - R3	Adult - R1	Adult - R2	Adult - R3
Cer(d18:1_14:0)	508.472	51.3814	32	1	negative	[M-H]-	66901.4	61980	47310.5	48959.1	86478.4	64057.5	11011	7624.79	7538.48
Cer(d18:0_16:0)	538.519	56.3085	34	0	negative	[M-H]-	255673	329191	284381	224764	424792	179814	317634	235111	144293
Cer(d18:0_16:0)_A	540.529	53.1763	34	0	positive	[M+H]+	507807	513485	546216	346311	365628	325227	98230	113870	84917.6
Cer(d18:0_16:0)_B	540.529	56.4009	34	0	positive	[M+H]+	798787	1125955	1102075	1010842	656904	606869	673219	670658	501678
Cer(d18:1_16:0)	536.503	55.206	34	1	negative	[M-H]-	2394373	2237954	1758514	1975224	2401261	1870749	1795649	1311515	1331091
CerH2O(d18:1_16:0)_A	520.503	50.1923	34	1	positive	[M+H]+	158392	302576	268153	389139	341679	289985	200711	389716	405424
CerH2O(d18:1_16:0)_B	520.503	51.7762	34	1	positive	[M+H]+	614713	711537	722516	516438	612455	382692	223414	224470	237937
CerH2O(d18:1_16:0)_C	520.503	55.2726	34	1	positive	[M+H]+	4908523	4836309	3904212	4357766	3988713	4023927	3033564	3246641	2906320
Cer(d18:2_16:0)	534.488	52.2059	34	2	negative	[M-H]-	253076	262142	241916	213002	303808	228244	66611.5	56735.8	69917.4
CerH2O(d18:2_16:0)	518.487	52.3079	34	2	positive	[M+H]+	637875	785318	599247	519361	497822	484594	141467	140581	156636
Cer(d18:0_18:0)	566.55	59.097	36	0	negative	[M-H]-	46176.8	44424.6	43047.3	54354.3	104565	52311.6	82207.2	50995.7	45329.8
Cer(d18:0_18:0)	568.56	59.1551	36	0	positive	[M+H]+	374805	450248	319926	497648	391725	428268	417762	452171	326774
Cer(d18:1_18:0)	564.534	58.104	36	1	negative	[M-H]-	288161	268679	227282	306314	469509	286872	348413	242451	241372
Cer(d18:1_19:0)	578.549	59.5755	37	1	negative	[M-H]-	11339.6	10408.5	6817.29	19924.3	36295.2	22869.8	63105.3	37695.4	30638.7
Cer(d18:0_20:0)	594.581	61.8303	38	0	negative	[M-H]-	31936.7	39103.9	34199.2	48740.8	89868.5	40138	78964.9	41385.4	32395.5
Cer(d18:0_20:0)	596.591	61.8394	38	0	positive	[M+H]+	292896	342391	322628	436437	348845	370111	353254	397482	299914
Cer(d18:1_20:0)	592.566	60.9739	38	1	negative	[M-H]-	222370	165771	209356	213064	405984	212618	384073	268055	269267
CerH2O(d18:1_20:0)	576.565	61.0158	38	1	positive	[M+H]+	1662087	1295935	1354588	1762941	1572826	1660054	2137633	2173665	2144424
Cer(d18:2_20:0)	590.55	58.6892	38	2	negative	[M-H]-	73738.5	64238.1	75724.7	61847.2	132274	76594.2	137973	86204.4	83448.1
CerH2O(d18:2_20:0)	574.55	58.7722	38	2	positive	[M+H]+	601774	572128	405785	512900	424249	409849	520768	502986	532933
Cer(d18:0_22:0)_A	624.622	61.5652	40	0	positive	[M+H]+	489523	482839	415782	419704	322631	388130	215511	230430	209936
Cer(d18:0_22:0)_B	624.622	63.9444	40	0	positive	[M+H]+	1680260	2357852	1366622	3001903	2328351	2426460	1011431	1476544	1484535
Cer(d18:1_22:0)	620.597	63.3021	40	1	negative	[M-H]-	914096	911222	822957	1027367	1669740	1094777	1787124	1275987	1163353
Cer(d18:0_22:1)	622.607	61.9283	40	1	positive	[M+H]+	221196	305212	210251	147169	152308	138836	88027.2	126678	99276.7
Cer(d18:1_22:0)	622.607	63.3342	40	1	positive	[M+H]+	6208320	5586330	4309475	7400148	5444042	6071173	7291900	6979123	7038887
CerH2O(d18:1_22:0)_A	604.596	60.7372	40	1	positive	[M+H]+	1157270	1168006	1240540	913939	1104552	920453	505708	448356	418232
CerH2O(d18:1_22:0)_B	604.596	63.3093	40	1	positive	[M+H]+	12100000	9979953	7458721	12000000	10200000	10700000	13100000	12800000	13300000
CerH2O(d18:1_22:1)	602.581	61.5985	40	2	positive	[M+H]+	2979104	2294244	1842877	2228217	1829896	2041634	2230769	2230022	2606153
Cer(d18:1_23:0)	634.613	64.2459	41	1	negative	[M-H]-	330426	306642	259426	504133	633063	470015	1228047	616518	563152
CerH2O(d18:1_23:0)_A	618.612	61.9734	41	1	positive	[M+H]+	402361	330144	334876	441634	360954	459056	192218	276368	313242
CerH2O(d18:1_23:0)_B	618.612	64.3018	41	1	positive	[M+H]+	3478016	3049135	2832948	4485620	3444431	4237982	3438766	3276696	3083046
Cer(d18:1_23:1)	634.607	62.7644	41	2	positive	[M+H]+	558418	556857	520504	717553	658646	728592	853377	872385	758394
CerH2O(d18:1_23:1)	616.597	62.7248	41	2	positive	[M+H]+	896884	738992	638397	1082325	973661	1071481	1074925	1262150	1152071
Cer(d18:0_24:0)	652.653	63.5964	42	0	positive	[M+H]+	1127924	1404455	1103668	965163	842562	744592	467335	318748	344053
CerH2O(d18:0_24:0)	634.637	65.1162	42	0	positive	[M+H]+	3043615	2878539	2466831	3325718	2760993	2720496	3825528	3630057	4089025
Cer(d18:1_24:0)	648.628	65.1391	42	1	negative	[M-H]-	3569394	3108121	2733360	3720161	5756894	3476039	7236494	4443194	4825799
Cer(d18:0_24:1)_A	650.637	61.5161	42	1	positive	[M+H]+	459211	492824	356452	206626	212639	205424	137174	152216	103491
Cer(d18:0_24:1)_B;Cer(d18:1_24:0)_A	650.638	63.8976	42	1	positive	[M+H]+	5544403	10100000	6019602	5134087	4208737	3956016	1696261	2349793	2583648
Cer(d18:1_24:0(2OH))	666.632	59.4537	42	1	positive	[M+H]+	968317	973093	795960	732985	604655	508141	636419	653579	691668
Cer(d18:1_24:0)_B	650.638	65.2088	42	1	positive	[M+H]+	26000000	24200000	21600000	29700000	24400000	24700000	35200000	32800000	35800000
CerH2O(d18:1_24:0)	632.628	65.0854	42	1	positive	[M+H]+	42100000	39500000	34500000	46000000	39400000	38800000	54800000	55300000	58200000
Cer(d18:1_24:1)	646.613	63.2253	42	2	negative	[M-H]-	3685885	4273790	3391884	3404620	5901747	3225803	4320210	3480964	3165435
Cer(d18:1_24:1)	648.622	63.267	42	2	positive	[M+H]+	29600000	29000000	26000000	27400000	19700000	22700000	23500000	25000000	23200000
CerH2O(d18:1_24:1)_A	630.611	60.7059	42	2	positive	[M+H]+	1341046	1786684	1980185	1244924	1330818	1262662	523444	445272	511104
CerH2O(d18:1_24:1)_B	630.612	63.2475	42	2	positive	[M+H]+	43600000	39700000	36900000	37800000	29500000	32400000	35100000	35200000	34600000
Cer(d18:1_25:0)	662.644	65.9225	43	1	negative	[M-H]-	212059	206886	165337	251021	378842	220861	592280	276422	268514
CerH2O(d18:1_25:0)	646.642	65.8887	43	1	positive	[M+H]+	1590280	1409065	1082207	1593189	1130380	1504138	1657811	1687451	1572402
Cer(d18:1_26:0)	676.659	66.6317	44	1	negative	[M-H]-	152391	144331	167812	207342	320523	161889	438070	196489	236667
CerH2O(d20:1_24:0);CerH2O(d18:1_26:0)	660.658	66.596	44	1	positive	[M+H]+	1332990	1278242	1136736	1456367	1178658	1089257	1650774	1577495	1655103
Cer(d18:1_26:1)	674.643	64.9895	44	2	negative	[M-H]-	117806	114526	111832	87192	181815	99988.6	175736	110167	94941.9
CerH2O(d18:1_26:1)	658.643	65.0191	44	2	positive	[M+H]+	913817	889710	818459	696373	737331	720846	681665	671185	698938
CL(16:1_18:1_18:1_18:2)	1425.97	64.1447	70	5	negative	[M-H]-	38446.3	42013.2	60066.6	22476.7	14957.2	18262.1	22777.6	19266.2	18522.7
CL(18:2_18:2_18:1_16:1);CL(20:2_16:1_16:1_18:2)	1423.95	64.1234	70	6	negative	[M-H]-	97750.4	100464	147059	51050.4	42622.6	43056.4	44307.9	47665.5	43927.8
CL(20:3_16:1_16:1_18:2);CL(18:2_18:2_18:2_16:1)	1421.94	63.2266	70	7	negative	[M-H]-	102837	96761.6	124583	73201.3	60835	58773.6	114869	121062	107441
CL(20:3_16:0_18:1_18:2);CL(20:2_16:1_18:1_18:2)	1451.99	65.2039	72	6	negative	[M-H]-	105858	98085.6	135537	75749.4	61188.2	47574.1	44131.7	49583.8	57172.4
CL(20:3_16:1_18:1_18:2);CL(18:2_18:2_18:2_18:1)	1449.97	64.3582	72	7	negative	[M-H]-	217918	220544	309467	156252	145434	120444	132568	138217	157993
CL(18:2_18:2_18:2_18:2)	1447.96	63.4594	72	8	negative	[M-H]-	261926	263161	309042	228317	179923	184250	179348	352744	402770
CL(20:4_16:0_18:2_20:4)	1471.96	63.3159	74	10	negative	[M-H]-	103482	97969.1	142892	97535.8	80467.1	72121	49696.5	80044.5	77102.8
CL(18:2_18:1_18:2_20:3)	1475.99	64.5651	74	8	negative	[M-H]-	91466	95720.8	115850	82149.7	82605.7	69226.6	46216.2	52130	49027.7
CL(20:3_16:0_18:2_20:4);CL(18:2_18:2_18:2_20:3)	1473.97	64.1185	74	9	negative	[M-H]-	103331	115392	166917	71294.8	59541.1	62371.3	29218.5	36356	33507.4
DG(12:0_12:0_0:0)	474.41	43.9881	24	0	positive	[M+NH4]+	503954	281753	79326.8	68389.5	105526	120167	0	0	0
DG(14:0_16:0_0:0)	558.504	57.5293	30	0	positive	[M+NH4]+	8894470	7560148	5667737	6825288	6841161	7687796	3312192	3460572	3702742
DG(12:0_18:2_0:0)	554.472	52.2528	30	2	positive	[M+NH4]+	703055	548324	175982	425739	441625	549813	0	0	0
DG(12:0_18:3_0:0)	552.457	49.192	30	3	positive	[M+NH4]+	404610	274839	93642	137531	164618	154954	0	0	0
DG(15:0_16:0_0:0)	572.519	58.8227	31	0	positive	[M+NH4]+	243976	186800	89195.8	207316	225352	259026	393435	431251	385045
DG(16:0_0:0_16:0)	586.535	60.3228	32	0	positive	[M+NH4]+	46800000	39900000	30900000	40600000	35400000	28800000	57700000	61800000	62500000
DG(16:0_16:1_0:0);DG(14:0_18:1_0:0)	584.519	57.8989	32	1	positive	[M+NH4]+	9757162	8307202	4141823	5973699	4554896	5838031	7546085	6538939	7393591
DG(14:0_18:2_0:0)	582.503	55.814	32	2	positive	[M+NH4]+	2736696	2157430	745568	1780488	1633293	1764835	832280	859850	1094726
DG(15:0_18:1_0:0);DG(16:0_17:1_0:0)	598.534	59.2947	33	1	positive	[M+NH4]+	484129	371232	186494	423999	251108	356900	721518	786707	626581
DG(16:0_18:0_0:0)	614.566	62.7546	34	0	positive	[M+NH4]+	5131765	4409898	2638610	4537981	3806749	4372168	4618799	4216833	4857798
DG(16:0_18:1_0:0)	612.55	60.6187	34	1	positive	[M+NH4]+	79200000	77100000	40800000	59800000	56600000	52700000	31800000	31700000	38900000
DG(16:0_18:2_0:0)	610.534	58.5566	34	2	positive	[M+NH4]+	42600000	33700000	12800000	31000000	24100000	23600000	37500000	41700000	44900000
DG(16:0_18:3_0:0)	608.518	57.2002	34	3	positive	[M+NH4]+	1831839	1427190	729348	1278541	1108465	1217488	1639243	1758942	2052368
DG(16:1_18:2_0:0)	608.518	56.3231	34	3	positive	[M+NH4]+	1664266	1487658	612904	680873	563756	675735	2094495	1753506	1898542
DG(14:0_20:4_0:0)	606.502	55.5032	34	4	positive	[M+NH4]+	788871	832765	382979	904164	888757	899398	139362	167694	250024
DG(12:0_22:6_0:0)	602.471	50.9875	34	6	positive	[M+NH4]+	531223	473365	169060	554511	844296	804037	0	0	0
DG(17:0_18:1_0:0);DG(19:1_16:0_0:0)	626.564	61.8875	35	1	positive	[M+NH4]+	691379	548722	283796	660675	429841	551407	592100	591055	615355
DG(17:0_18:2_0:0);DG(17:1_18:1_0:0);DG(15:0_20:2_0:0)	624.549	60.0827	35	2	positive	[M+NH4]+	630246	505223	193428	548634	375184	469438	709577	847184	905340
DG(16:0_20:1_0:0);DG(18:0_18:1_0:0)	640.581	63.0001	36	1	positive	[M+NH4]+	24500000	18000000	8606280	28500000	19000000	18400000	21400000	20800000	20600000
DG(18:1_0:0_18:1)	638.564	61.3813	36	2	positive	[M+NH4]+	22900000	18600000	7348124	23400000	14400000	17700000	30900000	32000000	27600000
DG(16:0_20:3_0:0)	636.549	59.4046	36	3	positive	[M+NH4]+	14400000	12400000	4946928	14000000	9795583	8824363	7865496	8634540	10000000
DG(18:1_18:2_0:0)	636.549	58.9741	36	3	positive	[M+NH4]+	71600000	50500000	15900000	41200000	27000000	28200000	48000000	52600000	58500000
DG(18:2_0:0_18:2)	634.534	56.9912	36	4	positive	[M+NH4]+	32600000	25700000	7198774	15900000	15400000	13400000	20900000	22200000	27600000
DG(14:0_22:4_0:0);DG(16:0_20:4_0:0)_A;DG(18:1_18:3_0:0)	634.534	57.566	36	4	positive	[M+NH4]+	3259129	3007351	1048390	2611990	2443179	2584860	2515859	2316411	3050608
DG(16:0_20:4_0:0)_B	634.533	58.2867	36	4	positive	[M+NH4]+	11400000	12400000	7404890	10400000	8648162	8597447	7004949	7689178	8192136
DG(16:0_20:5_0:0)	632.518	56.6482	36	5	positive	[M+NH4]+	1348082	1554562	723399	898851	861659	943259	762224	720218	646278
DG(18:2_18:3_0:0)	632.517	55.6299	36	5	positive	[M+NH4]+	739950	790344	369103	841354	771584	840885	1372047	1305424	1617731
DG(14:0_22:6_0:0)	630.502	54.7868	36	6	positive	[M+NH4]+	536029	664587	368516	712493	649901	751241	0	129851	115993
DG(18:2_19:0_0:0);DG(19:1_18:1_0:0)	652.581	62.1409	37	2	positive	[M+NH4]+	344095	241705	104696	328372	193235	262394	301660	259607	294420
DG(17:0_20:4_0:0)	648.55	59.7623	37	4	positive	[M+NH4]+	968397	864228	445116	959276	762016	806778	1379335	1277946	902917
DG(16:0_22:1_0:0);DG(18:0_20:1_0:0)	668.611	64.7589	38	1	positive	[M+NH4]+	630565	532072	309464	743018	527659	502455	603333	721197	756650
DG(18:1_20:1_0:0)	666.596	63.1756	38	2	positive	[M+NH4]+	3009198	2745011	1155867	3292403	2347847	2460541	2081005	2047037	2474428
DG(18:0_20:3_0:0)	664.581	62.0318	38	3	positive	[M+NH4]+	11800000	9999774	5222247	14100000	9649052	12200000	14600000	16500000	18700000
DG(16:0_22:4_0:0)	662.565	60.3	38	4	positive	[M+NH4]+	23700000	27400000	11600000	32200000	27300000	19500000	5386428	5600085	6642829
DG(18:0_20:4_0:0)	662.564	61.0709	38	4	positive	[M+NH4]+	135000000	132000000	70200000	155000000	114000000	123000000	112000000	112000000	128000000
DG(18:2_20:2_0:0)	662.565	59.5202	38	4	positive	[M+NH4]+	4395286	4509124	1353977	4632345	3793735	4033833	1710080	1583805	1713711
DG(18:0_20:5_0:0);DG(16:0_22:5_0:0)_B	660.548	59.4265	38	5	positive	[M+NH4]+	3169851	3334491	1786120	2946412	2231421	1881073	1629444	1698316	1906909
DG(18:1_20:4_0:0);DG(16:0_22:5_0:0)_A	660.549	58.5494	38	5	positive	[M+NH4]+	25300000	25800000	10300000	24300000	18200000	18200000	8783700	10000000	10000000
DG(16:0_22:6_0:0)	658.533	57.7056	38	6	positive	[M+NH4]+	49100000	52500000	23400000	51200000	44900000	40900000	12300000	12600000	14900000
DG(18:2_20:4_0:0)	658.533	56.6714	38	6	positive	[M+NH4]+	7860884	8089888	2642623	5302638	4767758	4443441	2473704	2581533	3424852
DG(16:1_22:6_0:0)	656.518	55.5104	38	7	positive	[M+NH4]+	696406	590174	302265	568098	503937	492482	198540	221358	229510
DG(19:0_20:4_0:0)	676.581	62.2974	39	4	positive	[M+NH4]+	409586	340827	272070	654976	434271	597628	696376	745026	811308
DG(17:0_22:5_0:0);DG(19:1_20:4_0:0)	674.564	59.9541	39	5	positive	[M+NH4]+	395189	456638	212424	556656	370458	485285	258003	286563	343690
DG(18:1_22:0_0:0)	696.643	66.3177	40	1	positive	[M+NH4]+	307735	299887	148868	228818	156517	161116	352411	325333	454111
DG(18:1_22:1_0:0)	694.627	64.9061	40	2	positive	[M+NH4]+	906774	923236	446692	931133	607632	708046	528484	559675	651050
DG(18:1_22:2_0:0);DG(18:2_22:1_0:0);DG(20:1_20:2_0:0)	692.612	63.5206	40	3	positive	[M+NH4]+	1626311	1607303	528813	2028321	1274756	1561989	725487	778656	972280
DG(20:1_20:3_0:0);DG(18:0_22:4_0:0)	690.595	62.6677	40	4	positive	[M+NH4]+	8622180	9471333	4288763	13800000	9359262	10100000	6148927	6236585	6995857
DG(18:0_22:5_0:0)_A	688.58	61.251	40	5	positive	[M+NH4]+	12000000	12500000	5412650	15400000	10900000	12200000	8071161	8480914	8903357
DG(18:0_22:5_0:0)_B	688.58	62.0219	40	5	positive	[M+NH4]+	666310	725262	386591	1006035	746904	717158	451636	545334	529388
DG(18:1_22:5_0:0)	686.564	58.8402	40	6	positive	[M+NH4]+	13300000	12800000	3869448	13800000	10600000	10800000	3838965	4861798	5229849
DG(18:1_22:6_0:0)	684.55	58.0132	40	7	positive	[M+NH4]+	13600000	13500000	5422582	10100000	10300000	10100000	3367612	3704793	4164805
DG(18:2_22:5_0:0)	684.549	56.9415	40	7	positive	[M+NH4]+	10500000	10700000	3438622	10400000	10200000	8895460	2987109	3509935	4068691
DG(18:2_22:6_0:0)	682.534	56.065	40	8	positive	[M+NH4]+	7294478	7799818	3178650	6545775	6614581	5288283	1466582	1946439	1795323
DG(20:0_22:6_0:0)	714.595	62.0011	42	6	positive	[M+NH4]+	752953	661306	238396	864732	708840	749050	269357	358891	476387
DG(20:1_22:5_0:0)	714.595	61.0718	42	6	positive	[M+NH4]+	1577582	1492327	391165	1518853	1445056	1599974	280743	292284	253364
DG(20:2_22:5_0:0);DG(20:3_22:4_0:0)	712.581	59.8176	42	7	positive	[M+NH4]+	2409198	2173049	696986	2077398	1641525	1730360	541450	625325	705351
DG(20:2_22:6_0:0)	710.564	58.5006	42	8	positive	[M+NH4]+	1388590	1321767	521270	1849913	1386241	1322933	169895	175650	209418
DG(20:3_22:5_0:0)	710.564	57.6937	42	8	positive	[M+NH4]+	2462933	2482766	735947	2484839	2463713	1956151	662037	582386	766359
DG(20:3_22:6_0:0)	708.549	56.8642	42	9	positive	[M+NH4]+	3648809	3265285	1377340	3434565	3298291	2868147	554638	668252	825412
DG(22:1_22:6_0:0)	740.612	62.8735	44	7	positive	[M+NH4]+	383270	341186	150045	464354	319477	371000	126476	99285.6	170540
DG(22:2_22:5_0:0)	740.612	61.8232	44	7	positive	[M+NH4]+	286610	318069	117252	479292	335725	406845	57493.7	54682.1	76539.5
DG(22:2_22:6_0:0)	738.595	60.24	44	8	positive	[M+NH4]+	736538	883659	287376	1007576	773718	701858	94619.2	136128	129143
GM3(32:1)	1123.67	32.0244	32	1	negative	[M-H]-	2416.92	1986.22	1912.24	3030.02	7878.82	2692.74	0	0	0
GM3(34:0)_A	1153.71	39.8779	34	0	negative	[M-H]-	47134.9	53572.6	49928.8	54117.6	318718	76941.8	7533.36	2968.08	2317.66
GM3(34:0)_B	1153.71	40.4432	34	0	negative	[M-H]-	69484.9	77888.4	70037.2	111857	101647	73799.5	7704.92	4399.47	4287.43
GM3(34:1)_A	1151.7	37.1402	34	1	negative	[M-H]-	111638	95574.3	117959	99389.2	368.858	179427	31554.3	9746.07	8400.56
GM3(34:1)_B	1151.7	38.1636	34	1	negative	[M-H]-	294567	240999	269132	378635	950363	300142	60682.4	26918.2	21837.2
GM3(34:2)	1149.68	33.1854	34	2	negative	[M-H]-	6170.99	6606.58	8240.4	7141.9	20516.9	6409.24	1234.47	304.56	0
GM3(36:1)	1179.73	45.5661	36	1	negative	[M-H]-	19125.6	13074	15349.8	24978.8	64875.5	24835.3	10606.3	4878.68	5735.99
GM3(36:2)	1177.72	39.7368	36	2	negative	[M-H]-	3868.45	4284.59	4596.67	4418.64	15840.6	5256.3	901.736	709.485	324.464
GM3(40:1)	1235.79	53.7913	40	1	negative	[M-H]-	77320.1	56927.7	75027.4	117459	38870.7	94237.1	34653.3	25852.3	26485.5
GM3(42:1)	1263.82	56.0652	42	1	negative	[M-H]-	50997.1	44758.1	63731.4	73401.9	163059	68890.9	24790	17486.7	15828.9
GM3(42:2)	1261.81	53.6927	42	2	negative	[M-H]-	114142	113064	133710	130598	120321	138610	69093.2	26939	28118.7
HexCer(d18:0_16:0)	702.58	53.1898	34	0	positive	[M+H]+	824451	1170373	863197	736538	709082	620526	144614	202551	233622
HexCer(d18:1_16:0)	700.565	51.7564	34	1	positive	[M+H]+	3122989	3027268	2956020	2100519	2371440	1614224	804087	852723	883770
HexCer(d18:1_24:1)	810.675	62.3372	42	2	positive	[M+H]+	500177	428746	277233	484192	959878	607862	1040841	610666	445166
LPC(12:0_0:0)	440.274	9.30996	12	0	positive	[M+H]+	63793.7	95038.2	38077.6	52876.1	58853.9	50837	4308.66	7053.64	5990.36
LPC(0:0_14:0)_A	468.305	12.6688	14	0	positive	[M+H]+	1029112	1122484	755837	945403	961049	820345	370602	363441	391246
LPC(0:0_14:0)_B	468.305	13.6705	14	0	positive	[M+H]+	3200724	3311790	2794848	2821693	3003692	2944166	685457	638429	504269
LPC(14:1_0:0)	466.289	10.2996	14	1	positive	[M+H]+	9008.92	10732.9	4382.35	7431.73	4648.01	5668.06	13565.6	14944.2	12561.9
LPC(15:0_0:0)_A	482.32	15.1181	15	0	positive	[M+H]+	33774.5	38478.4	22796.3	29425.6	32406.3	29934.5	52032.9	50953.3	44758.9
LPC(15:0_0:0)_B	482.32	16.1615	15	0	positive	[M+H]+	230801	258491	173238	316527	281813	298687	320405	304481	281271
LPC(0:0_16:0)_A	496.336	17.6134	16	0	positive	[M+H]+	8950175	10600000	7849615	9255200	9105925	7139177	9323251	10100000	6750771
LPC(0:0_16:0)_B	496.336	18.6119	16	0	positive	[M+H]+	106000000	105000000	90700000	120000000	111000000	106000000	117000000	114000000	95800000
LPC(16:1_0:0)_A	494.32	13.9407	16	1	positive	[M+H]+	996864	1101975	580107	894594	678424	780258	3067218	3485167	3250311
LPC(16:1_0:0)_B	494.32	14.8755	16	1	positive	[M+H]+	1432232	1252524	788727	734288	700977	589329	1328454	1490513	1087984
LPC(16:2_0:0)_A	492.304	11.3159	16	2	positive	[M+H]+	22427.2	21544.8	14810.2	22431.8	16208.2	21077.2	99460.7	103365	111933
LPC(16:2_0:0)_B	492.304	12.0744	16	2	positive	[M+H]+	25660.7	25161.5	14324.8	14406	13775.2	15322	30966.8	37275.2	24433.8
LPC(16:3_0:0)	490.289	10.0452	16	3	positive	[M+H]+	24432.3	25494.9	16078.9	19191.5	17290.3	16843.4	17213	27437.2	23374.3
LPC(17:0_0:0)_A	510.351	20.4662	17	0	positive	[M+H]+	113328	121320	82454.5	138484	127813	150815	350699	377522	354248
LPC(17:0_0:0)_B	510.351	21.1963	17	0	positive	[M+H]+	1465027	1375261	1074932	1894890	1702363	1950883	3311220	3218424	2646818
LPC(17:1_0:0)_A	508.335	16.2701	17	1	positive	[M+H]+	20506.3	19031.1	10253	16425.3	10889.6	14555.3	46887	59888.5	50956.8
LPC(17:1_0:0)_B	508.335	17.3076	17	1	positive	[M+H]+	48169	54747.1	30019.3	39586.8	28163.1	35223.8	53142.3	77498.4	65982.1
LPC(0:0_18:0)_A	524.366	22.5616	18	0	positive	[M+H]+	5395044	6146778	4940370	5941374	5592835	5831579	8979317	9198004	6687531
LPC(0:0_18:0)_B	524.366	23.4572	18	0	positive	[M+H]+	83500000	80100000	71300000	100000000	95200000	95200000	137000000	132000000	115000000
LPC(0:0_18:1)_A	522.351	18.7793	18	1	positive	[M+H]+	4819250	4247651	2484016	3784604	3305591	3289618	7414729	8565419	8331295
LPC(0:0_18:1)_B	522.351	19.6615	18	1	positive	[M+H]+	8713740	8461770	5300967	6032823	5731703	5657184	7208557	8787962	8211845
LPC(18:2_0:0)_A	520.336	15.4271	18	2	positive	[M+H]+	14900000	15800000	8264161	12800000	13500000	12400000	15800000	19100000	18000000
LPC(18:2_0:0)_B	520.336	16.3252	18	2	positive	[M+H]+	16900000	22900000	11800000	13300000	10900000	12000000	10300000	13100000	11400000
LPC(18:3_0:0)	518.319	13.2041	18	3	positive	[M+H]+	174693	156167	72169.6	95433.3	86815.7	79830.1	301594	379234	302143
LPC(19:0_0:0)_A	538.382	25.2367	19	0	positive	[M+H]+	96425.6	93544	63561.2	166549	119365	139512	162803	187948	151237
LPC(19:0_0:0)_B	538.382	26.1248	19	0	positive	[M+H]+	439638	449720	349568	1082293	799468	941095	1129746	1202059	896642
LPC(19:1_0:0)	536.366	21.8986	19	1	positive	[M+H]+	53918.9	59433.7	34109.7	51439.8	45970.7	62493.3	51070	64343.8	51210.6
LPC(20:0_0:0)_A	552.398	27.9206	20	0	positive	[M+H]+	45006.7	51545.2	42049.4	85288.1	63093.8	75841.8	70107.7	78929.2	61532.3
LPC(20:0_0:0)_B	552.398	29.0928	20	0	positive	[M+H]+	733680	779706	540692	950659	822998	806721	943878	871278	806622
LPC(20:1_0:0)_A	550.381	23.1231	20	1	positive	[M+H]+	69600.9	88174.7	43060.8	71976.4	67571.2	80190.1	155565	124648	184606
LPC(20:1_0:0)_B	550.381	24.1317	20	1	positive	[M+H]+	1206405	1357194	589618	957316	878535	899922	423446	570326	373812
LPC(20:2_0:0)_A	548.366	19.9089	20	2	positive	[M+H]+	906372	1056146	526001	1045984	1031952	1056410	333473	311942	408237
LPC(20:2_0:0)_B	548.366	20.8678	20	2	positive	[M+H]+	1425697	1689482	954312	1414674	1286739	1249008	304741	388300	291534
LPC(20:3_0:0)_A	546.351	17.1603	20	3	positive	[M+H]+	2094791	3046267	1636524	1644407	1571883	1644862	2074488	2645980	2249319
LPC(20:3_0:0)_B	546.351	17.9964	20	3	positive	[M+H]+	1768961	2468870	1358043	1056348	1072888	960012	647390	960101	823493
LPC(0:0_20:4)_A	544.335	15.2664	20	4	positive	[M+H]+	6216656	6080690	2976107	4096217	3454874	3827978	8333238	11000000	8596190
LPC(0:0_20:4)_B	544.335	16.0716	20	4	positive	[M+H]+	3252090	4441508	1640715	1556665	1456190	1601656	1561793	2470996	2306743
LPC(20:5_0:0)_A	542.319	12.5925	20	5	positive	[M+H]+	333345	368914	152311	177498	181494	175037	723516	983527	838681
LPC(20:5_0:0)_B	542.319	13.3027	20	5	positive	[M+H]+	206030	278330	106733	99122.9	79007.5	91593.9	223921	313657	276418
LPC(21:0_0:0)	566.413	32.55	21	0	positive	[M+H]+	44980.7	45487.8	34550.6	76032	59409	63480.4	56544.1	51850.6	46512.1
LPC(22:0_0:0)_A	580.428	34.6764	22	0	positive	[M+H]+	41829.3	46939.8	40515.3	54800.5	48048.8	51730.2	30205.9	29255.2	23649.1
LPC(22:0_0:0)_B	580.428	36.4958	22	0	positive	[M+H]+	787902	873569	745164	1053574	979601	912072	672291	588277	523282
LPC(22:1_0:0)	578.413	29.5022	22	1	positive	[M+H]+	237845	251405	205397	211793	159919	206808	80410.2	76365.1	70524.8
LPC(22:2_0:0)	576.397	25.3207	22	2	positive	[M+H]+	125075	121638	80955.5	97730.3	94798.1	87372.8	24125.4	34434.6	26879.2
LPC(22:4_0:0)_A	572.365	18.9681	22	4	positive	[M+H]+	375483	396882	199380	319307	267235	295772	608239	810881	730387
LPC(22:4_0:0)_B	572.365	19.7001	22	4	positive	[M+H]+	145933	146640	77806.2	106311	100396	86966.3	77662.9	92249.3	80422.6
LPC(22:6_0:0)_A	568.335	14.759	22	6	positive	[M+H]+	4177345	4481029	2217882	2404801	2220495	2171171	3339615	4862315	4033135
LPC(22:6_0:0)_B	568.334	15.5183	22	6	positive	[M+H]+	2378682	3434929	1605809	1252220	1300625	1192438	1386118	2078462	1829175
LPC(24:0_0:0)_A	608.458	43.6147	24	0	positive	[M+H]+	131982	148170	145707	150931	164522	153564	142876	132971	122946
LPC(24:0_0:0)_B	608.459	45.2982	24	0	positive	[M+H]+	1446015	1821268	1460837	1969454	1937803	1786815	1938984	1630061	1612977
LPE(14:0_0:0)	424.246	13.9091	14	0	negative	[M+H]+	5835.82	4459.36	3506.15	4145.25	9539.47	3310.53	2649.01	1441.54	856.928
LPE(16:0_0:0)_A	452.277	18.0623	16	0	negative	[M+H]+	44129.4	44518.8	42536.3	35388.8	89676.4	27111.6	44787.3	27439.8	25486.2
LPE(16:0_0:0)_B	452.277	18.9891	16	0	negative	[M+H]+	994853	905810	814555	864802	1574745	869622	1291232	744504	596883
LPE(16:1_0:0)	450.261	15.0823	16	1	negative	[M+H]+	9677.45	9599.85	5910.47	6915.72	13589.7	4863.85	15667.1	9463	5817.16
LPE(18:0_0:0)	480.308	23.7349	18	0	negative	[M+H]+	1564058	1600191	1209344	1649078	2585777	1571261	2176182	1438456	1323509
LPE(18:1_0:0)_A	478.292	19.1769	18	1	negative	[M+H]+	95385.6	91617.4	70032.8	73276.6	122647	70297.2	99747.9	89147.7	68791.1
LPE(18:1_0:0)_B	478.292	19.9838	18	1	negative	[M+H]+	335214	246487	175692	174284	421577	170393	343727	232203	175182
LPE(18:2_0:0)_A	476.277	15.8123	18	2	negative	[M+H]+	144926	164353	89417.8	107126	244857	89918.4	130443	99570	89673.5
LPE(18:2_0:0)_B	476.277	16.62	18	2	negative	[M+H]+	142776	154236	92989	53466.8	171140	69273.7	61065.8	42749.7	45198.4
LPE(19:0_0:0)	494.325	26.2513	19	0	negative	[M+H]+	5963.04	6521.48	5608.74	12557.4	23659.6	12307.9	15273.5	8221.03	7848.76
LPE(20:3_0:0)	502.292	17.5455	20	3	negative	[M+H]+	39421.7	53259.2	27202.3	20677.8	55162.6	25080.8	22878	17475.5	13455.3
LPE(20:4_0:0)	500.278	15.6527	20	4	negative	[M+H]+	418784	407653	329542	288893	531318	271079	241930	211918	219148
LPE(20:5_0:0)	498.262	12.9046	20	5	negative	[M+H]+	20262.8	24610.3	14178.3	10959.8	29072.2	12832.3	22475.3	19795	16567.1
LPE(22:0_0:0)	536.37	36.4156	22	0	negative	[M+H]+	8972.03	9222.06	8931.88	11049.8	22911.7	11843.3	17151.4	8766.54	6581.76
LPE(22:1_0:0)	534.355	29.5871	22	1	negative	[M+H]+	6374.02	5415.85	3491.18	3465.07	9926.47	3545.9	3179.61	1470.59	1063.43
LPE(22:4_0:0)	528.308	19.349	22	4	negative	[M+H]+	88393.7	116530	72927.5	101746	223981	82538.5	72736.6	72676.8	58314.3
LPE(22:6_0:0)	524.277	15.1646	22	6	negative	[M+H]+	322930	337316	238785	183685	393602	175198	324429	323339	296387
LPE(P-16:0_0:0)	436.282	21.1256	16	0	negative	[M+H]+	626406	724906	537426	603439	1055869	500101	738416	448642	355347
LPE(P-18:0_0:0)	464.314	26.0472	18	0	negative	[M+H]+	200523	197367	194618	203169	422954	195014	342919	193040	182186
LPG(16:0_0:0)_A	483.272	13.7083	16	0	negative	[M+H]+	76312.7	86254.3	95504.7	97971.8	155875	81807.8	99370	67253.8	48877.9
LPG(16:0_0:0)_B	483.272	15.1324	16	0	negative	[M+H]+	267971	403338	306073	368490	718509	269410	483932	359860	241765
LPG(18:0_0:0)_A	511.303	18.2716	18	0	negative	[M+H]+	18008.2	19817	21831.1	22439	33453	19537.6	28825.7	17956.5	15872.3
LPG(18:0_0:0)_B	511.303	19.6365	18	0	negative	[M+H]+	76349.1	66642.5	63501.6	71425.9	173997	46559.9	94348.2	59472.9	32242.5
LPG(18:1_0:0)_A	509.288	13.7754	18	1	negative	[M+H]+	10024.6	9771.39	6928.73	10229.2	14927.1	7875.13	24549.2	14852.6	11067.9
LPG(18:1_0:0)_B	509.287	15.2936	18	1	negative	[M+H]+	28208.3	30422.1	25262.1	38682.7	57356.8	27652.6	115998	80006.1	54435.2
LPG(18:2_0:0)_A	507.273	11.0368	18	2	negative	[M+H]+	8721.35	8207.55	5816.84	8440.19	17487	6530.95	22869.1	15400.5	9800.6
LPG(18:2_0:0)_B	507.273	12.3042	18	2	negative	[M+H]+	23969.4	30605.6	22518.1	27573.5	51505.1	29842	89933.9	68841.9	46307.9
LPG(20:4_0:0)	531.272	12.2538	20	4	negative	[M+H]+	23661	19053.5	16907.7	19672	32202.2	11745.2	11261.2	9410.03	5625.51
LPG(20:5_0:0)	529.257	10.0858	20	5	negative	[M+H]+	11628.4	6963.2	4689.9	5298.29	9302.42	3952.03	4546.26	5125.25	3145.02
LPG(22:6_0:0)_A	555.272	10.5786	22	6	negative	[M+H]+	11825.9	15139.5	7952.48	9592.96	30209.3	9193.41	20336.7	11701.4	7510.99
LPG(22:6_0:0)_B	555.272	11.8487	22	6	negative	[M+H]+	46315.5	59517.3	28917.6	41929.6	89109.9	40374.2	81390.2	55962.4	42233.4
LPI(16:0_0:0)_A	571.288	12.7051	16	0	negative	[M+H]+	2532.51	2861.09	3105.06	3762.52	6647.34	2549.32	4537.77	3101.2	2134.22
LPI(16:0_0:0)_B	571.288	14.1598	16	0	negative	[M+H]+	5915.71	7495.88	10392.9	11101.5	21176	11552.6	12397.4	12367.2	8788.98
LPI(18:0_0:0)_A	599.318	17.3394	18	0	negative	[M+H]+	11818	10257.7	11209.5	15637.8	13211.4	11129.4	18052.5	14933.7	10406.5
LPI(18:0_0:0)_B	599.318	18.741	18	0	negative	[M+H]+	28579.9	28606.9	39847.2	59864.1	53808.1	46496.7	61213.9	41840.6	35649.3
LPI(20:4_0:0)_A	619.288	10.1197	20	4	negative	[M+H]+	3670.84	2973.41	3083.8	3361.08	11361.7	3216.01	5785.31	3784.75	2497.68
LPI(20:4_0:0)_B	619.288	11.3922	20	4	negative	[M+H]+	15310.2	13354.4	10498.9	16590.8	45739.1	14499.2	23853	14192.3	11126.5
LPI(22:6_0:0)_A	643.289	9.83026	22	6	negative	[M+H]+	600.6	849.323	847.243	593.556	2242.35	696.023	1775.06	876.424	578.818
LPI(22:6_0:0)_B	643.289	11.0708	22	6	negative	[M+H]+	2410.43	3473.68	4281.01	3419.69	8511.22	2663.88	6190.94	2927.29	3007.82
LPS(18:0_0:0)	524.297	18.994	18	0	negative	[M+H]+	29095.8	21552.5	23900.4	27595.1	35721.9	23515.4	27244	18362.4	14079
LPS(18:1_0:0)	522.282	14.4098	18	1	negative	[M+H]+	3919	4408.75	3636.42	4763.43	7776.54	4133.73	6056.87	4530.95	3308.06
LPS(20:4_0:0)	544.268	11.4429	20	4	negative	[M+H]+	2863.46	3778.54	4514.04	3851.64	6592.7	3803.63	4779.02	4828.38	2696.65
PA(17:0_20:4)	709.479	46.4426	37	4	negative	[M+H]+	16681.4	16700.8	21532.8	27335.9	34819.9	30053.9	36582.7	24121.2	18223.3
PC(8:0_8:0)	510.314	18.7379	16	0	positive	[M+H]+	36535.6	205826	376419	23023.6	41395.3	30272.3	59674.9	478012	22930.1
PC(16:1_2:0)	536.33	16.3594	18	1	positive	[M+H]+	73179.7	87239.3	46432.5	42654.1	110326	59261.1	78137.8	60963.3	17667.3
PC(10:0_10:0)	566.376	21.2177	20	0	positive	[M+H]+	93611.3	112183	50451.6	83272.5	115266	87290.2	0	0	0
PC(12:0_12:0)	622.438	30.7419	24	0	positive	[M+H]+	494319	369136	247169	477698	593620	473184	10647.5	14302.7	14895.8
PC(12:0_14:0)	650.47	37.5355	26	0	positive	[M+H]+	4783788	4866966	3121247	4685304	4913800	3496729	73836.2	91640.4	79603
PC(12:0_15:0)	664.485	41.6599	27	0	positive	[M+H]+	253372	272939	187134	247558	285391	243778	42054.8	56106	37790.5
PC(14:0_14:0)	678.5	44.9871	28	0	positive	[M+H]+	148000000	164000000	128000000	143000000	143000000	139000000	20700000	20100000	18200000
PC(10:0_18:1);PC(12:0_16:1);PC(14:0_14:1)	676.485	39.8868	28	1	positive	[M+H]+	1261678	1298043	1015236	1312727	1294026	1161837	135062	132559	108230
PC(14:0_15:0)	692.515	48.5943	29	0	positive	[M+H]+	6559353	6894667	5740299	7837483	7348608	7939576	3594911	3664083	3439285
PC(14:0_15:1)_A	690.499	43.5685	29	1	positive	[M+H]+	203023	236314	175677	234950	217798	220948	86868.7	88528.1	64637.9
PC(14:0_15:1)_B	690.5	44.6424	29	1	positive	[M+H]+	367147	312326	243953	294242	308611	279596	135466	117240	104993
PC(14:0_16:0)	706.531	50.4357	30	0	positive	[M+H]+	789000000	678000000	676000000	797000000	714000000	679000000	601000000	698000000	665000000
PC(14:0_16:1)	704.515	47.021	30	1	positive	[M+H]+	71200000	74000000	61400000	83100000	73200000	70500000	39600000	35600000	33900000
PC(12:0_18:2);PC(14:1_16:1);PC(16:2_14:0)_A	702.499	42.0283	30	2	positive	[M+H]+	2892971	2740688	2221346	2987706	2821235	2414804	775349	699289	589554
PC(16:2_14:0)_B	702.499	44.6074	30	2	positive	[M+H]+	1523472	1576297	1155033	1082123	1205904	1044318	307894	319849	236963
PC(16:3_14:0)	700.484	39.5417	30	3	positive	[M+H]+	828604	768214	641276	646329	716661	586172	95638.4	77937.6	74538.1
PC(15:0_16:0)_A	720.545	52.0513	31	0	positive	[M+H]+	1399184	1423674	1250530	1221681	1210647	1039591	2186744	2085936	1940518
PC(15:0_16:0)_B	720.546	52.8573	31	0	positive	[M+H]+	12400000	12700000	10300000	13600000	11600000	11800000	22000000	22600000	18400000
PC(15:0_16:1);PC(14:0_17:1)	718.53	49.6288	31	1	positive	[M+H]+	4309584	4532999	3557518	5314789	4156407	5131031	6204408	6445280	6001610
PC(15:1_16:0)	718.53	50.2155	31	1	positive	[M+H]+	603080	742977	836108	691364	674335	735529	5252452	4902570	6318276
PC(16:0_16:0)	734.562	54.2623	32	0	positive	[M+H]+	466000000	461000000	426000000	439000000	399000000	405000000	522000000	513000000	514000000
PC(14:0_18:1);PC(16:0_16:1)_A	732.546	51.2586	32	1	positive	[M+H]+	269000000	278000000	261000000	275000000	246000000	244000000	329000000	344000000	324000000
PC(16:0_16:1)_B	732.546	51.769	32	1	positive	[M+H]+	256000000	255000000	247000000	297000000	258000000	258000000	324000000	334000000	292000000
PC(14:0_18:2)_B;PC(16:1_16:1)_B;PC(16:2_16:0)_A	730.531	48.9901	32	2	positive	[M+H]+	40800000	39400000	33300000	46100000	44200000	43500000	52600000	48200000	48000000
PC(16:1_16:1)_A;PC(14:0_18:2)_A	730.531	47.9898	32	2	positive	[M+H]+	107000000	92800000	70900000	79500000	76900000	79200000	50200000	47300000	48000000
PC(16:2_16:0)_B	730.531	50.2647	32	2	positive	[M+H]+	2028369	2045096	3328148	2096986	1967871	2840360	10900000	12600000	14600000
PC(14:0_18:3)	728.515	44.5161	32	3	positive	[M+H]+	3948262	2843600	2614833	2642236	2501354	2067869	1068137	1264625	1146236
PC(16:3_16:0)	728.514	47.2599	32	3	positive	[M+H]+	33100000	29000000	24400000	24400000	19100000	21000000	12300000	9277305	9904329
PC(12:0_20:4)	726.5	40.4866	32	4	positive	[M+H]+	2056062	2108638	1493838	1698414	2229629	1687060	157121	152178	124850
PC(16:0_16:4)	726.5	43.0506	32	4	positive	[M+H]+	1621338	1451216	1197704	1161976	1423247	1041483	1191773	839504	763057
PC(16:3_16:1)	726.501	41.6019	32	4	positive	[M+H]+	757440	669629	506797	613131	550836	559880	352697	278089	272845
PC(16:0_17:0)_A	748.576	55.9319	33	0	positive	[M+H]+	2584139	2672622	2366313	2511963	2068870	2446478	5876694	6390150	6133634
PC(16:0_17:0)_B	748.577	56.6724	33	0	positive	[M+H]+	3847005	3729306	3196767	3710228	3417939	3565690	8292722	8684996	7777847
PC(15:0_18:2)	744.546	50.2544	33	2	positive	[M+H]+	1327053	1469613	1450405	1319733	1360845	1521306	14300000	13400000	16200000
PC(15:1_18:1)	744.546	56.7385	33	2	positive	[M+H]+	25800000	21600000	21100000	24300000	23300000	21300000	33000000	32800000	35900000
PC(16:0_18:0)	762.594	58.1203	34	0	positive	[M+H]+	109000000	101000000	81500000	102000000	85200000	90500000	169000000	174000000	154000000
PC(16:0_18:1)	760.577	54.9582	34	1	positive	[M+H]+	456000000	405000000	394000000	422000000	383000000	372000000	347000000	345000000	351000000
PC(16:0_18:3)	756.544	50.2834	34	3	positive	[M+H]+	9373278	7846939	9223162	7554815	7072038	8208092	38100000	31900000	45100000
PC(16:1_18:2)	756.547	49.4421	34	3	positive	[M+H]+	40700000	36500000	30100000	34500000	31400000	31000000	42500000	39400000	39300000
PC(14:0_20:4)	754.531	47.6232	34	4	positive	[M+H]+	88700000	82100000	64100000	65200000	69800000	59500000	9885648	10500000	9990153
PC(16:1_18:4);PC(14:0_20:5)	752.515	43.4576	34	5	positive	[M+H]+	5291677	4524685	3172914	2736715	3617363	2529289	918710	834073	681065
PC(17:0_18:1)	774.593	57.2914	35	1	positive	[M+H]+	13700000	11600000	10200000	12700000	11800000	12100000	9799048	10500000	9890589
PC(17:1_18:1);PC(17:0_18:2)	772.577	54.0813	35	2	positive	[M+H]+	3998213	3696530	2501285	3350812	3417961	3668614	5207373	4782644	4998706
PC(17:1_18:2)	770.561	51.0902	35	3	positive	[M+H]+	957777	683850	539899	544083	510408	526273	905584	1090057	875394
PC(15:0_20:4)	768.545	49.9986	35	4	positive	[M+H]+	950778	907097	757508	872454	1012170	927146	1245887	1174988	652223
PC(16:0_20:1);PC(18:0_18:1)	788.609	58.5043	36	1	positive	[M+H]+	202000000	194000000	165000000	209000000	188000000	191000000	144000000	136000000	134000000
PC(18:0_18:2)	786.593	56.2307	36	2	positive	[M+H]+	220000000	202000000	168000000	224000000	204000000	203000000	263000000	256000000	254000000
PC(16:0_20:3);PC(18:1_18:2)_B	784.576	53.3708	36	3	positive	[M+H]+	119000000	108000000	96000000	79200000	76600000	73300000	78000000	85400000	79000000
PC(18:1_18:2)_A	784.576	53.962	36	3	positive	[M+H]+	137000000	142000000	119000000	145000000	130000000	127000000	118000000	122000000	113000000
PC(16:0_20:4)	782.562	52.0524	36	4	positive	[M+H]+	390000000	361000000	343000000	343000000	337000000	323000000	292000000	278000000	272000000
PC(18:2_18:2)	782.561	50.0474	36	4	positive	[M+H]+	24300000	19900000	15400000	10900000	12300000	11300000	58900000	63200000	84500000
PC(16:0_20:5)	780.545	49.629	36	5	positive	[M+H]+	117000000	98300000	82200000	76600000	91000000	79800000	88100000	89300000	90700000
PC(18:2_18:3)_A	780.546	47.0278	36	5	positive	[M+H]+	2256698	1850426	1569416	1386650	1531571	1201901	3452118	3026747	3351810
PC(18:2_18:3)_B;PC(14:0_22:5);PC(16:1_20:4)	780.546	48.6662	36	5	positive	[M+H]+	31100000	30100000	29700000	23000000	22600000	19500000	13000000	13400000	12600000
PC(14:0_22:6)	778.53	46.4783	36	6	positive	[M+H]+	24700000	21800000	18000000	21100000	22400000	17200000	5433439	4791512	4945698
PC(16:1_20:5)	778.53	44.6402	36	6	positive	[M+H]+	2705751	2268839	1771482	1600378	1751421	1383527	1784408	1509737	1152794
PC(18:2_18:4)	778.529	43.4701	36	6	positive	[M+H]+	302370	223250	204150	167624	186775	140750	227305	208859	206451
PC(15:0_22:6)	792.545	49.361	37	6	positive	[M+H]+	1852735	1459598	1113926	1660029	1440044	1653489	1919718	1992177	1445979
PC(16:0_22:2);PC(18:0_20:2)	814.623	59.948	38	2	positive	[M+H]+	17400000	18700000	13900000	29200000	22400000	24400000	19100000	19600000	17100000
PC(18:0_20:3)	812.609	57.5535	38	3	positive	[M+H]+	78900000	75400000	63400000	89800000	82900000	83500000	67200000	67400000	68400000
PC(16:0_22:4)	810.592	54.7094	38	4	positive	[M+H]+	45500000	43600000	45300000	55000000	38200000	50200000	26400000	26400000	23200000
PC(18:0_20:4)	810.592	55.9076	38	4	positive	[M+H]+	245000000	231000000	220000000	259000000	240000000	243000000	196000000	204000000	200000000
PC(18:1_20:3)	810.592	54.0546	38	4	positive	[M+H]+	24700000	30500000	26100000	23900000	21900000	23500000	10200000	11400000	10500000
PC(18:0_20:5);PC(18:1_20:4)_B	808.577	53.9701	38	5	positive	[M+H]+	21300000	22700000	16300000	19700000	21200000	18400000	26300000	27600000	22700000
PC(18:1_20:4)_A;PC(16:0_22:5)	808.577	52.8657	38	5	positive	[M+H]+	89600000	120000000	105000000	97900000	101000000	90600000	51900000	53300000	48700000
PC(16:0_22:6)	806.561	51.3348	38	6	positive	[M+H]+	187000000	169000000	149000000	157000000	167000000	158000000	162000000	160000000	159000000
PC(18:2_20:4);PC(16:1_22:5);PC(18:1_20:5)	806.561	49.7428	38	6	positive	[M+H]+	97100000	86100000	70400000	63100000	53600000	58700000	27700000	31300000	30800000
PC(16:1_22:6);PC(18:3_20:4);PC(18:2_20:5)_B	804.544	47.5235	38	7	positive	[M+H]+	11100000	9595060	7719551	7161405	6421520	6357315	9933839	9676065	8628476
PC(18:2_20:5)_A	804.545	46.4407	38	7	positive	[M+H]+	5929339	5269586	3898741	2824891	3080754	2189634	3836882	3360275	3109312
PC(17:0_22:4)	824.608	57.1813	39	4	positive	[M+H]+	942803	979334	779526	1073848	978274	959498	677792	737747	701591
PC(19:0_20:4)	824.608	57.7972	39	4	positive	[M+H]+	2146983	1795852	1471781	2840420	2162383	2607433	2106985	2085351	1901590
PC(16:0_23:5)	822.59	51.0261	39	5	positive	[M+H]+	1138349	773958	756753	863677	723979	896241	1447302	1792383	1757757
PC(17:0_22:6)	820.575	53.7166	39	6	positive	[M+H]+	1928030	1499874	1209150	1183350	1502157	1414828	2681769	2794331	2907414
PC(18:1_22:1)	842.653	63.6296	40	2	positive	[M+H]+	4338045	4512803	3768938	4280158	3453287	3365524	4271785	4568571	2633796
PC(18:0_22:4)	838.624	58.021	40	4	positive	[M+H]+	41600000	40600000	36800000	46400000	45900000	42900000	19200000	18000000	18800000
PC(18:0_22:5)_B	836.607	57.5071	40	5	positive	[M+H]+	3908647	4327716	4009518	4339906	4158937	4015561	3834601	3894601	3800047
PC(20:1_20:4);PC(20:0_20:5);PC(18:0_22:5)_A	836.607	56.2369	40	5	positive	[M+H]+	23200000	24200000	23400000	25900000	26400000	23200000	16400000	15300000	15200000
PC(18:0_22:6)	834.592	55.4003	40	6	positive	[M+H]+	41900000	41000000	34500000	35500000	40900000	38300000	51200000	51700000	61600000
PC(20:2_20:4);PC(18:1_22:5);PC(18:2_22:4)	834.593	53.7324	40	6	positive	[M+H]+	24400000	27600000	23800000	20300000	25900000	22300000	6469141	7086178	6763533
PC(18:1_22:6)	832.574	51.8722	40	7	positive	[M+H]+	16700000	13800000	13200000	8037506	10400000	9321986	10100000	10700000	11200000
PC(18:2_22:5)	832.574	50.1026	40	7	positive	[M+H]+	2899727	2743586	2685162	2124628	2384463	2262200	6134856	6067316	6662584
PC(20:3_20:4)	832.574	51.0069	40	7	positive	[M+H]+	8283292	7105603	5766135	5322475	5373083	5335732	1645329	2232984	2023252
PC(18:2_22:6);PC(20:4_20:4)	830.561	48.9876	40	8	positive	[M+H]+	45200000	38400000	30400000	24600000	30000000	25900000	26900000	26300000	32000000
PC(18:3_22:6);PC(20:4_20:5)	828.545	45.4538	40	9	positive	[M+H]+	1134818	946119	713954	482008	646360	479162	680601	659822	544170
PC(19:0_22:6)	848.608	57.2095	41	6	positive	[M+H]+	635578	581474	464774	631451	813982	813146	867451	951143	1120696
PC(20:4_22:6)	854.561	48.1148	42	10	positive	[M+H]+	9234573	9010370	7144185	5659071	5785457	5952781	4983310	3867649	5045809
PC(20:5_22:5)	854.562	46.306	42	10	positive	[M+H]+	421807	320128	240023	161769	223974	147921	125169	107416	71681.9
PC(20:5_22:6)	852.545	44.2036	42	11	positive	[M+H]+	1829406	1447135	1196866	787872	1068624	782552	1460755	1266385	1369525
PC(20:4_22:0)	866.655	63.5977	42	4	positive	[M+H]+	1382615	1499988	1174137	1517589	1258212	1211573	1113784	1217250	1142139
PC(20:4_22:1)	864.638	59.7881	42	5	positive	[M+H]+	5037946	4722336	3909941	3991383	3890733	3558282	2458656	2460217	2305698
PC(20:0_22:6)	862.621	57.065	42	6	positive	[M+H]+	4548785	4939390	3820844	4393915	3818803	3710491	1187954	1570954	1356303
PC(20:5_22:1)	862.621	57.5952	42	6	positive	[M+H]+	3691565	3417629	3134922	3653624	3472588	3388694	2247598	2018944	2472531
PC(20:1_22:6)	860.606	55.5862	42	7	positive	[M+H]+	1493974	1600988	1468048	1605647	1658541	1519111	1429036	1488278	1313708
PC(20:2_22:6)	858.591	52.9754	42	8	positive	[M+H]+	2317996	2387869	1893077	1895691	2138612	1852343	1028493	1138662	1147420
PC(20:4_22:4)	858.591	52.1679	42	8	positive	[M+H]+	1294742	1347235	1122522	1101974	1177637	1070259	388788	246698	321854
PC(20:3_22:6)	856.575	49.6858	42	9	positive	[M+H]+	4279948	4257184	3539965	3229916	3576960	3400066	1103022	1346534	1161444
PC(22:4_22:6)	882.589	51.5063	44	10	positive	[M+H]+	596390	605562	590944	603506	629219	576257	224112	184299	180528
PC(22:6_22:6)	878.561	47.1352	44	12	positive	[M+H]+	5380152	4757563	3909987	3226027	3662890	3010005	5310171	4847940	5139266
PC(22:0_22:6)	890.653	62.6022	44	6	positive	[M+H]+	432654	394808	317138	455086	360465	340393	662432	587926	606743
PC(22:1_22:6)	888.638	58.5899	44	7	positive	[M+H]+	468693	526720	334958	436831	452515	414490	617337	485424	417215
PE(12:0_12:0)	578.381	25.204	24	0	negative	[M-H]-	1869.05	1438.86	898.299	2004.16	4771.2	2016.63	529.596	0	195.675
PE(12:0_14:0)	606.412	30.6036	26	0	negative	[M-H]-	2752.35	2398.91	1424.3	2328.22	8000.59	2399.08	1436.85	768.137	820.853
PE(14:0_14:0)_A	634.442	36.9817	28	0	negative	[M-H]-	13912.4	16536.2	12350.2	13671	37937.9	14767.4	11040	7364.89	6650.5
PE(14:0_14:0)_B;PE(12:0_16:0)	634.444	46.0852	28	0	negative	[M-H]-	17895.2	16600.3	12848.4	19432.8	27867.9	18712.3	4057.07	1951.45	2671.28
PE(14:0_16:0)_A	662.475	44.7041	30	0	negative	[M-H]-	184233	225542	192143	205768	322915	186362	49788.2	36552.4	36777.7
PE(14:0_16:0)_B	662.474	51.5208	30	0	negative	[M-H]-	114793	131224	77825.2	116969	457722	113716	69306.9	44309.8	39798.7
PE(12:0_18:1);PE(14:0_16:1)	660.458	47.2318	30	1	negative	[M-H]-	21378.8	21612.4	17376.9	18264.7	32805.6	19131.2	14282.2	9045.4	8470.61
PE(16:0_16:0)_A	690.506	50.2574	32	0	negative	[M-H]-	1082768	1017326	984625	948870	1090523	952980	853748	675070	653632
PE(16:0_16:0)_B	690.506	55.3372	32	0	negative	[M-H]-	195330	214850	167137	156789	152921	152751	190614	156882	183232
PE(14:0_18:1)_A;PE(16:0_16:1)_A	688.491	46.6196	32	1	negative	[M-H]-	106611	108708	99879.9	129851	188079	112621	62384.6	49784.5	40546.1
PE(16:0_16:1)_B;PE(14:0_18:1)_B	688.491	52.2941	32	1	negative	[M-H]-	270452	318626	320605	378386	462833	337674	926687	599040	681108
PE(14:0_18:2);PE(16:1_16:1)	686.475	48.8594	32	2	negative	[M-H]-	110702	94848.5	94820.2	98434.1	157548	103312	120891	86626.3	84476.2
PE(12:0_20:4)	682.444	41.1829	32	4	negative	[M-H]-	11338.6	11173.7	9073.3	8449.73	27702.2	9680.11	521.773	489.459	460.496
PE(15:0_18:2)	700.491	51.2674	33	2	negative	[M-H]-	11516.1	8151.79	5782.52	9490.83	17081.6	9649.21	33500.5	27103.3	23645.5
PE(16:0_18:0)	718.537	58.1275	34	0	negative	[M-H]-	150173	126594	124967	119226	160625	114341	123824	87886.6	101970
PE(16:0_18:1)	716.522	55.7764	34	1	negative	[M-H]-	5084398	4990428	5009610	4914241	5524874	4509839	4831370	3816423	3778185
PE(16:1_18:0)	716.522	51.521	34	1	negative	[M-H]-	345768	378416	332490	441667	605062	436349	592202	499810	446405
PE(16:0_18:2);PE(16:1_18:1)	714.507	53.3961	34	2	negative	[M-H]-	3089092	2833181	2676520	3278687	4422419	2970113	6942806	4973424	5382656
PE(16:0_18:3)_A;PE(16:1_18:2)_B	712.49	50.2344	34	3	negative	[M-H]-	282643	255071	216566	273658	621595	249510	1044153	560600	507968
PE(16:0_18:3)_B	712.49	51.4032	34	3	negative	[M-H]-	50182.1	42292.8	35074.4	46907.1	127341	41308	153217	94328.4	55829.2
PE(16:1_18:2)_A	712.49	49.6938	34	3	negative	[M-H]-	96805.2	76064.4	73487.3	52198.6	27288.9	71267.8	350521	278526	311821
PE(14:0_20:4)	710.475	48.4436	34	4	negative	[M-H]-	161838	134947	120400	124440	230926	121590	43174.2	27271.8	22448.9
PE(16:0_19:1);PE(17:0_18:1)	730.538	57.2215	35	1	negative	[M-H]-	100133	105041	89003.5	78872.5	95636	96885.6	102202	81304.2	92252
PE(14:0_22:1);PE(16:0_20:1);PE(18:0_18:1)	744.553	58.4998	36	1	negative	[M-H]-	8389849	7024020	6575094	7969360	9283590	7928382	9136349	6595431	6673333
PE(18:0_18:2)	742.538	56.6523	36	2	negative	[M-H]-	4340805	3880317	3763847	4448986	5388719	4371561	7166295	5188273	5650043
PE(18:1_18:1)	742.538	56.1371	36	2	negative	[M-H]-	2643992	2413963	2471647	1676123	2781879	1816608	2729075	2036292	2024675
PE(16:0_20:3);PE(18:1_18:2)	740.522	53.9659	36	3	negative	[M-H]-	1890150	2059966	2060100	1896848	1932113	1791470	2727987	2842830	3279765
PE(16:0_20:4)	738.506	53.0811	36	4	negative	[M-H]-	7794419	7002748	6941648	7031514	10800000	7038024	7193437	5357205	5253396
PE(18:1_18:3)	738.506	50.9687	36	4	negative	[M-H]-	367150	251148	171888	169400	256564	149582	829353	373836	359430
PE(16:0_20:5)	736.49	50.4376	36	5	negative	[M-H]-	8637733	8590992	7748455	9024659	16300000	7090585	15300000	10700000	9604822
PE(16:1_20:4)	736.49	49.4029	36	5	negative	[M-H]-	390588	383877	329669	277706	417818	291540	348738	235510	250771
PE(14:0_22:6)	734.475	47.3135	36	6	negative	[M-H]-	103306	84391.9	69474	54217.3	134369	55736.1	31815.7	14332.1	20215.3
PE(18:1_19:0)	758.568	60.0864	37	1	negative	[M-H]-	61469.1	47737.3	50678.2	63762.6	69162.7	61034.2	75324.5	55325.5	50396.4
PE(17:0_20:4)	752.521	54.8486	37	4	negative	[M-H]-	115679	98288.6	97941.6	86663.4	124018	109022	158474	135872	136252
PE(18:1_20:1)	770.568	59.0389	38	2	negative	[M-H]-	326070	336619	306373	434379	578164	492688	617982	464590	480898
PE(18:0_20:3)	768.553	57.4244	38	3	negative	[M-H]-	1995663	1845920	1586816	2063636	2169408	1881008	1497509	1472446	1466971
PE(16:0_22:4)	766.537	55.4856	38	4	negative	[M-H]-	2174130	2415394	2241120	2121135	2273857	2369435	850446	699314	844526
PE(18:0_20:4)	766.537	56.3968	38	4	negative	[M-H]-	13000000	11900000	11700000	12800000	16100000	13600000	12300000	10900000	10900000
PE(18:1_20:3)	766.537	54.8671	38	4	negative	[M-H]-	221762	179577	174427	161901	199430	152303	165488	133227	135407
PE(18:1_20:4)	764.52	53.6108	38	5	negative	[M-H]-	5684232	4645660	4405267	4230794	6523461	4229799	4617845	3160596	3250992
PE(16:0_22:6)	762.507	52.2099	38	6	negative	[M-H]-	6613236	6689533	5961416	7166229	9547481	6258436	8393906	6544002	6756503
PE(16:1_22:6)	760.49	48.3769	38	7	negative	[M-H]-	147160	126481	92437.9	74555.3	166817	75930.1	161946	87535.9	90106.9
PE(17:0_22:4)	780.553	56.9046	39	4	negative	[M-H]-	82685.8	75668.2	71394.4	68119.1	88939.3	72393.4	56591.7	51939.9	57264.8
PE(17:0_22:6)	776.523	54.1698	39	6	negative	[M-H]-	45095.6	35969	35707.9	41377.9	75493.3	49513.6	54516.5	59640.9	61330.8
PE(18:1_22:0)	800.616	64.0311	40	1	negative	[M-H]-	170385	172005	164987	206925	154966	209533	165041	129802	124621
PE(18:0_22:4);PE(20:0_20:4)	794.568	58.2039	40	4	negative	[M-H]-	4103011	4284235	3789121	4899395	6256083	4561144	3209101	2377786	2432785
PE(18:0_22:6)	790.537	55.7736	40	6	negative	[M-H]-	6175779	5636464	5588072	6176291	7852593	5893629	7352659	5742432	6533098
PE(18:1_22:6)	788.521	52.8261	40	7	negative	[M-H]-	2263404	2402687	1940115	1715961	2694466	1710740	2339595	1884574	1986480
PE(18:2_22:6)	786.505	49.6821	40	8	negative	[M-H]-	407775	347862	353948	157842	817664	263032	304718	221692	288126
PE(19:0_22:4)	808.584	59.7205	41	4	negative	[M-H]-	26196	27853.7	23485.5	44291.1	54071.6	45448.3	39775.9	22967.4	25460.8
PE(24:0_18:1)	828.645	66.1588	42	1	negative	[M-H]-	362745	326390	321110	368274	349446	346812	425997	314425	283507
PE(20:4_22:0)	822.598	61.9488	42	4	negative	[M-H]-	241432	252347	262183	298834	352320	312124	285287	189384	189093
PE(20:4_22:1)	820.583	59.1335	42	5	negative	[M-H]-	486418	497261	516984	435381	592546	440819	293220	197314	180751
PE(20:1_22:6)	816.551	55.9552	42	7	negative	[M-H]-	80195.1	75977.7	60851.2	63985	89527.8	85461.4	69143.2	55946.6	63337.2
PE(20:2_22:6)	814.536	53.5865	42	8	negative	[M-H]-	163627	126639	116312	109940	202880	107552	63246.9	44981.9	47862.5
PE(P-16:0_14:0)	646.479	53.9926	30	0	negative	[M-H]-	52840.7	86731	76825.5	109648	106812	117992	13431	11100.5	15161.7
PE(P-16:0_16:0)	674.511	57.1263	32	0	negative	[M-H]-	342250	396968	308992	450710	474692	421055	812263	759398	662834
PE(P-16:0_16:1)	672.496	54.535	32	1	negative	[M-H]-	214976	253736	318899	359352	490752	353985	609664	460190	426465
PE(P-18:0_16:0)	702.538	58.4182	34	0	negative	[M-H]-	2010687	2204286	1200332	2117793	2717534	1881330	1211817	937171	980926
PE(P-16:0_18:1)	700.526	57.4909	34	1	negative	[M-H]-	8384537	8581322	7181848	9235341	11800000	9147093	9883882	8536708	7948814
PE(P-16:0_18:2)	698.512	55.3807	34	2	negative	[M-H]-	1113775	1040540	959346	1120615	1087907	1043088	3181269	2243395	2443078
PE(P-16:0_18:3)_A	696.497	52.9868	34	3	negative	[M-H]-	25549.1	25082.2	19275.8	21126	24262.4	17168.5	52613.6	37842.1	35961.5
PE(P-16:0_18:3)_B	696.497	53.6824	34	3	negative	[M-H]-	45348.9	34311.7	39424.4	39545.9	43983.2	39217.2	50262.6	45441.6	50761.9
PE(P-16:0_20:0)	730.57	61.1966	36	0	negative	[M-H]-	831521	1000275	488918	939385	1528131	807782	1054226	741901	612738
PE(P-16:0_20:1);PE(P-18:0_18:1)	728.558	60.3504	36	1	negative	[M-H]-	2945415	2801967	2386892	3312370	3415544	3112049	6815810	5873004	5512043
PE(P-16:0_20:2)	726.541	57.8299	36	2	negative	[M-H]-	2540922	2175596	1451541	2088976	1757062	1894911	3517635	2524474	2474083
PE(P-16:0_20:4)	722.51	55.0025	36	4	negative	[M-H]-	16900000	17500000	15900000	18200000	23300000	15500000	17600000	13100000	12500000
PE(P-16:0_20:5)	720.496	52.657	36	5	negative	[M-H]-	2348378	2461492	2241349	2201673	2961393	2088682	3018025	1990134	2046360
PE(P-18:0_20:0)	758.604	65.3718	38	0	negative	[M-H]-	6002.68	5453.31	4745.64	12690	11326	11040.4	56473.9	48346.3	40070.6
PE(P-18:0_20:1);PE(P-16:0_22:1)	756.59	62.9038	38	1	negative	[M-H]-	110418	112328	95525.2	211314	232778	190960	1467821	1136541	913301
PE(P-18:0_20:2);PE(P-20:0_18:2);PE(P-16:0_22:2)	754.573	60.8123	38	2	negative	[M-H]-	180080	196078	173125	303629	273669	285430	890587	610669	536288
PE(P-18:0_20:3)	752.559	59.0427	38	3	negative	[M-H]-	745195	733494	752150	949248	1305487	927666	1502557	1053908	970138
PE(P-16:0_22:4)	750.543	57.0638	38	4	negative	[M-H]-	10200000	10500000	10700000	12600000	14600000	10900000	10400000	8782956	7434915
PE(P-18:0_20:4)	750.543	57.837	38	4	negative	[M-H]-	7981783	7620233	8278726	8899920	8776954	8582076	11100000	9359716	9377627
PE(P-16:0_22:6)	746.511	54.283	38	6	negative	[M-H]-	14000000	13700000	13500000	15000000	17800000	14000000	17700000	14600000	14300000
PE(P-18:0_22:1)	784.62	65.3479	40	1	negative	[M-H]-	17582	15851.4	14977.6	26162.2	22141.2	26270.5	117547	98587.4	86938.6
PE(P-18:0_22:4)	778.573	59.93	40	4	negative	[M-H]-	3078267	2873805	2779394	4005164	5194213	3642109	6069109	4112642	4043338
PE(P-20:0_20:4)	778.573	60.8146	40	4	negative	[M-H]-	267966	238018	267139	378287	386356	326708	2318606	1417308	1294230
PE(P-18:0_22:6)	774.542	57.2507	40	6	negative	[M-H]-	3892279	3626416	3970232	4963988	6518961	4795908	11100000	7687806	7413489
PE(P-18:1_22:6)	772.526	54.673	40	7	negative	[M-H]-	4291742	3633354	3625529	3403723	4820502	3170113	5950186	4618318	4039983
PE(P-20:0_22:6)	802.572	60.1439	42	6	negative	[M-H]-	145717	121382	123466	188952	237213	174000	2044534	1428947	1261815
PG(12:0_16:0);PG(14:0_14:0)	665.438	34.2443	28	0	negative	[M-H]-	68137.3	103734	92405.9	132308	374893	116874	12805.4	7201.69	6168.38
PG(14:0_15:0)	679.453	37.1682	29	0	negative	[M-H]-	3562.16	5044.81	4491.28	5997.64	14217.9	6726.45	3050.8	1727.42	1381.81
PG(14:0_16:0)	693.469	40.6216	30	0	negative	[M-H]-	1663167	2060305	1972281	2330215	4586503	2366418	1662577	933923	892286
PG(14:0_16:1)_A	691.453	35.2258	30	1	negative	[M-H]-	71128.6	102199	73962.7	89747.4	194546	102997	54636.2	24637.3	22470.8
PG(14:0_16:1)_B;PG(14:1_16:0)_A	691.453	35.7037	30	1	negative	[M-H]-	67119	79576.9	69133.7	85819.9	245946	86784.6	35940.3	20371.4	13023.2
PG(14:1_16:0)_B	691.453	37.1285	30	1	negative	[M-H]-	9834.26	8447.45	8908.33	14685.5	31871	12722.6	15891.5	9832.44	6610.99
PG(15:1_16:0)_A;PG(15:0_16:1)	705.471	38.5438	31	1	negative	[M-H]-	4092.74	4918.35	5413.39	6391.73	12862.1	5863.71	9445.75	7139.4	5036.28
PG(15:1_16:0)_B	705.468	40.4257	31	1	negative	[M-H]-	6876.22	9180.05	8991.12	6885.11	20675.9	7249.39	13333.6	9482.84	9864.5
PG(16:0_16:0)	721.501	47.3269	32	0	negative	[M-H]-	2454211	2832360	3400143	3547515	5232984	3231823	4945836	3334188	3383139
PG(14:0_18:1);PG(16:0_16:1)_B	719.484	41.9374	32	1	negative	[M-H]-	1476320	1416554	1441644	1711117	3504066	1542768	3861615	2444153	2164623
PG(16:0_16:1)_A	719.484	38.8848	32	1	negative	[M-H]-	44380.9	64714.4	62169	70588.2	161489	64888.5	127357	99532.7	79313.2
PG(16:0_16:1)_C	719.484	42.7597	32	1	negative	[M-H]-	787118	966232	762943	1351850	2328906	1251728	1758295	1149107	985855
PG(16:1_16:1)_A;PG(14:0_18:2)_B	717.468	36.4209	32	2	negative	[M-H]-	67306.3	82544.9	63971.3	67974.8	122577	95042.9	156846	82441.9	61593.7
PG(16:1_16:1)_B;PG(14:0_18:2)_A;PG(16:2_16:0)_A	717.469	36.9576	32	2	negative	[M-H]-	118891	129507	112083	151890	318653	126134	235001	141380	113497
PG(16:2_16:0)_B	717.468	38.0994	32	2	negative	[M-H]-	47265	42603.2	39695.8	75234.1	201433	66753	137879	70170.7	55945.6
PG(16:2_16:0)_C	717.468	40.4681	32	2	negative	[M-H]-	9423.92	12392.7	12548	9978.44	25693.7	12674	10808	6978.25	7700.85
PG(14:0_18:3)	715.454	33.2735	32	3	negative	[M-H]-	6638.6	7152.62	7317.34	6709.91	19043.7	8183.48	6076.34	4184.02	2773.8
PG(16:3_16:0)_A	715.454	35.3917	32	3	negative	[M-H]-	13973.5	13904.6	13079.2	11258.1	7590.9	18909.9	11485.3	5207.33	3858.02
PG(16:3_16:0)_B	715.454	36.1863	32	3	negative	[M-H]-	24527.9	15648	30343.8	31502.7	83221.7	32808.3	19373	13316	9736.87
PG(16:4_16:0)	713.438	32.5737	32	4	negative	[M-H]-	2203.75	1730.73	2522.82	2901.36	7392.75	2936.34	3796.68	1621.06	1590.9
PG(16:0_17:0)	735.515	49.6228	33	0	negative	[M-H]-	19692	17763.1	19427.5	15486.1	22743.8	19198.6	33980.4	27249.8	21198.7
PG(16:0_17:1)	733.501	45.6788	33	1	negative	[M-H]-	30727.6	31705.6	31427.1	41306.9	68451.4	40738.9	165166	99290	67100
PG(15:0_18:2);PG(16:0_17:2)	731.484	40.4094	33	2	negative	[M-H]-	6402.57	7614.18	6866.44	9437.63	24496.6	8698.8	45600.1	25361	18331
PG(16:0_18:0)	749.532	51.752	34	0	negative	[M-H]-	174664	188556	198079	213108	245736	186035	372792	225214	218924
PG(16:0_18:1)_A	747.518	45.9004	34	1	negative	[M-H]-	250873	274674	259092	313282	612718	256969	525827	361210	316352
PG(16:0_18:1)_B	747.515	47.8268	34	1	negative	[M-H]-	3363713	3533332	3498833	3584045	4223685	3490270	6942490	4886246	4705424
PG(16:0_18:1)_C;PG(16:1_18:0)	747.515	48.1897	34	1	negative	[M-H]-	2430336	2769287	2294274	3251052	4229161	2931680	5854108	4256582	4503160
PG(16:0_18:2)_A	745.5	40.7389	34	2	negative	[M-H]-	341590	375319	402781	406945	726951	353392	782249	539246	436038
PG(16:0_18:2)_B;PG(16:1_18:1)	745.5	43.9637	34	2	negative	[M-H]-	2098427	2194667	1728080	2807228	3913205	2639284	5662835	4490402	4220228
PG(16:0_18:3)_A	743.486	36.5822	34	3	negative	[M-H]-	28106.2	36483	37243.2	39433.6	90331.1	33802.6	97323.6	63175.2	55481.7
PG(16:0_18:3)_B	743.484	39.587	34	3	negative	[M-H]-	129909	125331	112579	185638	435006	161648	766796	408038	398198
PG(16:0_18:3)_C	743.483	40.6199	34	3	negative	[M-H]-	55808.1	51960.6	52336.9	63520.1	131846	62513.3	128996	70930.6	63887.5
PG(16:1_18:2)_A	743.485	34.508	34	3	negative	[M-H]-	22955.4	27912.7	24045.6	28445.4	54624.2	24137.3	92778.4	51766.8	43702.1
PG(16:1_18:2)_B	743.484	38.178	34	3	negative	[M-H]-	130871	141727	132763	130293	219642	158703	390032	252049	201065
PG(16:1_18:2)_C	743.484	38.9014	34	3	negative	[M-H]-	159428	149391	147686	213430	333231	159251	441217	357560	307464
PG(14:0_20:4)_A	741.469	35.8516	34	4	negative	[M-H]-	23469.8	24575	19231.2	14702.8	9551.06	21594.1	12649.8	6139.65	3904.8
PG(14:0_20:4)_B	741.469	36.6017	34	4	negative	[M-H]-	43438.4	46833.7	46995.8	37261.9	109393	38343.1	17235.6	10129.4	9625.62
PG(14:0_20:5)	739.455	32.8564	34	5	negative	[M-H]-	4771.34	5437.24	4591.16	3788.34	7537.54	3040.34	2104.13	933.301	959.845
PG(17:0_18:2)	759.516	46.8817	35	2	negative	[M-H]-	16988.7	14728.7	13491.7	15744.7	33775	17815	55241.7	34081.7	28638.2
PG(17:1_18:2)	757.499	41.4585	35	3	negative	[M-H]-	3021.71	3499.5	2763.53	3090.7	10143.5	3575.38	18575.2	6604.47	5827.58
PG(18:0_18:1)_A	775.547	50.4826	36	1	negative	[M-H]-	165225	194475	196785	173978	375276	167526	305954	224208	175749
PG(18:0_18:1)_B	775.547	52.2341	36	1	negative	[M-H]-	326181	313070	343986	338472	393899	335439	421129	322165	272212
PG(16:0_20:2);PG(18:1_18:1);PG(18:0_18:2)_A	773.53	49.1071	36	2	negative	[M-H]-	741759	709395	590326	532959	1424281	677301	504636	408823	362211
PG(18:0_18:2)_B	773.53	49.58	36	2	negative	[M-H]-	346509	316416	323118	256692	499920	344259	691967	546796	430701
PG(16:0_20:3)	771.514	45.9407	36	3	negative	[M-H]-	266699	228333	220695	271689	525112	263245	257059	169620	147685
PG(18:1_18:2)_A	771.516	40.9798	36	3	negative	[M-H]-	185887	203062	184572	198283	448191	199042	530158	327477	323066
PG(18:1_18:2)_B	771.514	45.3507	36	3	negative	[M-H]-	279954	307891	260577	222591	359223	235928	547572	274076	277061
PG(16:0_20:4)_A	769.501	40.2195	36	4	negative	[M-H]-	291396	315337	359525	285967	939688	224492	239285	115860	93376.9
PG(16:0_20:4)_B	769.501	43.1722	36	4	negative	[M-H]-	2108979	2114748	2302716	2061328	5142361	1985015	2313462	1408134	1186604
PG(16:0_20:4)_C	769.499	43.6934	36	4	negative	[M-H]-	2131822	2091212	1971533	2145980	862712	1948636	118284	1033691	1000395
PG(18:2_18:2)_A	769.501	35.313	36	4	negative	[M-H]-	37817.6	43831.9	33006.2	35814.3	0	64568	185084	75362.6	59605.8
PG(18:2_18:2)_B	769.501	36.2104	36	4	negative	[M-H]-	103771	95965.5	117383	167626	282015	137312	394494	202738	206857
PG(16:0_20:5)_A	767.485	35.3639	36	5	negative	[M-H]-	95920.1	109674	111839	57049	42840.3	89472.4	89593.3	38673.1	31033.9
PG(16:0_20:5)_B;PG(18:2_18:3)	767.485	36.2464	36	5	negative	[M-H]-	95920.1	234671	263638	174875	382494	169246	106803	69748.9	55666.8
PG(16:0_20:5)_C	767.485	39.3177	36	5	negative	[M-H]-	597104	502195	535544	479488	1346249	466961	939980	566093	484500
PG(14:0_22:6)	765.468	35.4995	36	6	negative	[M-H]-	18622	18393.7	20567.9	17920.2	48793.5	17006.7	8685.11	5277.18	4360.26
PG(17:0_20:4)	783.516	46.8	37	4	negative	[M-H]-	23495.1	19035.9	21715.1	16484.7	37558.7	21270	26153.9	13498.3	10770.5
PG(18:0_20:2)	801.563	53.002	38	2	negative	[M-H]-	62236.2	41759.7	47240.4	76212.2	188516	62778.9	55720.5	28185.4	23834.2
PG(18:0_20:3)	799.547	50.8697	38	3	negative	[M-H]-	57438.5	49891.6	47522	63492.4	151718	60612.1	83645	44983.2	44408.9
PG(16:0_22:4)	797.53	47.6221	38	4	negative	[M-H]-	115301	115636	138497	128164	177056	129262	34925.4	27620.4	24727.3
PG(18:0_20:4)	797.531	49.5087	38	4	negative	[M-H]-	714857	599823	604907	580402	1305714	581874	510498	354569	362093
PG(18:1_20:3)	797.53	42.8021	38	4	negative	[M-H]-	25306	23570.9	23898.3	17212	84620.3	23242.2	24395.7	11196.1	7747.22
PG(18:0_20:5)	795.517	46.5514	38	5	negative	[M-H]-	90483.9	81498.6	92451.1	69749.7	155642	67719.8	170097	80621.8	72147.5
PG(16:0_22:6)_A	793.499	39.1817	38	6	negative	[M-H]-	475912	628938	572405	511337	1367213	541668	536403	389390	357634
PG(16:0_22:6)_B	793.499	42.2505	38	6	negative	[M-H]-	2166305	1973206	1900933	2242019	4414736	2061108	3290637	2032854	1927104
PG(18:1_20:5);PG(18:2_20:4)	793.5	35.8466	38	6	negative	[M-H]-	155666	157650	136249	130712	324620	126630	145977	77762.3	61902.8
PG(16:1_22:6)_A	791.484	33.1576	38	7	negative	[M-H]-	21496.2	30196.7	28598.5	33755.4	69794.5	30243.7	56050.3	29719.9	29654.2
PG(16:1_22:6)_B	791.484	37.0258	38	7	negative	[M-H]-	32293.1	26794	28697.1	23943.2	83311.9	27645.3	36797.1	19047.7	12957.7
PG(18:2_20:5)_A	791.484	31.073	38	7	negative	[M-H]-	14613.9	15056.4	13915.7	12766.7	1549.06	14584.4	23003.8	11182.6	10512.3
PG(18:2_20:5)_B	791.484	32.2636	38	7	negative	[M-H]-	62754.3	71650.8	71232.5	50554.4	123354	56183.1	92574.5	40822.8	37579.1
PG(17:0_22:6)	807.514	46.0239	39	6	negative	[M-H]-	12545.8	10711.4	9827.54	7297.48	19153.7	8928.07	18913.2	11986.1	9747.99
PG(18:0_22:6)_A	821.53	46.3301	40	6	negative	[M-H]-	222548	236417	188760	193008	529933	170192	209976	134494	104427
PG(18:0_22:6)_B	821.53	48.5566	40	6	negative	[M-H]-	160417	122154	139770	106850	300450	117861	186657	104221	67059.8
PG(18:1_22:6)_A	819.516	38.7872	40	7	negative	[M-H]-	131230	158506	127327	107768	294482	164295	253807	116350	88065.2
PG(18:1_22:6)_B	819.515	39.3422	40	7	negative	[M-H]-	221713	245730	234953	282688	626739	244889	397203	268249	242640
PG(18:1_22:6)_C	819.514	43.2038	40	7	negative	[M-H]-	37161.3	37988.2	32289.5	22112.4	84446.2	26087.7	45602.4	24751	17967.7
PG(18:2_22:6)_A	817.5	33.9032	40	8	negative	[M-H]-	109245	127940	103429	65917.6	36354.3	162638	256606	89797.3	72253.1
PG(18:2_22:6)_B	817.5	34.8079	40	8	negative	[M-H]-	305295	347995	297905	367513	705014	324393	659623	397191	366620
PG(18:2_22:6)_C	817.5	35.4273	40	8	negative	[M-H]-	82126.4	89037.3	85858.3	66003.5	216375	69757	91164.2	56645.4	45554.7
PG(18:2_22:6)_D	817.5	38.0391	40	8	negative	[M-H]-	8993.66	10296.4	9258.77	7164.09	23637.5	7587.3	17736.5	8388.07	6315.3
PG(18:3_22:6);PG(20:4_20:5)	815.485	31.2671	40	9	negative	[M-H]-	15550.5	17390.2	14647.4	16556.8	53847.7	18518.3	35411.7	19639.1	16645.9
PG(20:4_22:6)	841.499	34.3927	42	10	negative	[M-H]-	243703	262195	203783	177173	516686	184736	120539	85155.3	69914.6
PG(20:5_22:6)	839.486	30.9855	42	11	negative	[M-H]-	84551.6	71261.9	69925.1	60626.1	164176	55512.2	65198.1	46466.4	37754.5
PG(20:4_22:4);PG(20:2_22:6)	845.531	40.2198	42	8	negative	[M-H]-	23363.4	29242.9	23952.1	20054.3	62156.4	23122.9	14121.8	6928.36	5459.01
PG(20:3_22:6)_A	843.515	36.1285	42	9	negative	[M-H]-	90635.3	82324.5	83438.9	64498.8	180163	87496.2	46580.8	20419.1	19343.4
PG(20:3_22:6)_B	843.516	36.818	42	9	negative	[M-H]-	94581.2	87533.6	93780.5	82884.2	223186	82272.2	50545.8	27610	24406.9
PG(22:4_22:6)	869.532	39.0425	44	10	negative	[M-H]-	78521.8	97161.5	90441.6	65085.4	233703	69106.3	30029.5	23586.8	23837.1
PG(22:6_22:6)_A	865.501	32.391	44	12	negative	[M-H]-	103505	115104	92596.9	69158.6	1071.92	190420	202978	75772.1	62390.3
PG(22:6_22:6)_B	865.501	33.4177	44	12	negative	[M-H]-	396317	447974	425588	437033	1245795	470929	579908	392803	345488
PI(14:0_16:0)	781.485	38.7974	30	0	negative	[M-H]-	7044.65	9048.34	6919.35	7101.91	11468.7	7670.27	6617.09	3677.22	3186.86
PI(16:0_16:1)	807.5	41.5165	32	1	negative	[M-H]-	63283.4	64349.7	59334.1	39685	123674	49511.5	125758	40513	34574.8
PI(14:0_18:2)	805.484	35.3051	32	2	negative	[M-H]-	5349.9	5352.09	5021.8	5800.98	9617.61	5642.67	7790.37	5090.82	4604.83
PI(16:0_18:1)	835.53	46.7671	34	1	negative	[M-H]-	134545	157262	193085	150623	129527	188919	429629	342592	256773
PI(16:0_18:2);PI(16:1_18:1)	833.515	42.1812	34	2	negative	[M-H]-	176554	176455	199631	188098	236857	187216	389268	377245	401142
PI(16:0_18:3);PI(16:1_18:2)	831.499	37.9965	34	3	negative	[M-H]-	23159.1	25196.8	17716.4	12962.3	21734.9	16516.5	34943.8	31862.8	27762.4
PI(14:0_20:4)_A	829.484	34.2792	34	4	negative	[M-H]-	6934.56	8156.39	6847.83	6407.52	3330.17	9596.79	5512.56	5844.56	4895.78
PI(14:0_20:4)_B	829.484	35.0945	34	4	negative	[M-H]-	14245.7	15229.3	12040.6	16696.6	25911.5	14603.6	7365.14	4526.39	4376.99
PI(18:0_18:1)	863.561	51.6898	36	1	negative	[M-H]-	44691.2	52073.1	56588	57966.6	42922.5	54894.2	87937.4	85571.4	89254.2
PI(18:0_18:2)	861.546	48.8635	36	2	negative	[M-H]-	124928	110686	104379	88077.6	90468.7	85533.6	230650	197592	196534
PI(16:0_20:3)_A	859.533	44.8662	36	3	negative	[M-H]-	98077	89583.2	75324.2	122527	142990	95186.4	216431	168121	148766
PI(16:0_20:3)_B	859.533	46.6679	36	3	negative	[M-H]-	13266.8	17179.6	18201.1	16287.7	16452.2	17235.5	26520.3	23706.1	21746.3
PI(18:1_18:2)	859.533	43.0163	36	3	negative	[M-H]-	143102	139950	140944	73633.9	97396.4	93223	225042	145996	105674
PI(16:0_20:4)	857.517	41.8219	36	4	negative	[M-H]-	1157079	1501454	1542602	1749759	2247194	1659189	2085992	1322617	1410472
PI(18:2_18:2)	857.517	38.3336	36	4	negative	[M-H]-	39262	40373.2	36215.7	26937.7	51505.9	30368.8	61897.6	31380.5	25239.5
PI(16:0_20:5)	855.499	37.6815	36	5	negative	[M-H]-	113692	114380	108092	108088	189845	85477.7	197388	96209.2	95794.3
PI(16:1_20:4)	855.499	36.9548	36	5	negative	[M-H]-	87073.7	93537.7	78807.4	51384.4	44894.8	69700.5	125170	85013.9	73016.1
PI(14:0_22:6)	853.484	33.6985	36	6	negative	[M-H]-	5234.98	4902.55	4583.22	5417.38	9513.86	4914.8	4943.51	5424.67	4131.89
PI(17:0_20:4)	871.532	45.8144	37	4	negative	[M-H]-	57153.5	53772.7	47911.8	78757.3	64706.7	79717.6	167260	90291.8	98279
PI(18:0_20:3)	887.562	50.3134	38	3	negative	[M-H]-	1401099	1217694	1366823	2024611	2619705	1404680	3471599	2362986	2934071
PI(16:0_22:4)	885.545	46.8479	38	4	negative	[M-H]-	132150	186096	215236	207424	170102	192052	101655	76267.1	80019.6
PI(18:0_20:4)_A	885.545	48.5092	38	4	negative	[M-H]-	4784714	4510183	4549652	5076758	6300245	5046822	5298912	4211757	2893436
PI(18:0_20:4)_B	885.545	50.2362	38	4	negative	[M-H]-	133523	117131	117469	163233	255757	132457	164979	158719	161628
PI(18:1_20:3)	885.546	45.8882	38	4	negative	[M-H]-	63296	62590.4	55406.1	60235.1	60786.8	62672.1	88538.1	54195.6	56377.4
PI(18:0_20:5)	883.532	45.3629	38	5	negative	[M-H]-	132661	119605	120575	95929	135914	110314	209537	190498	164232
PI(18:1_20:4)	883.531	42.6618	38	5	negative	[M-H]-	1385805	1415686	1563149	1291677	1563673	1378454	1065095	842597	738016
PI(16:0_22:6)	881.515	40.6053	38	6	negative	[M-H]-	808086	982931	978422	1109614	1136380	1105198	1805512	1223968	1177436
PI(18:2_20:4);PI(18:1_20:5)	881.515	38.0154	38	6	negative	[M-H]-	129564	125420	121600	101785	211927	108085	97369	66368.7	47906
PI(16:1_22:6)	879.501	35.6304	38	7	negative	[M-H]-	5260.74	5065.56	5358.42	6600.09	11931.3	5854.14	6543.32	3531.85	2941.74
PI(18:2_20:5)	879.501	34.0347	38	7	negative	[M-H]-	6361.35	6469.96	6865.77	5646.77	11343.9	5569.34	7763.7	3401.93	3381.8
PI(19:0_20:4)	899.562	50.4835	39	4	negative	[M-H]-	49045.7	37833.8	38785.1	99233.4	35531.4	67221.7	96550	83127.1	70934.3
PI(19:1_20:4)	897.546	46.3359	39	5	negative	[M-H]-	14670.5	14885.7	12426.5	15138.8	17206.1	18145.9	16682.1	14133.2	13019.5
PI(18:0_22:4)	913.578	51.5781	40	4	negative	[M-H]-	163901	151950	188646	196357	203904	191475	147148	127652	120443
PI(18:0_22:6)	909.545	47.5296	40	6	negative	[M-H]-	268794	286641	303921	303647	381775	321442	518462	403874	471704
PI(20:2_20:4)_A	909.544	44.0363	40	6	negative	[M-H]-	73439.1	71645.6	73051.4	68098.5	58482.8	63193.3	29148.9	20513	20897.1
PI(20:2_20:4)_B	909.544	44.8753	40	6	negative	[M-H]-	55269	59312.7	49358.8	77389.7	117489	61273.4	32353	24878.8	22556.3
PI(18:1_22:6)	907.531	41.4462	40	7	negative	[M-H]-	43104.6	53884.8	55230.7	32863.1	77723.5	41545.7	72059.8	37926.1	31365.6
PI(20:3_20:4)	907.531	39.8856	40	7	negative	[M-H]-	17493.6	21880.6	18058.8	21220.7	68007	31877.1	13556.9	6696.56	4897.33
PI(18:2_22:6);PI(20:4_20:4)_B	905.515	36.8282	40	8	negative	[M-H]-	11741.6	13655.6	13718.1	10521	20277.6	17265.8	15487.1	7229.65	5220.08
PI(20:4_20:4)_A	905.515	35.9181	40	8	negative	[M-H]-	9383.89	10188.2	9079.56	10516.5	16551.4	9839.59	6538.9	4509.78	3805.11
PI(20:4_20:5)	903.5	33.3554	40	9	negative	[M-H]-	4369.25	5462.23	3935.27	3087.68	8072.79	4063.39	4060.12	2249.02	1354.15
PI(20:4_22:6)	929.516	36.0541	42	10	negative	[M-H]-	4216.56	4297.81	5693.12	5366.62	8981.38	6070.6	3777.72	2249.05	1735.17
PS(12:0_18:0)	706.464	40.9665	30	0	negative	[M-H]-	14665	20323	20542.7	19490.9	32132.5	22456.6	5861.3	4016.78	3428.84
PS(14:0_16:0)	706.463	40.1754	30	0	negative	[M-H]-	11961	16606.6	16144.5	15856.8	36029.5	16005	10061.4	3945.05	3432.01
PS(16:0_16:0)	734.495	46.836	32	0	negative	[M-H]-	17340	22538.1	23963.3	14006.9	25305.2	21959.9	55718.7	24003.2	14573.5
PS(16:0_16:1)	732.479	41.2803	32	1	negative	[M-H]-	33634.5	42056.4	45409.5	32030.5	65869.7	35003.8	131920	50111.8	34726.6
PS(16:1_18:0);PS(16:0_18:1)	760.51	47.9531	34	1	negative	[M-H]-	129187	134004	184964	107628	139851	119002	189153	122284	112905
PS(16:0_18:2)_B	758.497	44.6351	34	2	negative	[M-H]-	7294.76	5967.64	7428.96	7275.52	6745.82	6059.7	29607.1	22300	22215.8
PS(16:1_18:1);PS(16:0_18:2)_A	758.496	43.121	34	2	negative	[M-H]-	31340.8	32539.7	35518.3	30488.3	54066.2	30942.6	162020	73026.4	62915.4
PS(18:0_18:1)	788.542	52.5703	36	1	negative	[M-H]-	1135110	1067176	1205436	985496	1548224	927901	1591857	872767	807278
PS(18:1_18:1)_A;PS(18:0_18:2)_A	786.525	49.4612	36	2	negative	[M-H]-	355004	318839	392106	387208	408816	381261	765442	550207	504155
PS(18:1_18:1)_B;PS(18:0_18:2)_B	786.525	50.5391	36	2	negative	[M-H]-	210222	233442	278943	289464	562753	228271	767585	417577	345571
PS(18:1_18:2)_A	784.512	44.9274	36	3	negative	[M-H]-	15570.1	13966	15919.5	12483.2	14874.3	12475.5	41608.8	27846.9	26850.2
PS(18:1_18:2)_B	784.512	45.8321	36	3	negative	[M-H]-	24716.7	25368.2	27364.7	22914.1	23849.6	21630.3	40325.1	28961	24591.1
PS(16:0_20:4)	782.495	42.8833	36	4	negative	[M-H]-	147878	165031	146874	115173	206806	133919	153317	104972	88668.3
PS(16:0_20:5)	780.479	38.599	36	5	negative	[M-H]-	8436.53	8623.32	8000.71	4640.19	10001.9	4703.88	14536.1	7314.79	7356.18
PS(18:0_20:3)	812.541	50.919	38	3	negative	[M-H]-	326273	319579	434434	375065	587292	422004	916795	410534	350628
PS(18:0_20:4)	810.527	49.2207	38	4	negative	[M-H]-	1241889	1231862	1422962	1421510	1929650	1394958	1486506	1152452	1149799
PS(18:0_20:5)	808.512	46.1585	38	5	negative	[M-H]-	37079.7	39554.7	42377.8	33082.1	39939.6	31562.8	80819.5	52161.3	49280.9
PS(18:1_20:4)	808.512	44.1227	38	5	negative	[M-H]-	64840	65232.1	63439.1	52119.7	65671.5	54137.2	40287.9	35885.2	35109.6
PS(16:0_22:6)	806.496	41.5289	38	6	negative	[M-H]-	145046	154192	137624	86452.5	264226	107766	255085	90106.8	71547.8
PS(18:2_20:4)	806.496	38.8697	38	6	negative	[M-H]-	9800.33	10443	8069.2	5718.44	8123.96	5805.13	21894	24119.3	18682.7
PS(18:2_20:5)	804.479	35.4954	38	7	negative	[M-H]-	2246.92	2431.57	1595.09	670.692	1391.04	858.521	3258.02	3274.48	2913.19
PS(17:0_22:6)	820.511	45.565	39	6	negative	[M-H]-	7705.59	7217.09	5790.28	5245.18	7507.95	5830.07	16878.3	12458.5	11165.8
PS(18:0_22:4)	838.559	52.4027	40	4	negative	[M-H]-	283378	328820	349501	352091	705685	319758	462306	236180	229822
PS(18:0_22:6)	834.527	48.181	40	6	negative	[M-H]-	1259432	1294286	1272223	1074223	1489886	1020510	1497480	1082523	1032272
PS(18:1_22:6)	832.511	42.6954	40	7	negative	[M-H]-	83380.6	79370.2	76375.7	42834.8	61175.1	52728.9	90265.1	71832.1	66032
PS(20:4_20:4);PS(18:2_22:6)	830.496	37.9879	40	8	negative	[M-H]-	43406.6	47909.8	31606.5	19610	35835.4	27432.7	56784.7	60895.2	49038.7
PS(20:4_20:5)	828.479	34.1446	40	9	negative	[M-H]-	4559.12	5200.56	3366.78	2277.41	4719.21	3241.9	9043.47	11142.6	7851.76
PS(20:4_22:6)	854.494	36.8102	42	10	negative	[M-H]-	71950.4	73853.2	50366.2	35322.6	58974.2	47237	71615.3	75163	62163.8
PS(20:3_22:6)	856.512	39.4145	42	9	negative	[M-H]-	7668.34	7554.56	6315.41	4979.54	9145.56	6697.6	10009.1	7602.23	6495.87
SM(d18:1_12:0)	647.504	36.288	30	1	positive	[M+]+	1467410	1236202	1114126	1288727	1248650	1273401	70193.2	82812.4	60970.1
SM(d18:1_14:0);SM(d16:1_16:0)	675.537	44.1459	32	1	positive	[M+]+	27900000	28100000	22700000	26300000	30400000	25700000	8467853	8031894	6005654
SM(d18:2_14:0)_A	673.522	37.5861	32	2	positive	[M+]+	1770741	1799864	873167	1173839	1306770	1028044	108188	98797.2	99548.8
SM(d18:2_14:0)_B	673.522	38.6134	32	2	positive	[M+]+	265308	256824	168542	179265	191246	155312	29169.4	28014.1	22295.5
SM(d18:1_15:0)	689.552	47.7025	33	1	positive	[M+]+	6159558	5261942	5577332	8442474	7589213	7287964	22000000	19100000	17200000
SM(d18:1_16:0)	703.568	50.1042	34	1	positive	[M+]+	193000000	177000000	168000000	186000000	175000000	176000000	332000000	311000000	427000000
SM(d18:2_16:0)_A	701.553	45.5869	34	2	positive	[M+]+	59300000	56600000	46200000	47500000	48200000	39100000	23200000	21300000	17400000
SM(d18:2_16:0)_B	701.554	46.411	34	2	positive	[M+]+	17000000	14900000	13400000	12000000	12900000	11400000	8217166	7114415	6779743
SM(d18:1_17:0)	717.584	52.327	35	1	positive	[M+]+	768596	748799	868522	1134035	1128437	1285942	1742625	1590291	1370785
SM(d18:1_18:0)	731.599	54.1955	36	1	positive	[M+]+	10400000	11000000	10800000	16000000	15600000	16300000	10400000	9405495	10100000
SM(d18:1_20:0)	759.63	57.9621	38	1	positive	[M+]+	31400000	25900000	24400000	39300000	36500000	35100000	88400000	76800000	74300000
SM(d18:1_21:0)	773.645	60.3632	39	1	positive	[M+]+	1553171	1171357	989897	2020155	1643719	1772334	7409585	7088154	6481886
SM(d18:2_21:0)	771.629	57.2725	39	2	positive	[M+]+	540948	491885	455746	820808	673897	635871	1904414	1897853	1700397
SM(d18:1_22:0)	787.661	61.212	40	1	positive	[M+]+	44400000	39700000	34000000	56400000	46200000	47900000	107000000	102000000	98400000
SM(d18:1_22:1)	785.644	57.971	40	2	positive	[M+]+	17300000	13600000	13100000	12100000	11400000	10700000	18400000	17500000	15600000
SM(d18:2_22:0)	785.644	58.5701	40	2	positive	[M+]+	12100000	10500000	10000000	11800000	10700000	10200000	19300000	18300000	18000000
SM(d18:1_23:0)	801.677	63.9688	41	1	positive	[M+]+	7680792	6135006	5410125	12000000	9054631	9525387	47000000	43600000	39400000
SM(d18:1_23:1);SM(d18:2_23:0)	799.661	60.5612	41	2	positive	[M+]+	8555105	7016606	6102618	11800000	9625375	8652927	26600000	24500000	21600000
SM(d18:1_24:0)	815.691	64.6026	42	1	positive	[M+]+	64100000	58900000	50900000	72500000	64600000	61000000	135000000	122000000	117000000
SM(d18:1_24:1)	813.676	60.8364	42	2	positive	[M+]+	217000000	196000000	188000000	207000000	185000000	182000000	262000000	257000000	249000000
SM(d18:2_24:1)	811.661	58.3362	42	3	positive	[M+]+	125000000	128000000	111000000	134000000	123000000	119000000	121000000	115000000	115000000
SM(d18:1_25:0)	829.707	67.4302	43	1	positive	[M+]+	719983	600534	561308	956491	595834	694661	3166593	2836000	2694527
SM(d19:1_24:1)_A	827.69	63.2467	43	2	positive	[M+]+	1257876	1040007	826451	1309905	1005223	1157661	2799915	2614015	2368432
SM(d19:1_24:1)_B	827.69	64.1072	43	2	positive	[M+]+	1719286	1548129	1225775	2431728	1826616	2026228	3315395	3156482	3233747
TG(12:0_12:0_14:0);TG(10:0_12:0_16:0);TG(10:0_14:0_14:0)	684.607	65.4705	38	0	positive	[M+NH4]+	54600000	46900000	16300000	58400000	80100000	77300000	20500000	3463942	6694733
TG(12:0_12:0_15:0);TG(12:0_13:0_14:0)	698.621	66.2249	39	0	positive	[M+NH4]+	390404	419220	150531	524080	840474	808748	215040	76313.8	125574
TG(10:0_14:0_16:0)	712.638	67.1208	40	0	positive	[M+NH4]+	793352	435302	276978	621369	585028	749943	5214396	1394954	2019619
TG(12:0_14:0_14:0);TG(12:0_12:0_16:0)	712.639	66.8663	40	0	positive	[M+NH4]+	82500000	64400000	28000000	93100000	124000000	122000000	3500164	1541396	1510958
TG(12:0_12:0_16:1)	710.623	65.6425	40	1	positive	[M+NH4]+	34500000	29500000	10800000	34000000	47600000	54200000	76200000	17900000	31900000
TG(12:0_14:0_15:0)	726.653	67.4523	41	0	positive	[M+NH4]+	728230	550271	272025	1054972	1192540	1167108	151602	169760	154658
TG(12:0_12:0_17:1)	724.637	66.3547	41	1	positive	[M+NH4]+	590578	446206	199474	690274	941321	1128170	572194	341920	378600
TG(12:0_14:0_16:0);TG(14:0_14:0_14:0)	740.669	67.9632	42	0	positive	[M+NH4]+	58700000	43000000	20500000	78000000	85100000	87200000	5539602	3348539	2522687
TG(12:0_12:0_18:1);TG(12:0_14:1_16:0);TG(12:0_14:0_16:1)	738.653	66.9644	42	1	positive	[M+NH4]+	71800000	57900000	25800000	96000000	113000000	113000000	26400000	5764672	7547446
TG(12:0_12:0_18:2);TG(12:0_14:1_16:1)	736.638	65.879	42	2	positive	[M+NH4]+	69300000	56400000	22100000	108000000	137000000	138000000	29900000	9234029	15200000
TG(12:0_14:0_17:1)	752.667	67.5585	43	1	positive	[M+NH4]+	1036703	836172	391433	1530317	1579110	2015492	789092	411958	550071
TG(14:0_14:0_16:0);TG(12:0_16:0_16:0)	768.699	69.058	44	0	positive	[M+NH4]+	7359628	6688971	4511359	11500000	8150682	11700000	3573120	3280290	2568856
TG(12:0_16:0_16:1);TG(12:0_14:0_18:1);TG(14:0_14:1_16:0);TG(14:0_14:0_16:1)	766.684	68.0871	44	1	positive	[M+NH4]+	78800000	57100000	28400000	102000000	107000000	112000000	58100000	14200000	16300000
TG(12:0_16:1_16:1);TG(14:0_14:1_16:1);TG(12:0_14:0_18:2);TG(12:0_14:1_18:1)	764.668	67.1628	44	2	positive	[M+NH4]+	137000000	110000000	55400000	199000000	230000000	220000000	35400000	19300000	25900000
TG(14:1_14:1_16:1);TG(12:0_14:1_18:2);TG(12:0_14:0_18:3)	762.654	66.1933	44	3	positive	[M+NH4]+	25800000	21200000	7464466	33300000	45800000	43200000	5116055	3003580	4052844
TG(12:0_15:0_18:1);TG(12:0_16:0_17:1);TG(14:0_14:0_17:1)	780.7	68.6094	45	1	positive	[M+NH4]+	1086761	685027	307849	1469882	1526408	1794327	757292	421345	463840
TG(12:0_15:0_18:2)	778.684	67.7377	45	2	positive	[M+NH4]+	1190474	955607	505490	2122134	2507616	2646893	1090468	920142	1068094
TG(14:0_16:0_16:0)	796.721	69.0658	46	0	positive	[M+NH4]+	4532660	3368098	2202119	7055261	6778940	7320003	7923180	4206206	4915985
TG(14:0_16:0_16:1);TG(14:0_14:0_18:1);TG(12:0_16:0_18:1)	794.715	69.1205	46	1	positive	[M+NH4]+	37900000	26000000	15200000	61300000	60900000	69000000	77100000	33800000	42400000
TG(14:0_14:0_18:2);TG(12:0_16:1_18:1);TG(14:0_16:1_16:1);TG(12:0_16:0_18:2)	792.7	68.2798	46	2	positive	[M+NH4]+	104000000	77700000	44700000	155000000	177000000	175000000	74300000	40500000	49400000
TG(12:0_16:1_18:2)	790.685	67.3234	46	3	positive	[M+NH4]+	52800000	41900000	17700000	64300000	79700000	82300000	22000000	14700000	16800000
TG(14:0_15:0_18:1);TG(14:0_16:0_17:1);TG(15:0_15:0_17:1);TG(15:0_16:0_16:1)	808.729	69.4456	47	1	positive	[M+NH4]+	378992	366210	295327	871377	768458	905411	646939	391648	359503
TG(13:0_16:1_18:1);TG(14:0_15:0_18:2);TG(14:0_16:1_17:1);TG(15:0_16:1_16:1)	806.714	68.7203	47	2	positive	[M+NH4]+	659046	593410	315183	1055083	1316303	1470837	1736449	1172554	1254451
TG(12:0_17:1_18:2)	804.699	67.8614	47	3	positive	[M+NH4]+	925640	670276	343905	1555759	1917728	2031671	1027571	1015875	1030448
TG(16:0_16:0_16:0)	824.76	70.6675	48	0	positive	[M+NH4]+	223679	523740	919774	546189	197391	754666	464218	895865	2362861
TG(14:0_16:0_18:1);TG(16:0_16:0_16:1)	822.746	69.9385	48	1	positive	[M+NH4]+	23000000	19900000	16600000	28400000	27500000	29400000	95200000	60600000	65800000
TG(14:0_16:1_18:1);TG(16:0_16:1_16:1);TG(14:0_16:0_18:2);TG(12:0_18:1_18:1);TG(14:1_16:0_18:1)	820.73	69.1758	48	2	positive	[M+NH4]+	66800000	48300000	34400000	91400000	89200000	97100000	134000000	106000000	124000000
TG(12:0_16:0_20:3);TG(12:0_18:1_18:2);TG(14:0_16:1_18:2);TG(16:1_16:1_16:1)	818.714	68.3749	48	3	positive	[M+NH4]+	48700000	33500000	20100000	63100000	74400000	77400000	94400000	67400000	77400000
TG(12:0_16:0_20:4)	816.697	68.0209	48	4	positive	[M+NH4]+	8494471	10000000	8819816	15500000	15100000	13500000	3610161	3413808	3866158
TG(12:0_18:2_18:2)	816.699	67.5033	48	4	positive	[M+NH4]+	57800000	46400000	21500000	74800000	94800000	93100000	23000000	21100000	24200000
TG(12:0_16:0_20:5)	814.683	66.6457	48	5	positive	[M+NH4]+	9099265	7018933	3187706	14100000	21700000	20100000	1707859	2113039	2460061
TG(15:0_16:0_18:1);TG(16:0_16:1_17:0);TG(16:0_16:0_17:1);TG(14:0_17:0_18:1);TG(15:0_17:0_17:1);TG(14:0_16:0_19:1)	836.76	70.3862	49	1	positive	[M+NH4]+	1477061	1519654	1334552	1774379	1467735	1855382	3713456	3327461	3080946
TG(15:0_16:1_18:1);TG(15:0_17:1_17:1);TG(16:0_16:1_17:1)	834.745	69.6119	49	2	positive	[M+NH4]+	578264	685266	499835	930249	857955	1095784	4601283	4245979	4294867
TG(15:0_16:1_18:2);TG(14:0_17:1_18:2);TG(13:0_18:1_18:2);TG(16:1_16:1_17:1)	832.729	68.8232	49	3	positive	[M+NH4]+	623061	358978	268985	657894	805940	966907	2094725	1595985	1782826
TG(16:0_16:0_18:0)	852.786	71.7143	50	0	positive	[M+NH4]+	53584	155764	105269	61844.6	55652.6	90038.3	147359	123911	1564003
TG(16:0_16:0_18:1)	850.778	70.7023	50	1	positive	[M+NH4]+	46900000	54700000	64000000	59300000	51800000	51400000	79900000	76600000	74700000
TG(16:0_16:0_18:2);TG(16:0_16:1_18:1)	848.762	70.0083	50	2	positive	[M+NH4]+	66900000	75700000	78800000	85100000	73500000	78800000	135000000	116000000	129000000
TG(14:0_16:0_20:3);TG(14:0_18:1_18:2);TG(16:1_16:1_18:1);TG(16:0_16:1_18:2)	846.745	69.2375	50	3	positive	[M+NH4]+	42800000	29300000	24800000	40300000	45800000	45900000	147000000	123000000	143000000
TG(16:1_16:1_18:2);TG(14:0_16:0_20:4);TG(12:0_16:0_22:4);TG(14:0_18:2_18:2)	844.731	68.58	50	4	positive	[M+NH4]+	46800000	36400000	25400000	54900000	61000000	59700000	120000000	116000000	139000000
TG(14:0_18:2_18:3);TG(16:1_16:1_18:3);TG(14:1_18:2_18:2);TG(14:1_18:1_18:3)	842.713	67.9939	50	5	positive	[M+NH4]+	17100000	19200000	16200000	37600000	31900000	36100000	28000000	34500000	43800000
TG(12:0_16:0_22:6)	840.697	67.7326	50	6	positive	[M+NH4]+	45000000	47300000	42400000	79500000	88300000	81100000	2165850	2122461	2317045
TG(12:0_18:2_20:5)	838.684	66.427	50	7	positive	[M+NH4]+	3434055	3561324	2170976	3915171	5961238	4791290	240182	304172	354742
TG(16:0_17:0_18:1)	864.793	71.1288	51	1	positive	[M+NH4]+	2261546	2389968	2401260	3004289	2177244	2721769	5571908	6894951	5509852
TG(16:0_17:1_18:1);TG(16:0_17:0_18:2);TG(17:0_17:1_17:1);TG(15:0_18:1_18:1)	862.776	70.4575	51	2	positive	[M+NH4]+	2358690	2260483	2121067	2663885	2146809	2680154	13100000	12900000	12500000
TG(15:0_18:1_18:2);TG(17:1_17:1_17:1);TG(16:1_17:1_18:1);TG(16:0_17:1_18:2)	860.762	69.7209	51	3	positive	[M+NH4]+	1475952	1509829	1081346	1580228	1461878	1589504	12100000	11700000	13200000
TG(16:1_17:1_18:2);TG(15:0_18:2_18:2)	858.745	69.0081	51	4	positive	[M+NH4]+	555330	491111	494988	631903	602327	608610	4332247	5770006	6789894
TG(16:0_18:0_18:1)	878.808	71.4441	52	1	positive	[M+NH4]+	28900000	31300000	34000000	40100000	29300000	35100000	56300000	48500000	49100000
TG(16:0_18:1_18:1)	876.792	70.8058	52	2	positive	[M+NH4]+	72800000	61700000	72900000	71000000	61000000	70400000	120000000	101000000	107000000
TG(16:0_16:0_20:3);TG(16:0_18:1_18:2)	874.776	70.093	52	3	positive	[M+NH4]+	107000000	102000000	108000000	110000000	95600000	98500000	146000000	135000000	165000000
TG(16:0_18:2_18:2);TG(16:1_18:1_18:2)	872.76	69.4596	52	4	positive	[M+NH4]+	103000000	103000000	111000000	117000000	96300000	100000000	178000000	170000000	187000000
TG(14:0_18:1_20:4);TG(14:0_16:0_22:5);TG(16:0_16:1_20:4);TG(16:0_16:0_20:5);TG(16:0_18:2_18:3)	870.747	68.9162	52	5	positive	[M+NH4]+	18000000	19900000	21100000	27600000	24400000	24800000	104000000	115000000	124000000
TG(12:0_18:1_22:5)	868.73	68.7051	52	6	positive	[M+NH4]+	27200000	30900000	29200000	46200000	50500000	45500000	4697032	4168618	4307295
TG(16:3_18:2_18:2);TG(12:0_18:2_22:5);TG(16:1_18:2_18:4);TG(16:1_18:3_18:3);TG(16:2_18:2_18:3)	866.713	67.2862	52	7	positive	[M+NH4]+	5725590	6112295	5079278	10000000	11500000	10500000	2736726	3549570	4859241
TG(16:0_18:0_19:1);TG(17:0_18:0_18:1);TG(16:0_18:1_19:0)	892.822	71.8097	53	1	positive	[M+NH4]+	1070255	1005837	1097986	2095514	1074354	1793223	2709611	3446369	3197654
TG(16:0_18:1_19:1);TG(17:0_18:1_18:1)	890.808	71.1664	53	2	positive	[M+NH4]+	3168840	2628872	2882127	3242676	2530217	2876088	14100000	13700000	14200000
TG(17:1_18:1_18:1);TG(17:0_18:1_18:2);TG(16:0_18:2_19:1)	888.793	70.5437	53	3	positive	[M+NH4]+	2687202	2394900	2161140	2617829	2516891	2546564	17800000	20400000	20900000
TG(17:1_18:1_18:2);TG(17:0_18:2_18:2)	886.775	69.7733	53	4	positive	[M+NH4]+	1367095	911943	912268	1178857	1162758	1156908	7556125	12500000	13600000
TG(17:1_18:2_18:2)	884.762	69.1369	53	5	positive	[M+NH4]+	651426	444274	459200	627640	561745	502768	2995295	6185854	7106686
TG(15:0_16:0_22:6)	882.745	69.1624	53	6	positive	[M+NH4]+	565919	728065	823281	1204551	767550	860418	348058	484823	565899
TG(17:1_18:2_18:3);TG(17:2_18:2_18:2)	882.745	68.6178	53	6	positive	[M+NH4]+	550055	695271	586843	646750	515234	646673	1131280	1842470	2224141
TG(16:0_18:1_20:0);TG(18:0_18:0_18:1);TG(16:0_18:0_20:1)	906.838	72.1384	54	1	positive	[M+NH4]+	4169584	4598900	4935437	9694336	4889288	8067113	27200000	21100000	21700000
TG(12:0_20:5_22:6)	886.683	65.6669	54	11	positive	[M+NH4]+	434475	566471	370318	570116	687718	511670	0	0	0
TG(18:0_18:1_18:1);TG(18:0_18:0_18:2)	904.824	71.5434	54	2	positive	[M+NH4]+	35900000	31000000	36700000	39100000	32600000	35100000	80900000	61900000	65600000
TG(16:0_18:1_20:2);TG(18:0_18:1_18:2);TG(18:1_18:1_18:1)	902.807	70.9623	54	3	positive	[M+NH4]+	57700000	53600000	55900000	59900000	51500000	53200000	106000000	94700000	106000000
TG(16:0_18:2_20:2);TG(18:0_18:2_18:2);TG(18:1_18:1_18:2);TG(16:0_18:1_20:3);TG(16:0_18:0_20:4)	900.791	70.2833	54	4	positive	[M+NH4]+	82400000	73400000	85000000	83300000	66700000	72100000	132000000	126000000	145000000
TG(16:0_16:0_22:6)	896.76	69.6298	54	6	positive	[M+NH4]+	60400000	74200000	78100000	86400000	66300000	71200000	12200000	11600000	12700000
TG(18:2_18:2_18:2)	896.761	68.8184	54	6	positive	[M+NH4]+	23200000	18300000	17000000	15600000	15200000	15600000	112000000	139000000	166000000
TG(14:0_18:2_22:5);TG(18:1_18:2_18:4);TG(18:2_18:2_18:3);TG(18:1_18:3_18:3)	894.744	68.2649	54	7	positive	[M+NH4]+	13400000	15300000	15400000	16900000	15800000	14700000	60800000	91500000	112000000
TG(14:0_18:2_22:6)	892.73	67.9324	54	8	positive	[M+NH4]+	30200000	35000000	36800000	34400000	39000000	30300000	8154211	8587012	9398695
TG(18:2_18:3_18:3)	892.73	67.4468	54	8	positive	[M+NH4]+	4262196	3802035	3418543	3094403	3438810	2968049	5303056	8570050	12000000
TG(14:0_18:3_22:6)	890.713	67.305	54	9	positive	[M+NH4]+	5856367	7272069	6489564	5706849	6478873	5171017	667914	930834	1055173
TG(18:0_18:1_19:0)	920.854	72.4546	55	1	positive	[M+NH4]+	178048	132273	139186	354388	167909	274920	521141	674011	745014
TG(18:0_18:1_19:1);TG(18:0_18:2_19:0);TG(18:1_18:1_19:0)	918.837	71.8352	55	2	positive	[M+NH4]+	1048224	875706	882588	1362891	916869	1197598	4145021	3964418	4266615
TG(18:1_18:1_19:1);TG(18:1_18:2_19:0)	916.824	71.2675	55	3	positive	[M+NH4]+	1449082	1117173	1201934	1456598	1234165	1505979	7135539	8104709	8150429
TG(18:1_18:2_19:1)	914.808	70.6167	55	4	positive	[M+NH4]+	1156164	961601	858637	965086	895637	1003067	4827583	5675895	6065804
TG(16:0_17:0_22:5)	912.79	70.2911	55	5	positive	[M+NH4]+	1314920	1261587	1338251	1496284	1169752	1433631	621256	866752	960710
TG(18:2_18:2_19:1)	912.793	69.9086	55	5	positive	[M+NH4]+	344280	281022	371941	333925	294339	323417	1045553	1964662	2361631
TG(15:0_18:2_22:6)	906.745	68.4895	55	8	positive	[M+NH4]+	699643	691853	658408	972487	787745	789391	655225	710033	776116
TG(14:0_20:5_22:6)	914.714	66.9836	56	11	positive	[M+NH4]+	3936665	5056804	4542563	2763902	4007533	3199456	141779	179324	207376
TG(12:0_22:6_22:6)	912.696	66.2441	56	12	positive	[M+NH4]+	905568	939185	930285	1387363	1754633	1398508	0	14751.6	14361.4
TG(16:0_18:2_22:0);TG(18:0_18:2_20:0);TG(18:1_18:1_20:0)	932.853	72.1385	56	2	positive	[M+NH4]+	4720021	4761990	5141151	5954965	3933609	4873545	8905497	8480791	9425914
TG(16:0_18:0_22:3);TG(18:0_18:0_20:3)	930.838	71.633	56	3	positive	[M+NH4]+	10500000	11000000	12000000	13700000	10800000	12100000	9386670	13600000	15700000
TG(18:0_18:1_20:3);TG(18:2_18:2_20:0);TG(16:0_18:0_22:4);TG(16:0_18:1_22:3)	928.823	71.0985	56	4	positive	[M+NH4]+	23300000	24000000	28400000	31600000	23400000	25400000	17800000	18500000	21800000
TG(16:0_18:1_22:4);TG(18:0_18:2_20:3);TG(18:1_18:1_20:3)	926.806	70.544	56	5	positive	[M+NH4]+	37900000	39900000	43400000	46800000	37800000	38400000	23000000	19200000	20000000
TG(16:0_18:0_22:6)	924.79	70.4535	56	6	positive	[M+NH4]+	19000000	18000000	21100000	24700000	24200000	21500000	6004525	6118728	7227357
TG(16:0_18:2_22:4);TG(18:1_18:2_20:3);TG(16:0_20:3_20:3)	924.791	69.9423	56	6	positive	[M+NH4]+	51800000	55900000	61800000	65400000	53800000	56200000	13500000	17200000	18000000
TG(16:0_18:1_22:6)	922.775	69.6532	56	7	positive	[M+NH4]+	76400000	77900000	91300000	85000000	68600000	71400000	34500000	26100000	28700000
TG(16:0_18:2_22:5);TG(18:1_18:2_20:4)	922.776	69.2954	56	7	positive	[M+NH4]+	70700000	68800000	70300000	77500000	70400000	65000000	13000000	16100000	16400000
TG(16:0_18:2_22:6)	920.759	68.9745	56	8	positive	[M+NH4]+	115000000	123000000	118000000	129000000	113000000	113000000	39400000	47200000	51800000
TG(18:1_18:2_20:5);TG(18:1_18:3_20:4);TG(18:2_18:2_20:4)	920.759	68.6422	56	8	positive	[M+NH4]+	41700000	45200000	45000000	37600000	32800000	29000000	12500000	15700000	15700000
TG(16:0_20:4_20:5);TG(16:0_18:3_22:6)	918.745	68.3644	56	9	positive	[M+NH4]+	18600000	22400000	25100000	18900000	17600000	15900000	5243801	6496071	7084830
TG(18:2_18:2_20:5);TG(18:2_18:3_20:4)	918.746	67.9351	56	9	positive	[M+NH4]+	27700000	26600000	22000000	10200000	12200000	10600000	10800000	11700000	14200000
TG(16:0_19:1_22:5);TG(17:0_18:1_22:5);TG(17:1_18:1_22:4);TG(18:1_19:1_20:4)	938.807	70.398	57	6	positive	[M+NH4]+	1110106	1012690	1246489	1390422	1163714	1328581	598264	504755	610148
TG(18:2_18:2_22:6)	944.759	68.33	58	10	positive	[M+NH4]+	50300000	53700000	59700000	31000000	26100000	22600000	13300000	26400000	25700000
TG(16:0_20:5_22:6)	942.742	68.1061	58	11	positive	[M+NH4]+	26600000	33900000	37400000	18000000	17600000	16400000	2752782	2182081	2118086
TG(16:1_20:5_22:6)	940.728	67.4118	58	12	positive	[M+NH4]+	5875711	7254304	7422940	7285293	8950290	6685982	314148	424873	341144
TG(18:2_18:4_22:6);TG(18:2_20:5_20:5);TG(18:3_18:3_22:6);TG(18:3_20:4_20:5)	940.728	66.9164	58	12	positive	[M+NH4]+	5501814	5728655	4449880	1662427	2307342	1665657	467273	702586	609773
TG(18:0_18:0_22:4)	956.854	71.7047	58	4	positive	[M+NH4]+	5318695	5284798	5410756	6086311	4481022	4938049	2631048	2893463	3454709
TG(18:0_18:1_22:4)	954.838	71.2817	58	5	positive	[M+NH4]+	13900000	13900000	15100000	18900000	13100000	14700000	5194436	4394336	4024915
TG(18:0_18:0_22:6)	952.824	71.2025	58	6	positive	[M+NH4]+	2217738	2390366	2678677	3968333	2856331	3434857	1092860	1318606	1358879
TG(18:0_18:1_22:5);TG(18:1_18:1_22:4);TG(18:0_18:2_22:4)	952.822	70.6163	58	6	positive	[M+NH4]+	14800000	14400000	16400000	18600000	16000000	16100000	5147308	5371343	4837454
TG(18:0_20:4_20:4);TG(18:0_18:2_22:6)	948.792	69.7942	58	8	positive	[M+NH4]+	45400000	44200000	45400000	37800000	34600000	31000000	14000000	16600000	17300000
TG(18:1_18:2_22:5)	948.792	69.393	58	8	positive	[M+NH4]+	17900000	17900000	18800000	22600000	17700000	17700000	4264219	5306172	5189344
TG(18:1_18:2_22:6)	946.774	69.0199	58	9	positive	[M+NH4]+	70900000	69500000	81000000	61200000	52500000	49900000	19100000	30100000	30300000
TG(18:2_19:1_22:1)	970.867	71.9613	59	4	positive	[M+NH4]+	166826	158535	166878	214597	147073	184758	318970	423932	556229
TG(18:1_20:5_22:6);TG(18:2_20:4_22:6);TG(16:0_22:6_22:6)	968.759	68.0626	60	12	positive	[M+NH4]+	21000000	24900000	24000000	12400000	12800000	10100000	1537572	1679359	1402763
TG(18:2_20:5_22:5)	968.761	67.7396	60	12	positive	[M+NH4]+	6083439	5868206	5599938	3850679	4300329	3122718	830862	912778	721542
TG(18:2_20:5_22:6)	966.742	67.3288	60	13	positive	[M+NH4]+	16300000	21200000	18300000	5524331	7364264	5526505	962733	1686545	1547405
TG(18:3_20:5_22:6)	964.729	66.5812	60	14	positive	[M+NH4]+	1367413	1672630	1420879	635469	837937	604952	71018.7	84952.1	89667.5
TG(16:0_22:4_22:4);TG(18:1_20:3_22:4);TG(18:0_20:4_22:4);TG(18:0_20:3_22:5)	976.82	70.3521	60	8	positive	[M+NH4]+	4370191	4680587	5406173	6318981	4456697	4569476	892446	1003267	961019
TG(18:1_22:4_22:6)	998.805	69.4314	62	11	positive	[M+NH4]+	2787452	3463773	3637035	3408897	2609019	2659295	152834	100248	134386
TG(18:1_22:5_22:6)	996.788	68.8884	62	12	positive	[M+NH4]+	7496555	7078146	6625560	7855766	6507148	6416726	452224	430383	365219
TG(18:1_22:6_22:6)	994.774	68.5214	62	13	positive	[M+NH4]+	12200000	12100000	11600000	8722597	7283933	6911178	962047	1289285	1236347
TG(20:3_20:4_22:6);TG(20:4_20:4_22:5)	994.774	68.0963	62	13	positive	[M+NH4]+	10500000	11400000	12000000	10700000	9712074	8649215	888043	999875	935878
TG(18:2_22:6_22:6);TG(20:4_20:4_22:6)	992.756	67.7354	62	14	positive	[M+NH4]+	21000000	24500000	23500000	10800000	11600000	9855461	1341102	2239906	1912359
TG(18:3_22:6_22:6);TG(20:4_20:5_22:6)	990.744	67.0658	62	15	positive	[M+NH4]+	5497194	4843238	4829243	1678617	1976332	1699480	100463	150735	147728
TG(20:5_20:5_22:6)	988.727	66.2775	62	16	positive	[M+NH4]+	1391858	1360922	1087336	234019	413010	249322	24157.4	42645.6	31559.4
TG(20:4_22:6_22:6)	1016.76	67.4695	64	16	positive	[M+NH4]+	4067086	4397876	3881211	1809255	2347837	1900718	58308.5	86847.9	58072.5
TG(20:5_22:5_22:6)	1016.76	67.1347	64	16	positive	[M+NH4]+	1633543	1776506	1686874	730726	1016232	658955	64791.9	61007.7	40606.4
TG(20:5_22:6_22:6)	1014.74	66.7084	64	17	positive	[M+NH4]+	1864538	2142183	1590057	499502	747826	540296	36512.9	49873.1	67652.4
TG(22:4_22:5_22:6)	1046.8	68.5691	66	15	positive	[M+NH4]+	393891	456620	465855	709301	579999	516766	0	0	0
TG(22:5_22:5_22:6)	1044.79	67.9006	66	16	positive	[M+NH4]+	944102	1038618	933587	1129681	1152804	957710	38353.2	0	0
TG(22:5_22:6_22:6)	1042.77	67.5105	66	17	positive	[M+NH4]+	1358460	1740830	1324064	1312002	1572544	1252707	51358.3	42096.5	28724.5
TG(22:6_22:6_22:6)	1040.76	67.1099	66	18	positive	[M+NH4]+	1955190	2641274	2294520	883497	847148	836504	0	57934.3	60678.7
Sphingosine (C18)	300.287	19.6876			positive	[M+H]+	1609368	1295801	1230375	1343403	1001000	1.07152e+06	768293	814643	779851
Sphinganine (C18)	302.303	21.069			positive	[M+H]+	821888	760635	663582	903652	683049	707071	417936	480073	340310

## Sheet: T3.Statistical results lipids
					Normalized intensities (log2)									T.test - pvalues			Anova	Z-scores									log2(fold-change)
Name	Adduct	Lipid Class	Total carbons in hydrocarbon chains	Total double bonds in hydrocarbon chains	PND7 - R1	PND7 - R2	PND7 - R3	PND14 - R1	PND14 - R2	PND14 - R3	Adult - R1	Adult - R2	Adult - R3	PND14 vs D7	Adult vs PND14	Adult vs PND7	pvalue	PND7 - R1	PND7 - R2	PND7 - R3	PND14 - R1	PND14 - R2	PND14 - R3	Adult - R1	Adult - R2	Adult - R3	log2(PND7/Adult)	log2(PND14/Adult)
Cer(d18:0_16:0)	[M-H]-	Cer	34	0	17.8973	18.2626	18.1175	17.9483	18.0121	17.5691	18.136	18.1414	17.7111	0.230402	0.484011	0.618979	0.440063	-0.357806	1.27749	0.627667	-0.129757	0.155834	-1.82736	0.710684	0.735028	-1.19177	0.096303	-0.153026
Cer(d18:1_24:1)	[M-H]-	Cer	42	2	21.747	21.9611	21.6937	21.8693	21.8084	21.7342	21.9017	22.0295	22.1664	0.972869	0.0767341	0.107222	0.0888979	-0.856013	0.532345	-1.20172	-0.0630749	-0.457923	-0.939104	0.146855	0.97567	1.86296	-0.231934	-0.228578
Cer(d18:1_16:0)	[M-H]-	Cer	34	1	21.1246	21.0278	20.7459	21.0838	20.511	20.9481	20.6351	20.6213	20.9166	0.601941	0.575362	0.181547	0.477474	1.24612	0.813057	-0.44775	1.06361	-1.4984	0.456662	-0.943568	-1.00535	0.315617	0.241804	0.123347
Cer(d18:0_20:0)	[M-H]-	Cer	38	0	14.8963	15.1891	15.0617	15.7431	15.7712	15.4056	16.1279	15.6353	15.5559	0.0182593	0.572722	0.0383461	0.0173371	-1.52028	-0.76724	-1.09496	0.657802	0.730168	-0.210226	1.64777	0.380578	0.176387	-0.724022	-0.133083
Cer(d18:0_18:0)	[M-H]-	Cer	36	0	15.4283	15.3731	15.3936	15.9003	15.9897	15.7878	16.186	15.9365	16.0406	0.00956087	0.160054	0.00927575	0.00034728	-1.15125	-1.33088	-1.26408	0.386114	0.67722	0.0195571	1.31639	0.504056	0.842871	-0.656026	-0.161759
Cer(d18:1_19:0)	[M-H]-	Cer	37	1	13.4025	13.2795	12.735	14.4525	14.4632	14.5941	15.8045	15.5006	15.4755	0.017998	0.00370419	0.00179449	4.36593e-05	-0.930915	-1.04431	-1.5465	0.0373976	0.0472626	0.168005	1.28425	1.00397	0.980838	-2.4545	-1.09027
Cer(d18:1_23:0)	[M-H]-	Cer	41	1	18.2674	18.1602	17.985	19.1137	18.5877	18.9553	20.0869	19.5322	19.6756	0.0233831	0.0182947	0.00343948	0.000540601	-0.899427	-1.04497	-1.28314	0.250475	-0.46423	0.0352673	1.57288	0.819203	1.01395	-1.62739	-0.879379
Cer(d18:1_25:0)	[M-H]-	Cer	43	1	17.6275	17.5925	17.335	18.1077	17.8469	17.8657	19.0349	18.375	18.607	0.0281158	0.046551	0.0140766	0.00241395	-0.765574	-0.829932	-1.30369	0.11791	-0.361885	-0.327283	1.824	0.60973	1.03673	-1.15395	-0.732215
Cer(d18:1_26:1)	[M-H]-	Cer	44	2	16.7795	16.7394	16.771	16.5821	16.7878	16.7224	17.2821	17.0478	17.1072	0.391723	0.00894471	0.0291344	0.00212397	-0.397511	-0.575873	-0.435212	-1.27544	-0.360427	-0.651301	1.83873	0.796434	1.0606	-0.382405	-0.448226
Cer(d18:1_26:0)	[M-H]-	Cer	44	1	17.1508	17.0731	17.3565	17.8319	17.6057	17.4176	18.5998	17.8826	18.4249	0.0502327	0.0664352	0.0239061	0.00581677	-1.03605	-1.18147	-0.651383	0.237757	-0.185198	-0.537123	1.67402	0.332531	1.34691	-1.10896	-0.684021
Cer(d18:1_18:0)	[M-H]-	Cer	36	1	18.0699	17.9696	17.7941	18.3949	18.1565	18.243	18.2694	18.1858	18.4533	0.0407785	0.736358	0.0337228	0.0286529	-0.490453	-0.978663	-1.8323	1.09063	-0.0693555	0.351584	0.480313	0.0733346	1.37491	-0.35831	-0.038072
Cer(d18:1_22:0)	[M-H]-	Cer	40	1	19.7354	19.7315	19.6505	20.1407	19.9869	20.1751	20.6282	20.5816	20.7223	0.00979891	0.00234215	0.00012241	1.69963e-05	-1.00382	-1.01324	-1.20932	-0.0229809	-0.395321	0.060239	1.15651	1.04383	1.38409	-0.938262	-0.543122
Cer(d18:2_20:0)	[M-H]-	Cer	38	2	16.1035	15.9052	16.2085	16.0866	16.3288	16.3379	16.933	16.6939	16.921	0.214588	0.00620974	0.00294246	0.00137737	-0.768931	-1.29955	-0.488174	-0.814097	-0.166146	-0.141968	1.45023	0.810579	1.41805	-0.776923	-0.598196
Cer(d18:1_20:0)	[M-H]-	Cer	38	1	17.696	17.2729	17.6756	17.8712	17.9467	17.8108	18.41	18.3306	18.6111	0.13136	0.00974503	0.00871221	0.0017129	-0.623343	-1.62878	-0.671839	-0.207145	-0.0275431	-0.35047	1.07333	0.884682	1.55111	-0.902418	-0.574336
Cer(d18:1_24:0)	[M-H]-	Cer	42	1	21.7006	21.5017	21.3822	21.9972	21.7725	21.8419	22.6459	22.3816	22.7747	0.0454039	0.0102043	0.00231093	0.000540405	-0.604536	-1.00662	-1.24792	-0.00538287	-0.459279	-0.319015	1.30542	0.77149	1.56585	-1.07256	-0.730197
Cer(d18:1_14:0)	[M-H]-	Cer	32	1	15.9631	15.8536	15.5299	15.7495	15.7157	16.08	13.2857	13.1949	13.4525	0.723705	0.000152298	0.000331418	4.70463e-06	0.777846	0.691097	0.434857	0.608731	0.581982	0.87036	-1.3417	-1.41352	-1.20965	2.47117	2.5374
Cer(d18:2_16:0)	[M-H]-	Cer	34	2	17.8826	17.934	17.8841	17.8707	17.5285	17.9132	15.8825	16.0904	16.6658	0.399205	0.00965217	0.0183092	0.000411558	0.695889	0.756755	0.697708	0.681831	0.276744	0.732037	-1.67138	-1.42527	-0.744314	1.68737	1.55789
CL(18:2_18:2_18:2_18:2)	[M-H]-	CL	72	8	17.9322	17.9396	18.2374	17.9709	16.7727	17.6042	17.3114	18.7267	19.192	0.2349	0.236201	0.57863	0.286472	-0.0459388	-0.0356046	0.378341	0.00785945	-1.65764	-0.501794	-0.908831	1.05843	1.70517	-0.37362	-0.960767
CL(20:3_16:1_16:1_18:2);CL(18:2_18:2_18:2_16:1)	[M-H]-	CL	70	7	16.5834	16.4962	16.9267	16.3298	15.2083	15.9558	16.6686	17.1839	17.2856	0.112012	0.0453825	0.187985	0.0260342	0.106026	-0.0298836	0.641105	-0.289189	-2.03703	-0.872041	0.238854	1.0418	1.20037	-0.377247	-1.21472
CL(16:1_18:1_18:1_18:2)	[M-H]-	CL	70	5	15.164	15.2926	15.8743	14.6264	13.1842	14.2695	14.3343	14.5322	14.7494	0.0627696	0.359593	0.0340008	0.0359494	0.652595	0.82244	1.59039	-0.0571539	-1.96113	-0.528305	-0.442716	-0.181418	0.105298	0.904948	-0.511963
CL(18:2_18:1_18:2_20:3)	[M-H]-	CL	74	8	16.4143	16.4806	16.8219	16.4962	15.6496	16.192	15.3551	15.9683	16.1537	0.197483	0.453322	0.0707704	0.117413	0.53537	0.680633	1.42903	0.714846	-1.14148	0.047757	-1.78729	-0.442738	-0.0361269	0.746573	0.286893
CL(18:2_18:2_18:1_16:1);CL(20:2_16:1_16:1_18:2)	[M-H]-	CL	70	6	16.5102	16.5504	17.166	15.8099	14.695	15.5069	15.2943	15.8391	15.9953	0.0309441	0.407827	0.0263264	0.0210503	0.784179	0.838426	1.67003	-0.16183	-1.66773	-0.571093	-0.85826	-0.122311	0.0885903	1.03266	-0.372303
CL(20:3_16:0_18:1_18:2);CL(20:2_16:1_18:1_18:2)	[M-H]-	CL	72	6	16.6252	16.5158	17.0483	16.3792	15.2166	15.6508	15.2885	15.896	16.3754	0.0834714	0.832456	0.0896922	0.0923757	0.815681	0.642297	1.48654	0.42569	-1.41735	-0.729006	-1.30338	-0.340251	0.419771	0.87643	-0.104457
CL(20:3_16:0_18:2_20:4);CL(18:2_18:2_18:2_20:3)	[M-H]-	CL	74	9	16.5903	16.7502	17.3488	16.2917	15.1773	16.0415	14.6936	15.4484	15.6046	0.0686131	0.254004	0.0115469	0.0176174	0.708815	0.898911	1.61042	0.353878	-0.970939	0.0564466	-1.54591	-0.648677	-0.462952	1.64758	0.587991
CL(20:3_16:1_18:1_18:2);CL(18:2_18:2_18:2_18:1)	[M-H]-	CL	72	7	17.6668	17.6848	18.2394	17.4237	16.4657	16.9909	16.8754	17.375	17.8419	0.0621092	0.362288	0.221454	0.109517	0.497772	0.530725	1.55006	0.0510515	-1.70962	-0.744346	-0.956712	-0.0384653	0.819537	0.499561	-0.403987
CL(20:4_16:0_18:2_20:4)	[M-H]-	CL	74	10	16.5924	16.5141	17.1246	16.7439	15.6118	16.2511	15.4599	16.587	16.8069	0.243045	0.884583	0.395568	0.495146	0.33134	0.188934	1.29885	0.606701	-1.45154	-0.289265	-1.72777	0.32145	0.721303	0.459111	-0.0823376
GM3(32:1)	[M-H]-	GM3	32	1	11.1724	10.8899	10.901	11.7353	12.2594	11.5078	NA	NA	NA	0.0469571	NA	NA	0.0239922	-0.447285	-0.976818	-0.955849	0.608022	1.59044	0.181494				NA	NA
GM3(34:1)_A	[M-H]-	GM3	34	1	16.7019	16.4784	16.8479	16.771	7.8426	17.566	14.8046	13.5491	13.6087	0.489677	0.983648	0.0171658	0.528165	0.592101	0.518344	0.640304	0.614925	-2.33172	0.877281	-0.0340707	-0.448418	-0.428744	2.68863	0.0724344
GM3(40:1)	[M-H]-	GM3	40	1	16.172	15.7309	16.1951	17.012	14.5621	16.6369	14.9397	14.9565	15.2653	0.965424	0.31308	0.00820227	0.275764	0.537643	0.0141795	0.565146	1.53465	-1.37301	1.0895	-0.92482	-0.904927	-0.538368	0.978827	1.01651
GM3(34:0)_A	[M-H]-	GM3	34	0	15.4579	15.6433	15.6076	15.894	17.5976	16.3444	12.7381	11.8338	11.7509	0.176015	0.00333891	0.00681111	0.000235322	0.32967	0.417609	0.400683	0.53659	1.34484	0.750271	-0.960745	-1.38979	-1.42913	3.46201	4.50444
GM3(34:0)_B	[M-H]-	GM3	34	0	16.0178	16.1832	16.0958	16.9415	15.9489	16.2843	12.7706	12.4016	12.6383	0.421735	0.00255797	0.000156579	1.02357e-05	0.534538	0.624139	0.576815	1.03506	0.497186	0.678915	-1.22501	-1.42496	-1.29668	3.49546	3.78807
GM3(34:1)_B	[M-H]-	GM3	34	1	18.1016	17.8127	18.038	18.7007	19.1738	18.3082	15.748	15.0148	14.9869	0.0839672	0.000596402	0.00416224	5.45801e-05	0.483069	0.304394	0.443685	0.853537	1.14613	0.610828	-0.972501	-1.42596	-1.44318	2.73422	3.47768
GM3(34:2)	[M-H]-	GM3	34	2	12.5247	12.6237	13.0085	12.9723	13.6402	12.7589	10.1287	8.54905	NA	0.271316	NA	NA	0.00209525	0.286032	0.342817	0.563395	0.542656	0.925544	0.420289	-1.08757	-1.99316		3.38011	3.78493
GM3(36:1)	[M-H]-	GM3	36	1	14.1566	13.6085	13.9059	14.7786	15.3011	14.713	13.2316	12.5507	13.0582	0.0137891	0.00205921	0.0241629	0.000820774	0.259141	-0.348141	-0.0185869	0.948261	1.52703	0.875579	-0.76561	-1.51996	-0.957715	0.943466	1.98404
GM3(36:2)	[M-H]-	GM3	36	2	11.8509	11.999	12.1664	12.2796	13.267	12.4728	9.67556	9.76909	8.91433	0.14882	0.00143274	0.00630243	0.000186465	0.312662	0.410371	0.520839	0.595574	1.24723	0.72305	-1.12302	-1.06129	-1.62541	2.55244	3.22014
GM3(42:1)	[M-H]-	GM3	42	1	15.5715	15.3839	15.9597	16.3338	16.6307	16.185	14.4565	14.3924	14.5227	0.0281005	0.00262358	0.0163234	0.000114808	0.091216	-0.126459	0.541595	0.975566	1.3201	0.802928	-1.20249	-1.27679	-1.12567	1.18119	1.92595
GM3(42:2)	[M-H]-	GM3	42	2	16.7339	16.7208	17.0288	17.165	16.1922	17.1936	15.9353	15.0159	15.3517	0.953079	0.0307979	0.0240082	0.0115204	0.455154	0.438794	0.824792	0.995582	-0.223852	1.03145	-0.545948	-1.69844	-1.27753	1.39356	1.41601
LPE(16:0_0:0)_A	[M-H]-	LPE	16	0	15.3629	15.3762	15.3764	15.2812	15.7681	14.8396	15.3098	15.0424	15.2098	0.804736	0.729223	0.141298	0.72668	0.30484	0.357111	0.358021	-0.0154082	1.89494	-1.74836	0.0966965	-0.952314	-0.295527	0.184449	0.10894
LPE(16:0_0:0)_B	[M-H]-	LPE	16	0	19.8575	19.7229	19.6357	19.8922	19.9024	19.843	20.1593	19.8044	19.7595	0.15337	0.843227	0.320045	0.378771	0.106728	-0.811182	-1.40605	0.343415	0.412436	0.0074558	2.16443	-0.255607	-0.56163	-0.169042	-0.0285455
LPE(18:1_0:0)_B	[M-H]-	LPE	18	1	18.2881	17.8452	17.4227	17.5813	18.0011	17.4914	18.2499	18.1235	17.9909	0.62007	0.0939351	0.395802	0.293715	1.23437	-0.132862	-1.4371	-0.94746	0.348414	-1.22485	1.1164	0.726168	0.316916	-0.269431	-0.430146
LPE(18:2_0:0)_A	[M-H]-	LPE	18	2	17.0784	17.2605	16.4483	16.8792	17.2173	16.5693	16.8521	16.9019	17.0248	0.902581	0.861834	0.992087	0.986083	0.601785	1.27118	-1.71396	-0.13027	1.11229	-1.26928	-0.229923	-0.0467902	0.404977	0.00278737	-0.037686
LPE(22:0_0:0)	[M-H]-	LPE	22	0	13.0646	13.1049	13.1247	13.602	13.7995	13.6447	13.925	13.3963	13.2567	0.00661023	0.528649	0.169368	0.0358182	-1.15768	-1.03184	-0.969934	0.520128	1.13687	0.653673	1.52896	-0.122164	-0.558016	-0.427892	0.156062
LPE(18:1_0:0)_A	[M-H]-	LPE	18	1	16.4749	16.4174	16.0957	16.3313	16.2198	16.2141	16.465	16.7424	16.6423	0.600677	0.030284	0.124265	0.0488017	0.356242	0.0814853	-1.45539	-0.329868	-0.862479	-0.889776	0.309017	1.63436	1.15641	-0.287236	-0.361494
LPE(20:5_0:0)	[M-H]-	LPE	20	5	14.2399	14.521	13.7914	13.5902	14.143	13.7604	14.3151	14.5713	14.5884	0.262647	0.0364674	0.283879	0.0731492	0.188557	0.935342	-1.00319	-1.53783	-0.0689473	-1.08546	0.388113	1.06894	1.11447	-0.307482	-0.660396
LPE(22:6_0:0)	[M-H]-	LPE	22	6	18.2343	18.2978	17.8654	17.6571	17.9021	17.5316	18.1665	18.6012	18.7495	0.0685153	0.0240497	0.170871	0.0189162	0.29868	0.45351	-0.600387	-1.10792	-0.51095	-1.41388	0.133651	1.19283	1.55446	-0.373275	-0.808838
LPE(16:1_0:0)	[M-H]-	LPE	16	1	13.1738	13.1628	12.5291	12.9259	13.0459	12.3608	13.7945	13.5065	13.0785	0.585551	0.0828017	0.165463	0.136834	0.248895	0.223992	-1.21519	-0.314074	-0.0415618	-1.59722	1.65823	1.00445	0.0324855	-0.504598	-0.6823
LPE(18:0_0:0)	[M-H]-	LPE	18	0	20.5103	20.5439	20.2058	20.8235	20.6178	20.6964	20.9124	20.7546	20.9083	0.0942052	0.141126	0.0373086	0.0173853	-0.680725	-0.531618	-2.03189	0.709152	-0.203319	0.145429	1.10373	0.403368	1.08587	-0.43845	-0.145848
LPE(19:0_0:0)	[M-H]-	LPE	19	0	12.4752	12.605	12.4535	13.7865	13.8458	13.7002	13.7577	13.3036	13.5107	4.09285e-05	0.185396	0.00956244	0.000102148	-1.33995	-1.12136	-1.37662	0.868226	0.968146	0.722984	0.819845	0.0549891	0.40374	-1.01275	0.253515
LPE(14:0_0:0)	[M-H]-	LPE	14	0	12.4441	12.0567	11.7757	12.1875	12.5354	11.8058	11.2302	10.7919	10.3154	0.783736	0.0159426	0.0189828	0.00753236	1.00515	0.493801	0.122947	0.666428	1.12557	0.16269	-0.596897	-1.17546	-1.80422	1.31298	1.39703
LPE(18:2_0:0)_B	[M-H]-	LPE	18	2	17.0568	17.1688	16.5048	15.8766	16.7005	16.193	15.7571	15.6821	16.0364	0.108974	0.20676	0.0180909	0.0204859	1.30992	1.51203	0.314082	-0.819151	0.667149	-0.248425	-1.03473	-1.17001	-0.530855	1.08495	0.431489
LPE(20:3_0:0)	[M-H]-	LPE	20	3	15.2001	15.6348	14.7314	14.506	15.0671	14.7272	14.3407	14.3915	14.2883	0.254672	0.116026	0.0810436	0.0415	0.95652	1.91266	-0.0743393	-0.570163	0.663921	-0.0836054	-0.933859	-0.82206	-1.04907	0.848618	0.426617
LPE(20:4_0:0)	[M-H]-	LPE	20	4	18.6092	18.571	18.3301	18.3104	18.3349	18.1613	17.7432	17.9916	18.314	0.0977757	0.262313	0.0788905	0.0574653	1.28264	1.14113	0.248982	0.176043	0.266716	-0.376121	-1.92415	-1.00444	0.189193	0.487193	0.252594
LPE(22:1_0:0)	[M-H]-	LPE	22	1	12.5714	12.337	11.7695	11.9289	12.5927	11.9049	11.4936	10.8206	10.6269	0.810886	0.0293927	0.0249725	0.0187453	1.11981	0.786989	-0.018957	0.207409	1.15013	0.17329	-0.410709	-1.36644	-1.64153	1.24557	1.16177
LPE(22:4_0:0)	[M-H]-	LPE	22	4	16.3651	16.7644	16.1542	16.8048	17.0887	16.4457	16.0094	16.4477	16.404	0.244603	0.10682	0.570099	0.184376	-0.396388	0.792385	-1.02415	0.912789	1.75777	-0.156275	-1.45513	-0.150459	-0.280541	0.140862	0.492737
LPE(P-16:0_0:0)	[M-H]-	LPE - P	16	0	19.1901	19.4015	19.0357	19.3731	19.3257	19.0448	19.3531	19.0737	19.0113	0.805717	0.525938	0.694234	0.785171	-0.066566	1.23012	-1.01408	1.05583	0.764994	-0.958296	0.933115	-0.781165	-1.16395	0.0631024	0.101842
LPE(P-18:0_0:0)	[M-H]-	LPE - P	18	0	17.5468	17.5246	17.5703	17.8025	18.0058	17.6862	18.2465	17.857	18.0475	0.0903227	0.211099	0.0447992	0.0159268	-1.04005	-1.12803	-0.94716	-0.0282305	0.775979	-0.488734	1.72825	0.187219	0.940758	-0.503107	-0.21882
LPG(18:0_0:0)_B	[M-H]-	LPG	18	0	16.1537	15.9582	15.9545	16.2944	16.7244	15.6197	16.3847	16.1584	15.5491	0.615905	0.679046	0.976136	0.821044	0.176569	-0.353303	-0.363332	0.557781	1.72308	-1.27058	0.80256	0.18926	-1.46204	-0.00859058	0.182099
LPG(22:6_0:0)_A	[M-H]-	LPG	22	6	13.4631	13.8201	12.9572	13.398	14.1984	13.2793	14.1708	13.8129	13.4472	0.609435	0.633412	0.29242	0.566165	-0.369789	0.491647	-1.59036	-0.526791	1.40441	-0.813116	1.33786	0.474195	-0.408057	-0.39684	-0.185054
LPG(16:0_0:0)_B	[M-H]-	LPG	16	0	17.9651	18.5557	18.2235	18.6615	18.7703	18.1524	18.7434	18.7555	18.4557	0.336071	0.604811	0.127703	0.260097	-1.71828	0.26836	-0.849037	0.624319	0.990404	-1.08833	0.900002	0.940675	-0.0681175	-0.403444	-0.123482
LPG(18:0_0:0)_A	[M-H]-	LPG	18	0	14.0698	14.2085	14.4141	14.6239	14.3455	14.3669	14.6741	14.4307	14.5266	0.185775	0.439681	0.0697904	0.0987158	-1.76398	-1.03764	0.0388219	1.13757	-0.320198	-0.208259	1.4	0.125658	0.628028	-0.313007	-0.098335
LPG(18:1_0:0)_A	[M-H]-	LPG	18	1	13.2247	13.1884	12.7584	13.4906	13.1813	13.056	14.4424	14.1569	14.0065	0.402364	0.0061768	0.00469481	0.00198057	-0.484191	-0.547829	-1.30246	-0.0174485	-0.560244	-0.780125	1.65275	1.15173	0.887818	-1.14478	-0.959266
LPG(18:1_0:0)_B	[M-H]-	LPG	18	1	14.7172	14.8269	14.6247	15.4096	15.1234	14.8681	16.6827	16.5863	16.3047	0.10598	0.00278735	0.000780302	8.63989e-05	-0.888753	-0.757623	-0.999428	-0.0607084	-0.403073	-0.708373	1.46182	1.34647	1.00967	-1.80163	-1.39088
LPG(18:2_0:0)_A	[M-H]-	LPG	18	2	13.0237	12.9368	12.506	13.2133	13.4097	12.786	14.3401	14.2091	13.8311	0.268534	0.0153887	0.004161	0.00339521	-0.528028	-0.663852	-1.33675	-0.231929	0.0748351	-0.899373	1.52829	1.32371	0.733102	-1.3046	-0.990453
LPG(18:2_0:0)_B	[M-H]-	LPG	18	2	14.4823	14.8356	14.4588	14.9212	14.9681	14.978	16.3156	16.3695	16.0714	0.093491	0.00386713	0.00059478	2.92205e-05	-1.02235	-0.561942	-1.05299	-0.450293	-0.389189	-0.3763	1.36704	1.43726	1.04876	-1.65992	-1.29637
LPG(22:6_0:0)_B	[M-H]-	LPG	22	6	15.4326	15.7951	14.8197	15.5259	15.759	15.4141	16.1716	16.0706	15.9385	0.533579	0.02042	0.122978	0.0750742	-0.545555	0.329615	-2.02553	-0.320281	0.242455	-0.590287	1.23868	0.994959	0.675945	-0.711123	-0.493915
LPG(16:0_0:0)_A	[M-H]-	LPG	16	0	16.153	16.3304	16.5433	16.7503	16.5657	16.4329	16.4595	16.3358	16.1493	0.176433	0.105956	0.859427	0.189395	-1.32988	-0.423998	0.663757	1.72137	0.778284	0.0997845	0.235868	-0.396248	-1.34894	0.027352	0.268092
LPG(20:4_0:0)	[M-H]-	LPG	20	4	14.4636	14.1518	14.0454	14.4341	14.2905	13.6327	13.3181	13.4984	13.0302	0.739233	0.0563339	0.00730262	0.0184936	1.13451	0.534676	0.329943	1.07768	0.801555	-0.463906	-1.0692	-0.722225	-1.62304	0.938043	0.836886
LPG(20:5_0:0)	[M-H]-	LPG	20	5	13.4388	12.6996	12.1953	12.5415	12.4991	12.0613	12.0095	12.6219	12.1913	0.379843	0.715848	0.302442	0.371821	2.19207	0.514066	-0.63062	0.155287	0.0588667	-0.934871	-1.05257	0.337639	-0.639871	0.503696	0.0931064
LPI(20:4_0:0)_A	[M-H]-	LPI	20	4	11.7753	11.472	11.5905	11.8849	12.7876	11.764	12.3572	12.1844	11.8588	0.236328	0.975214	0.0491152	0.211124	-0.457987	-1.19478	-0.906861	-0.191671	2.00075	-0.485442	0.955374	0.535813	-0.25519	-0.520892	0.0120271
LPI(20:4_0:0)_B	[M-H]-	LPI	20	4	13.8356	13.6391	13.358	14.1883	14.7968	13.9366	14.4009	14.0913	14.0141	0.0937792	0.658319	0.0388017	0.0750724	-0.461287	-0.930145	-1.60083	0.380192	1.83186	-0.220312	0.887282	0.14866	-0.0354194	-0.557879	0.138494
LPI(22:6_0:0)_A	[M-H]-	LPI	22	6	9.16366	9.66422	9.72663	9.38347	10.4465	9.55593	10.6527	10.0739	9.74938	0.511691	0.440111	0.124626	0.303623	-1.36256	-0.329756	-0.200984	-0.909032	1.28426	-0.553194	1.70968	0.515635	-0.154052	-0.640488	-0.363371
LPI(22:6_0:0)_B	[M-H]-	LPI	22	6	11.1685	11.6963	12.0637	11.9099	12.3708	11.4922	12.4549	11.8138	12.1269	0.481578	0.54794	0.207448	0.397165	-1.77451	-0.493571	0.398132	0.0247422	1.14339	-0.988772	1.34753	-0.208386	0.55145	-0.489052	-0.207573
LPI(18:0_0:0)_A	[M-H]-	LPI	18	0	13.4621	13.2585	13.4524	14.103	13.0052	13.555	13.9989	14.1647	13.9176	0.660332	0.271886	0.00303861	0.123656	-0.481873	-0.984028	-0.505686	1.09858	-1.60867	-0.252692	0.841966	1.25092	0.641475	-0.636092	-0.472701
LPI(16:0_0:0)_A	[M-H]-	LPI	16	0	11.2398	11.4164	11.6004	12.0477	12.0142	11.4288	12.0068	11.8971	11.6319	0.166633	0.951925	0.0491518	0.14191	-1.51438	-0.930762	-0.322834	1.155	1.0444	-0.889696	1.01973	0.657308	-0.218763	-0.426396	-0.0149897
LPI(16:0_0:0)_B	[M-H]-	LPI	16	0	12.4637	12.8059	13.3433	13.6087	13.6858	13.6089	13.4568	13.8927	13.6739	0.0949842	0.783008	0.0692281	0.0228746	-2.00348	-1.26595	-0.107755	0.464248	0.630462	0.464622	0.136756	1.07634	0.604755	-0.803455	-0.0399825
LPI(18:0_0:0)_B	[M-H]-	LPI	18	0	14.7361	14.7381	15.2822	16.0396	15.0312	15.6178	15.7606	15.6511	15.694	0.14857	0.682088	0.0461239	0.0675898	-1.40194	-1.39767	-0.239186	1.37363	-0.773599	0.475378	0.779431	0.546283	0.637674	-0.783073	-0.139009
LPS(18:0_0:0)	[M-H]-	LPS	18	0	14.7619	14.3296	14.5447	14.9224	14.4402	14.6343	14.5927	14.4629	14.3537	0.557081	0.300858	0.631152	0.515079	1.04434	-1.19439	-0.0803415	1.87512	-0.621755	0.383196	0.16775	-0.504048	-1.06988	0.0756826	0.195854
LPS(18:1_0:0)	[M-H]-	LPS	18	1	11.8697	12.0402	11.8283	12.388	12.2406	12.1262	12.4234	12.4441	12.2642	0.02837	0.260589	0.00602804	0.0065043	-1.34794	-0.608407	-1.52733	0.899862	0.260549	-0.235649	1.05314	1.1429	0.362866	-0.464474	-0.125612
LPS(20:4_0:0)	[M-H]-	LPS	20	4	11.4169	11.8177	12.1402	12.0815	12.0023	12.0061	12.0815	12.5358	11.9694	0.372506	0.440455	0.213516	0.267779	-1.99912	-0.638496	0.456672	0.257301	-0.011477	0.00132535	0.25735	1.79986	-0.12341	-0.403945	-0.165579
PA(17:0_20:4)	[M-H]-	PA	37	4	13.9594	13.9617	14.3943	14.9087	14.4033	14.9882	15.0179	14.8565	14.7259	0.0500525	0.656135	0.0170296	0.0181648	-1.48388	-1.47832	-0.443317	0.787687	-0.421663	0.977811	1.04882	0.662635	0.350235	-0.76166	-0.100007
PE(18:2_22:6)	[M-H]-	PE	40	8	18.5708	18.3422	18.4332	17.4384	18.9568	18.1178	18.0761	18.0567	18.7087	0.593144	0.83751	0.52029	0.798807	0.609912	0.0949033	0.299841	-1.9413	1.47952	-0.410601	-0.504539	-0.548381	0.920652	0.168223	-0.109511
PE(14:0_18:2);PE(16:1_16:1)	[M-H]-	PE	32	2	16.6897	16.4674	16.5329	16.7571	16.5811	16.7696	16.7424	16.701	16.9387	0.196125	0.393433	0.0801987	0.127791	0.0216472	-1.54305	-1.08195	0.495835	-0.742738	0.583699	0.39203	0.100883	1.77365	-0.230661	-0.0914022
PE(14:0_22:1);PE(16:0_20:1);PE(18:0_18:1)	[M-H]-	PE	36	1	22.9336	22.6779	22.6486	23.0963	22.4619	23.0315	22.9822	22.9515	23.2424	0.655662	0.446923	0.077512	0.356286	0.169535	-0.866377	-0.985225	0.828469	-1.74141	0.56623	0.366328	0.241987	1.42047	-0.305321	-0.195451
PE(16:0_16:0)_B	[M-H]-	PE	32	0	17.509	17.647	17.3507	17.4287	16.5381	17.3338	17.3993	17.5578	18.0557	0.288269	0.181409	0.496021	0.20835	0.211872	0.557991	-0.184949	0.0106552	-2.22203	-0.227357	-0.0630373	0.334261	1.5826	-0.168717	-0.57075
PE(16:0_18:2);PE(16:1_18:1)	[M-H]-	PE	34	2	21.4922	21.368	21.3519	21.8149	21.3921	21.615	22.5861	22.5443	22.9323	0.232379	0.0033756	0.0045702	0.000243014	-0.660217	-0.8613	-0.887409	-0.137277	-0.822354	-0.461142	1.11218	1.04442	1.6731	-1.28351	-1.08021
PE(16:0_19:1);PE(17:0_18:1)	[M-H]-	PE	35	1	16.545	16.6146	16.4416	16.4375	15.8609	16.6769	16.5001	16.6095	17.0657	0.48162	0.257121	0.385966	0.339056	0.0541421	0.27629	-0.275448	-0.288553	-2.12649	0.474864	-0.0889678	0.259908	1.71426	-0.191366	-0.39998
PE(16:0_20:3);PE(18:1_18:2)	[M-H]-	PE	36	3	20.7835	20.9082	20.9743	21.0254	20.1974	20.8856	21.2384	21.7374	22.2176	0.545954	0.0548446	0.0913371	0.0364108	-0.558569	-0.343512	-0.229677	-0.141566	-1.5687	-0.382449	0.22558	1.08559	1.9133	-0.842449	-1.02829
PE(16:0_22:6)	[M-H]-	PE	38	6	22.5903	22.6075	22.5072	22.943	22.5024	22.6903	22.8599	22.9402	23.2603	0.378232	0.156311	0.0583646	0.0536063	-0.696894	-0.628974	-1.02508	0.695917	-1.04427	-0.30205	0.367751	0.68483	1.94876	-0.451767	-0.30823
PE(16:1_18:2)_A	[M-H]-	PE	34	3	16.4962	16.149	16.1652	15.842	14.0517	16.2339	18.2781	18.3859	18.8228	0.313628	0.036824	0.000737398	0.00405771	-0.143387	-0.372113	-0.361426	-0.574369	-1.75369	-0.316175	1.03046	1.10146	1.38924	-2.22548	-3.11976
PE(16:1_22:6)	[M-H]-	PE	38	7	17.1004	16.8826	16.4962	16.3563	16.6636	16.3253	17.1642	16.7161	17.0318	0.156668	0.0401416	0.552281	0.0906748	1.11314	0.424217	-0.797949	-1.24058	-0.268523	-1.33841	1.31471	-0.102582	0.89597	-0.144245	-0.522268
PE(17:0_20:4)	[M-H]-	PE	37	4	16.7532	16.5188	16.5796	16.5734	16.2359	16.8472	17.1329	17.3504	17.6283	0.757972	0.0245245	0.0193365	0.0100307	-0.210155	-0.737233	-0.600402	-0.6145	-1.37346	0.00130445	0.643754	1.13279	1.7579	-0.753326	-0.818378
PE(18:0_18:2)	[M-H]-	PE	36	2	21.9829	21.8218	21.8438	22.2553	21.6772	22.1727	22.6318	22.6053	23.0022	0.491924	0.0376212	0.012273	0.00721583	-0.535943	-0.898034	-0.848637	0.0760326	-1.22298	-0.109622	0.922115	0.862537	1.75453	-0.863608	-0.711404
PE(18:0_22:6)	[M-H]-	PE	40	6	22.4916	22.3604	22.4139	22.7285	22.2204	22.6037	22.6688	22.7517	23.2117	0.599775	0.18996	0.107908	0.10961	-0.395266	-0.849884	-0.664442	0.425894	-1.33505	-0.00687479	0.218997	0.506138	2.10049	-0.455453	-0.359888
PE(18:1_18:1)	[M-H]-	PE	36	2	21.2677	21.137	21.237	20.8469	20.7233	20.9058	21.239	21.256	21.5217	0.00562186	0.014141	0.306932	0.0034784	0.562499	0.0436122	0.440799	-1.1084	-1.59932	-0.874791	0.448513	0.51599	1.5711	-0.124959	-0.513549
PE(18:1_18:3)	[M-H]-	PE	36	4	18.4194	17.8722	17.3911	17.5403	17.2846	17.3035	19.5206	18.8105	19.0278	0.218075	0.00733986	0.033005	0.00323213	0.344531	-0.30689	-0.879668	-0.702049	-1.00642	-0.983943	1.65553	0.810132	1.06878	-1.22539	-1.74348
PE(18:1_19:0)	[M-H]-	PE	37	1	15.841	15.4769	15.6291	16.1307	15.3934	16.0103	16.0598	16.0541	16.1934	0.496498	0.376406	0.0347095	0.17795	-0.0824359	-1.31105	-0.797459	0.895063	-1.5928	0.488833	0.656092	0.63681	1.10695	-0.453489	-0.257699
PE(18:1_22:6)	[M-H]-	PE	40	7	21.0435	21.1303	20.8877	20.8808	20.6772	20.8191	21.0168	21.1443	21.4942	0.0721021	0.0798312	0.304301	0.0577973	0.13974	0.507004	-0.519242	-0.54842	-1.40972	-0.80942	0.0270568	0.566244	2.04676	-0.197951	-0.426037
PE(24:0_18:1)	[M-H]-	PE	42	1	18.402	18.2503	18.2927	18.6606	17.7304	18.5167	18.5595	18.5608	18.6854	0.969866	0.409544	0.00971255	0.424047	-0.0152653	-0.529506	-0.385711	0.861477	-2.2918	0.373652	0.518571	0.52309	0.945496	-0.286915	-0.299325
PE(16:0_16:0)_A	[M-H]-	PE	32	0	19.9797	19.8904	19.9092	20.0261	19.3723	19.975	19.5625	19.6631	19.8905	0.586282	0.736935	0.142139	0.539596	0.769501	0.370134	0.454279	0.976968	-1.94727	0.748615	-1.09664	-0.646307	0.370714	0.221062	0.0857481
PE(16:0_18:0)	[M-H]-	PE	34	0	17.1297	16.8839	16.9312	17.0336	16.609	16.9159	16.7769	16.7218	17.2102	0.44161	0.81452	0.67938	0.773149	1.1245	-0.147884	0.0969298	0.626968	-1.57107	0.0178955	-0.701705	-0.987045	1.54141	0.0786064	-0.0501462
PE(16:0_18:1)	[M-H]-	PE	34	1	22.211	22.1848	22.2563	22.3988	21.7132	22.2176	22.063	22.1623	22.4217	0.653078	0.678362	0.988731	0.822816	0.144632	0.018414	0.36195	1.04677	-2.24797	0.176038	-0.566824	-0.0898619	1.15685	0.00172231	-0.105799
PE(16:0_20:4)	[M-H]-	PE	36	4	22.8274	22.6735	22.7268	22.9156	22.6802	22.8597	22.6373	22.6515	22.8972	0.426431	0.462267	0.893288	0.638228	0.576081	-0.805606	-0.326939	1.36827	-0.745773	0.865805	-1.13145	-1.00341	1.20302	0.0139346	0.0898394
PE(16:1_20:4)	[M-H]-	PE	36	5	18.5087	18.4843	18.3307	18.2534	17.9882	18.2663	18.2708	18.1439	18.5084	0.0754414	0.380509	0.348337	0.173426	1.15232	1.01382	0.139815	-0.299414	-1.8079	-0.226365	-0.200691	-0.922374	1.15079	0.133528	-0.138403
PE(17:0_22:4)	[M-H]-	PE	39	4	16.2688	16.1415	16.1235	16.226	15.7562	16.2565	15.6473	15.963	16.3778	0.610831	0.770494	0.482513	0.729698	0.745996	0.230565	0.157982	0.5729	-1.32922	0.696417	-1.77016	-0.491885	1.1874	0.181877	0.0835409
PE(18:0_20:3)	[M-H]-	PE	38	3	20.8618	20.75	20.5977	21.147	20.3645	20.956	20.3731	20.7882	21.0568	0.756316	0.801141	0.990122	0.932723	0.343873	-0.0581366	-0.605232	1.36849	-1.44303	0.682265	-1.41216	0.0794378	1.0445	-0.00290062	0.0831137
PE(18:0_20:4)	[M-H]-	PE	38	4	23.5654	23.4385	23.48	23.7799	23.2562	23.81	23.4112	23.6763	23.9502	0.573663	0.80185	0.357379	0.656861	-0.138607	-0.705875	-0.520378	0.820068	-1.52068	0.954937	-0.828137	0.357037	1.58163	-0.184586	-0.0638461
PE(18:1_20:3)	[M-H]-	PE	38	4	17.6921	17.3883	17.4123	17.475	16.9212	17.3295	17.1954	17.322	17.6194	0.2697	0.548561	0.499585	0.438457	1.40208	0.0681284	0.173368	0.448821	-1.9831	-0.18998	-0.779091	-0.223059	1.08283	0.118631	-0.137003
PE(18:1_20:4)	[M-H]-	PE	38	5	22.3719	22.0815	22.0708	22.1827	21.9529	22.1251	21.9978	21.8902	22.2049	0.510496	0.654804	0.347456	0.539132	1.88429	-0.110095	-0.183603	0.585003	-0.993331	0.18925	-0.684937	-1.42357	0.736992	0.143786	0.0559413
PE(18:1_22:0)	[M-H]-	PE	40	1	17.3118	17.3261	17.332	17.829	16.5573	17.7898	17.1915	17.2844	17.4996	0.884478	0.888962	0.985795	0.973591	-0.0941329	-0.0556525	-0.0399103	1.29713	-2.12418	1.19162	-0.417959	-0.167922	0.411	-0.00183546	0.0668396
PE(20:1_22:6)	[M-H]-	PE	42	7	16.2246	16.1473	15.893	16.1357	15.7657	16.4959	15.9363	16.0702	16.5232	0.86268	0.88077	0.69301	0.931817	0.358938	0.0579962	-0.932323	0.0125839	-1.42789	1.41527	-0.763707	-0.242256	1.52139	-0.0882466	-0.0441277
PE(20:4_22:0)	[M-H]-	PE	42	4	17.8147	17.8791	18.0002	18.3592	17.7422	18.3647	17.9811	17.8294	18.1011	0.338563	0.473695	0.495053	0.418572	-0.847125	-0.564728	-0.0339825	1.53924	-1.16464	1.56327	-0.117916	-0.782442	0.408329	-0.0725514	0.18483
PE(15:0_18:2)	[M-H]-	PE	33	2	13.4248	12.927	12.4975	13.3825	13.3758	13.3491	14.8909	15.0246	15.1017	0.257843	0.00109131	0.0130856	0.000210909	-0.36074	-0.873671	-1.31618	-0.404245	-0.411166	-0.438675	1.14989	1.2877	1.36708	-2.05601	-1.63657
PE(16:0_16:1)_B;PE(14:0_18:1)_B	[M-H]-	PE	32	1	17.9784	18.2156	18.2904	18.6997	18.1358	18.4782	19.6807	19.4908	19.9499	0.234756	0.00440877	0.00113605	0.000385604	-1.06613	-0.746267	-0.645266	-0.0932205	-0.85383	-0.392004	1.22995	0.973714	1.59305	-1.54567	-1.26922
PE(16:0_18:3)_A;PE(16:1_18:2)_B	[M-H]-	PE	34	3	18.042	17.8946	17.7244	18.2322	18.5613	18.0417	19.8529	19.3951	19.5268	0.106538	0.00310991	0.000932716	0.000196406	-0.682029	-0.866987	-1.08044	-0.443392	-0.0305854	-0.682462	1.5898	1.01543	1.18067	-1.70457	-1.31319
PE(16:0_18:3)_B	[M-H]-	PE	34	3	15.5483	15.3022	15.0981	15.6877	16.274	15.4471	17.0842	16.8239	16.3411	0.176931	0.0455525	0.00867148	0.00674832	-0.581671	-0.932537	-1.22343	-0.382853	0.452951	-0.725967	1.60801	1.23684	0.548654	-1.43355	-0.946799
PE(16:0_20:5)	[M-H]-	PE	36	5	22.9756	22.9684	22.8855	23.2757	23.274	22.8704	23.726	23.6496	23.7677	0.279634	0.0435695	8.51478e-05	0.00141408	-0.788257	-0.807752	-1.03306	0.0265598	0.0221443	-1.07397	1.24957	1.04193	1.36283	-0.771266	-0.574405
PE(16:1_18:0)	[M-H]-	PE	34	1	18.3328	18.4637	18.343	18.9228	18.5224	18.8481	19.0347	19.2295	19.3404	0.0760313	0.0503559	0.0044272	0.0021598	-1.17765	-0.834599	-1.15115	0.369485	-0.680578	0.173415	0.662932	1.17363	1.46451	-0.821721	-0.437112
PE(17:0_22:6)	[M-H]-	PE	39	6	15.3941	15.0685	15.124	15.5068	15.5197	15.7085	15.5934	16.1625	16.4767	0.0411177	0.187551	0.0612047	0.025546	-0.489505	-1.20407	-1.08239	-0.242149	-0.213764	0.20047	-0.0520695	1.19689	1.8866	-0.882016	-0.499202
PE(18:1_20:1)	[M-H]-	PE	38	2	18.2482	18.2948	18.2249	18.8988	18.4568	19.0233	19.0962	19.1241	19.4478	0.0869592	0.115764	0.0113307	0.00349557	-1.11613	-1.01398	-1.16722	0.310538	-0.658764	0.583393	0.743378	0.804456	1.51433	-0.966697	-0.429727
PE(19:0_22:4)	[M-H]-	PE	41	4	14.6105	14.6996	14.5195	15.605	15.0383	15.5849	15.1386	14.7858	15.2084	0.0414883	0.191143	0.0644904	0.0157373	-1.024	-0.801665	-1.25083	1.45558	0.0426328	1.40551	0.292837	-0.586924	0.466848	-0.434397	0.365107
PE(12:0_12:0)	[M-H]-	PE	24	0	10.8015	10.4248	9.81105	11.139	11.5358	11.0907	8.90775	NA	8.18472	0.0687144	NA	NA	0.00248611	0.478544	0.159225	-0.36096	0.764629	1.10096	0.723654	-1.1266		-1.73945	1.79953	2.70893
PE(12:0_14:0)	[M-H]-	PE	26	0	11.3598	11.1622	10.476	11.3552	12.2816	11.3412	10.3477	9.88368	10.2534	0.184766	0.0254567	0.0688724	0.0154575	0.558914	0.295755	-0.617917	0.55278	1.78621	0.534084	-0.788804	-1.40665	-0.914372	0.837775	1.49775
PE(12:0_18:1);PE(14:0_16:1)	[M-H]-	PE	30	1	14.3173	14.3336	14.0849	14.327	14.3173	14.3366	13.6609	13.4414	13.6207	0.416191	0.00761954	0.00339097	0.00023559	0.727408	0.771653	0.0976094	0.7537	0.727503	0.779656	-1.05119	-1.64601	-1.16033	0.670924	0.752626
PE(12:0_20:4)	[M-H]-	PE	32	4	13.4024	13.3819	13.1474	13.2149	14.0734	13.3537	8.88628	9.23351	9.41945	0.472021	0.000510347	0.000163216	4.54003e-06	0.647942	0.63839	0.529084	0.560556	0.960783	0.625278	-1.45749	-1.29561	-1.20892	4.1308	4.3676
PE(14:0_14:0)_A	[M-H]-	PE	28	0	13.6975	13.9474	13.5923	13.9091	14.527	13.9631	13.2895	13.1449	13.2717	0.180551	0.0393384	0.0258627	0.0088268	-0.0165152	0.555011	-0.25716	0.46736	1.88059	0.590851	-0.949617	-1.28019	-0.990329	0.510365	0.897709
PE(14:0_14:0)_B;PE(12:0_16:0)	[M-H]-	PE	28	0	14.0607	13.953	13.6493	14.4164	14.082	14.3046	11.8452	11.2288	11.9557	0.0765743	0.00275632	0.00296149	5.38467e-05	0.634284	0.547073	0.301195	0.922327	0.651533	0.831805	-1.15953	-1.65863	-1.07006	2.21107	2.59111
PE(14:0_16:0)_A	[M-H]-	PE	30	0	17.4246	17.7171	17.5518	17.8209	17.6165	17.6207	15.4625	15.4561	15.739	0.327357	9.71362e-05	9.55161e-05	2.87892e-06	0.469092	0.748997	0.59086	0.848331	0.65272	0.656756	-1.40839	-1.41449	-1.14387	2.01195	2.13348
PE(14:0_16:0)_B	[M-H]-	PE	30	0	16.7421	16.9357	16.2479	17.006	18.1198	16.908	15.9397	15.7338	15.8528	0.207055	0.0577738	0.0502513	0.0168723	0.17535	0.43156	-0.478421	0.524532	1.99818	0.394902	-0.88624	-1.15868	-1.00118	0.799796	1.50248
PE(14:0_18:1)_A;PE(16:0_16:1)_A	[M-H]-	PE	32	1	16.6354	16.6641	16.6079	17.1567	16.8367	16.894	15.7879	15.9019	15.8797	0.0764808	0.00390492	0.000379298	3.78611e-05	0.300617	0.358048	0.245689	1.34212	0.702682	0.817345	-1.39251	-1.16483	-1.20915	0.77933	1.10599
PE(14:0_20:4)	[M-H]-	PE	34	4	17.2376	16.9761	16.8775	17.0953	17.1327	17.0046	15.2569	15.0336	15.0268	0.711914	0.00019291	0.000248121	3.20065e-06	0.848733	0.582293	0.481824	0.703783	0.741912	0.611347	-1.16931	-1.39682	-1.40376	1.92464	1.97181
PE(14:0_22:6)	[M-H]-	PE	36	6	16.59	16.2989	16.0842	15.8967	16.3515	15.8793	14.8165	14.1054	14.8756	0.256562	0.0121125	0.00736063	0.00137289	1.09971	0.757195	0.5046	0.283997	0.819147	0.263483	-0.98703	-1.82363	-0.91747	1.72519	1.44334
PE(16:0_22:4)	[M-H]-	PE	38	4	20.9854	21.1379	21.0958	21.1866	20.4324	21.289	19.5569	19.714	20.2602	0.739737	0.0332108	0.0245834	0.00871893	0.538395	0.76852	0.704995	0.842109	-0.296291	0.996685	-1.61773	-1.3805	-0.556184	1.22932	1.12566
PE(18:0_22:4);PE(20:0_20:4)	[M-H]-	PE	40	4	21.9017	21.9647	21.8534	22.3944	21.8925	22.2339	21.4727	21.4796	21.7866	0.208975	0.0356438	0.0761731	0.021716	0.0496879	0.257856	-0.109635	1.67775	0.0194597	1.14745	-1.36745	-1.34462	-0.330489	0.326921	0.593942
PE(20:2_22:6)	[M-H]-	PE	42	8	17.2535	16.8844	16.8276	16.9166	16.9459	16.8276	15.8077	15.7555	16.119	0.56725	0.0078499	0.00364458	0.000494693	1.20483	0.531508	0.427922	0.5902	0.64377	0.427884	-1.43296	-1.52818	-0.864973	1.09442	1.00263
PE(20:4_22:1)	[M-H]-	PE	42	5	18.8252	18.8577	18.9798	18.9021	18.4922	18.8628	18.0206	17.8886	18.0361	0.414315	0.0182286	0.000166766	0.000555947	0.644373	0.71784	0.994147	0.818471	-0.109392	0.729322	-1.17694	-1.4758	-1.14202	0.905804	0.770627
PE(P-16:0_16:0)	[M-H]-	PE - P	32	0	18.3181	18.5327	18.2372	18.9521	18.1723	18.7966	19.4906	19.833	19.9107	0.367244	0.0253515	0.00156168	0.00230684	-0.879744	-0.563914	-0.998772	0.0532067	-1.09428	-0.175602	0.845684	1.34951	1.46391	-1.38208	-1.10443
PE(P-16:0_18:1)	[M-H]-	PE - P	34	1	22.9327	22.9668	22.7759	23.309	22.808	23.2378	23.0956	23.3237	23.4947	0.282963	0.396519	0.0506585	0.117626	-0.685893	-0.550009	-1.31029	0.812651	-1.1827	0.529305	-0.0369145	0.871388	1.55246	-0.412879	-0.186446
PE(P-16:0_18:2)	[M-H]-	PE - P	34	2	20.0204	19.923	19.8717	20.2661	19.3688	20.1054	21.4602	21.3957	21.7927	0.936723	0.0152618	0.00266562	0.000889797	-0.523089	-0.637241	-0.69727	-0.2354	-1.2862	-0.423618	1.16297	1.08748	1.55236	-1.61117	-1.6361
PE(P-16:0_18:3)_A	[M-H]-	PE - P	34	3	14.5744	14.5484	14.2345	14.537	13.8821	14.1804	15.5422	15.5062	15.7066	0.326703	0.0118044	0.00233382	0.000671088	-0.256359	-0.295194	-0.764832	-0.312344	-1.29203	-0.845753	1.19146	1.13762	1.43744	-1.13252	-1.38513
PE(P-16:0_18:3)_B	[M-H]-	PE - P	34	3	15.4022	15.0005	15.2668	15.4415	14.7403	15.3721	15.4762	15.7702	16.2039	0.888312	0.109012	0.0877795	0.0973507	-0.0143321	-0.973435	-0.337549	0.0794755	-1.59447	-0.0860656	0.162395	0.864283	1.8997	-0.593605	-0.632103
PE(P-16:0_20:1);PE(P-18:0_18:1)	[M-H]-	PE - P	36	1	21.4234	21.3521	21.1867	21.8297	21.0194	21.6824	22.5595	22.7841	22.9666	0.5307	0.021942	0.00123914	0.00151425	-0.611676	-0.710094	-0.938082	-0.051595	-1.16881	-0.254674	0.954617	1.26439	1.51592	-1.44932	-1.25959
PE(P-16:0_20:2)	[M-H]-	PE - P	36	2	21.2103	20.987	20.4692	21.1646	20.0604	20.9666	21.6052	21.566	21.8109	0.718768	0.105249	0.05948	0.0659443	0.209111	-0.190092	-1.11596	0.127358	-1.84671	-0.226553	0.915038	0.845021	1.28278	-0.771853	-0.930142
PE(P-16:0_20:5)	[M-H]-	PE - P	36	5	21.0966	21.1652	21.0959	21.2404	20.8135	21.1071	21.3842	21.2229	21.537	0.657016	0.109498	0.093799	0.0978984	-0.435024	-0.0967972	-0.438471	0.274641	-1.83257	-0.383369	0.984379	0.188249	1.73896	-0.26213	-0.327699
PE(P-16:0_22:6)	[M-H]-	PE - P	38	6	23.6723	23.6417	23.6865	24.0087	23.401	23.8519	23.9362	24.0979	24.3419	0.6802	0.173871	0.0585303	0.0855551	-0.623876	-0.732127	-0.573887	0.565985	-1.58349	0.0112189	0.309737	0.881662	1.74478	-0.458532	-0.3715
PE(P-18:0_20:4)	[M-H]-	PE - P	38	4	22.8617	22.7955	22.981	23.2556	22.381	23.1458	23.2631	23.4565	23.7332	0.878581	0.169695	0.0335476	0.101426	-0.592651	-0.759421	-0.292239	0.399288	-1.80319	0.122897	0.418097	0.905207	1.60201	-0.604882	-0.55679
PE(P-18:0_22:1)	[M-H]-	PE - P	40	1	14.0352	13.8864	13.8705	14.8454	13.7501	14.7941	16.7019	16.8876	16.9801	0.272932	0.0174689	2.95987e-05	0.000153396	-0.755716	-0.86302	-0.874451	-0.171619	-0.961245	-0.208626	1.16674	1.30061	1.36733	-2.92582	-2.39331
PE(P-18:1_22:6)	[M-H]-	PE - P	40	7	21.9665	21.7269	21.7898	21.8689	21.5164	21.709	22.3635	22.4374	22.5183	0.363179	0.00906644	0.00371381	0.00103495	-0.0608361	-0.723329	-0.549588	-0.330746	-1.30531	-0.772767	1.03674	1.24104	1.4648	-0.612007	-0.741618
PE(P-16:0_20:4)	[M-H]-	PE - P	36	4	23.9439	23.9949	23.9225	24.2877	23.7895	23.9987	23.9281	23.9415	24.1478	0.670945	0.911552	0.546314	0.840858	-0.353843	-0.000410583	-0.502184	2.0292	-1.42437	0.0259323	-0.463695	-0.370447	1.05982	-0.0520302	0.0194771
PE(P-16:0_22:4)	[M-H]-	PE - P	38	4	23.2155	23.2579	23.3511	23.7571	23.1151	23.4908	23.1691	23.3647	23.3983	0.438156	0.531192	0.689882	0.545202	-0.674527	-0.456122	0.0230205	2.11114	-1.19047	0.741209	-0.913059	0.0931152	0.265692	-0.0358687	0.143645
PE(P-16:0_16:1)	[M-H]-	PE - P	32	1	17.6472	17.887	18.2827	18.6253	18.2203	18.5463	19.0767	19.1103	19.2745	0.0876035	0.0165034	0.0151068	0.00195697	-1.54463	-1.11971	-0.418504	0.188441	-0.529129	0.0484534	0.988291	1.04796	1.33882	-1.21483	-0.689877
PE(P-16:0_20:0)	[M-H]-	PE - P	36	0	19.5988	19.866	18.8992	20.0116	19.859	19.7365	19.8668	19.7993	19.7973	0.284746	0.61382	0.331263	0.259301	-0.356809	0.464016	-2.50566	0.911165	0.442503	0.0663156	0.466289	0.259173	0.253009	-0.366455	0.0479117
PE(P-18:0_20:0)	[M-H]-	PE - P	38	0	12.4848	12.347	12.2124	13.8016	12.783	13.5434	15.6443	15.8596	15.8627	0.0700677	0.0121579	5.92097e-06	3.46521e-05	-0.869943	-0.95857	-1.04511	-0.0231539	-0.678165	-0.189187	1.16176	1.30019	1.30218	-3.4408	-2.41282
PE(P-18:0_20:1);PE(P-16:0_22:1)	[M-H]-	PE - P	38	1	16.686	16.7114	16.5436	17.8593	17.1443	17.6558	20.3442	20.4147	20.3731	0.0441074	0.00528453	2.84998e-05	2.14311e-06	-0.888414	-0.87344	-0.972401	-0.196517	-0.618167	-0.316477	1.26895	1.31048	1.28599	-3.73035	-2.82423
PE(P-18:0_20:2);PE(P-20:0_18:2);PE(P-16:0_22:2)	[M-H]-	PE - P	38	2	17.3917	17.5151	17.4015	18.3822	17.3777	18.2357	19.6234	19.5185	19.6051	0.212903	0.0357562	2.90561e-06	0.00042246	-0.945209	-0.822042	-0.935452	0.0431007	-0.959109	-0.103039	1.28158	1.1769	1.26327	-2.14623	-1.58377
PE(P-18:0_20:3)	[M-H]-	PE - P	38	3	19.4407	19.4185	19.5207	20.0267	19.6318	19.9362	20.378	20.3058	20.4602	0.0687755	0.0366483	0.000153981	0.000430411	-1.1097	-1.16306	-0.917293	0.299681	-0.649913	0.0820844	1.14469	0.97101	1.34251	-0.921405	-0.516448
PE(P-18:0_22:4)	[M-H]-	PE - P	40	4	21.4871	21.3886	21.4063	22.1037	21.6241	21.9093	22.3921	22.2701	22.5195	0.0771694	0.0463123	0.00190978	0.000979091	-0.936366	-1.1597	-1.11944	0.461548	-0.625615	0.020844	1.11541	0.838902	1.40442	-0.966557	-0.514864
PE(P-18:0_22:6)	[M-H]-	PE - P	40	6	21.8256	21.7242	21.9208	22.4133	21.9519	22.3063	23.2631	23.1726	23.3941	0.0873024	0.00777488	7.92337e-05	9.62178e-05	-0.925512	-1.07796	-0.782405	-0.0421126	-0.735667	-0.202927	1.23518	1.09921	1.4322	-1.45308	-1.05277
PE(P-20:0_20:4)	[M-H]-	PE - P	40	4	17.9651	17.7948	18.0272	18.6994	17.8752	18.4306	21.0038	20.7332	20.8761	0.231453	0.00515903	1.07426e-05	1.89491e-05	-0.771631	-0.893331	-0.727231	-0.246996	-0.835826	-0.439035	1.39957	1.20619	1.30829	-2.942	-2.53597
PE(P-20:0_22:6)	[M-H]-	PE - P	42	6	17.0862	16.8233	16.9138	17.6979	17.1715	17.5217	20.8223	20.745	20.8395	0.0581866	0.00158314	8.04661e-05	3.61052e-07	-0.722968	-0.867415	-0.8177	-0.386963	-0.676119	-0.48377	1.32934	1.28684	1.33875	-3.8612	-3.33859
PE(P-16:0_14:0)	[M-H]-	PE - P	30	0	15.6228	16.3383	16.2293	16.9127	16.0204	16.9613	13.5723	13.7368	14.4606	0.214139	0.00284462	0.0042045	0.000900185	0.0640875	0.614038	0.530253	1.05554	0.369694	1.09282	-1.51186	-1.38541	-0.829157	2.14025	2.70826
PE(P-18:0_16:0)	[M-H]-	PE - P	34	0	20.8727	21.0059	20.195	21.1844	20.6895	20.9563	20.0677	20.1364	20.4762	0.443762	0.0203842	0.198498	0.0791791	0.605189	0.924992	-1.02093	1.35315	0.16578	0.805798	-1.3263	-1.16151	-0.346171	0.464412	0.716602
PG(18:0_22:6)_B	[M-H]-	PG	40	6	17.2249	16.8324	17.0927	16.8755	17.5124	16.9597	17.369	16.9678	16.6056	0.792702	0.673604	0.798885	0.878197	0.623067	-0.766403	0.155125	-0.613936	1.64116	-0.315824	1.13345	-0.287208	-1.56943	0.0692013	0.135073
PG(17:0_20:4)	[M-H]-	PG	37	4	14.4535	14.1505	14.4064	14.1791	14.5125	14.4895	14.5337	14.019	13.9672	0.71119	0.366279	0.481066	0.512436	0.683037	-0.67658	0.471864	-0.548335	0.948068	0.844564	1.04323	-1.26682	-1.49903	0.163489	0.220387
PG(16:1_22:6)_B	[M-H]-	PG	38	7	14.9123	14.6437	14.8086	14.7176	15.6619	14.8677	15.0263	14.5158	14.2339	0.423245	0.263051	0.493124	0.351092	0.232349	-0.450092	-0.0311202	-0.262425	2.13633	0.118921	0.521839	-0.774932	-1.49087	0.1962	0.490374
PG(18:1_22:6)_C	[M-H]-	PG	40	7	15.1149	15.1473	14.9788	14.6028	15.6814	14.784	15.3358	14.8937	14.7055	0.879547	0.91454	0.645042	0.950786	0.2605	0.356656	-0.143528	-1.25936	1.94177	-0.721542	0.916118	-0.396134	-0.954483	0.101998	0.0444066
PG(18:2_22:6)_C	[M-H]-	PG	40	8	16.259	16.3762	16.3897	16.1805	17.0389	16.203	16.3352	16.0881	16.0477	0.686486	0.380329	0.164989	0.483073	-0.222346	0.176881	0.222851	-0.489634	2.43397	-0.412992	0.0372699	-0.804178	-0.941819	0.184587	0.317094
PG(18:2_20:5)_B	[M-H]-	PG	38	7	15.8708	16.0627	16.1202	15.7958	16.2281	15.8908	16.3573	15.6155	15.7701	0.77812	0.839757	0.699059	0.904403	-0.405031	0.395436	0.635271	-0.718061	1.08518	-0.321788	1.62412	-1.46978	-0.825357	0.10363	0.0572495
PG(18:1_22:6)_A	[M-H]-	PG	40	7	16.9351	17.2082	16.9582	16.8878	17.4835	17.4389	17.8124	17.1266	16.9987	0.348922	0.900299	0.38823	0.568358	-0.863443	0.00876585	-0.789871	-1.01465	0.887943	0.745404	1.93834	-0.252032	-0.660461	-0.278699	-0.042493
PG(14:1_16:0)_B	[M-H]-	PG	30	1	13.197	12.9784	13.1209	14.0123	14.2756	13.748	13.815	13.5618	13.2631	0.0155139	0.102608	0.0916202	0.00824905	-0.80299	-1.29693	-0.974819	1.03888	1.63368	0.44183	0.593024	0.0210941	-0.653761	-0.447846	0.465395
PG(16:4_16:0)	[M-H]-	PG	32	4	11.0391	10.6912	11.3008	11.6727	12.1676	11.6327	11.7495	10.9612	11.208	0.0299035	0.154125	0.3724	0.0668851	-0.73835	-1.4913	-0.172063	0.632797	1.70363	0.546224	0.79896	-0.907059	-0.372845	-0.295858	0.5181
PG(18:2_22:6)_D	[M-H]-	PG	40	8	13.0681	13.2639	13.1766	12.9768	13.8445	13.0023	13.9734	13.3326	13.197	0.750253	0.576688	0.298737	0.573597	-0.690544	-0.142973	-0.387092	-0.945851	1.48057	-0.874512	1.84123	0.0491043	-0.329927	-0.33149	-0.226499
PG(22:6_22:6)_B	[M-H]-	PG	44	12	18.5297	18.7071	18.6991	18.9076	19.5643	18.9581	19.0045	18.8819	18.9707	0.133933	0.461948	0.0159825	0.0825034	-1.32286	-0.711635	-0.739222	-0.020853	2.24162	0.153045	0.312844	-0.109405	0.19646	-0.307054	0.190981
PG(18:0_20:3)	[M-H]-	PG	38	3	15.7431	15.5406	15.5363	16.1245	16.5267	16.0003	16.211	15.7556	16.011	0.0452369	0.339576	0.0803795	0.0362764	-0.598229	-1.21763	-1.23064	0.567952	1.79771	0.187969	0.832347	-0.560225	0.220745	-0.385843	0.224654
PG(16:0_20:5)_C	[M-H]-	PG	36	5	19.121	18.8719	19.0306	19.0414	19.6762	18.9459	19.7013	19.4091	19.4585	0.454948	0.319564	0.0124955	0.121802	-0.410532	-1.1993	-0.696729	-0.662781	1.34747	-0.965153	1.4269	0.501831	0.658287	-0.515119	-0.301843
PG(18:2_22:6)_A	[M-H]-	PG	40	8	16.6706	16.8992	16.6583	16.1786	14.4655	17.4242	17.8282	16.7528	16.7132	0.489921	0.340454	0.434479	0.412729	0.0526492	0.29608	0.0395113	-0.471404	-2.29608	0.855367	1.28564	0.140242	0.0979959	-0.355396	-1.07529
PG(18:0_18:1)_B	[M-H]-	PG	36	1	18.2487	18.1902	18.392	18.5389	17.9031	18.4686	18.5429	18.5959	18.6268	0.909211	0.291692	0.0225929	0.216127	-0.596292	-0.843892	0.0097521	0.631213	-2.05803	0.333932	0.648117	0.872292	1.00291	-0.311569	-0.284969
PG(18:1_18:2)_B	[M-H]-	PG	36	3	18.0282	18.1661	17.9914	17.9343	17.7702	17.9609	18.9217	18.3627	18.6523	0.0966327	0.0305955	0.0569003	0.00510801	-0.451702	-0.0862134	-0.549465	-0.700779	-1.1357	-0.630126	1.91668	0.434856	1.20246	-0.583645	-0.757081
PG(16:0_17:0)	[M-H]-	PG	33	0	14.1987	14.0506	14.2458	14.0889	13.7889	14.3417	14.9114	15.0324	14.9441	0.633062	0.0259866	0.00085072	0.0014363	-0.44825	-0.777561	-0.343524	-0.692457	-1.35974	-0.13039	1.13671	1.40581	1.2094	-0.797586	-0.889505
PG(18:0_18:2)_B	[M-H]-	PG	36	2	18.3359	18.2055	18.3017	18.1399	18.247	18.5061	19.2593	19.3591	19.2887	0.896375	0.00790101	5.36243e-05	6.62433e-05	-0.563073	-0.815347	-0.629294	-0.942251	-0.735074	-0.23398	1.22307	1.41603	1.27992	-1.02135	-1.00473
PG(16:0_18:0)	[M-H]-	PG	34	0	17.3476	17.4587	17.5957	17.8715	17.2224	17.6181	18.367	18.0794	18.3125	0.649715	0.0506525	0.00266836	0.00951803	-0.999908	-0.732979	-0.403638	0.259077	-1.30081	-0.349725	1.45009	0.758848	1.31904	-0.785625	-0.682289
PG(16:0_18:1)_B	[M-H]-	PG	34	1	21.615	21.6866	21.7384	21.9434	21.3257	21.8478	22.586	22.5188	22.7383	0.906916	0.0313224	0.000898198	0.00209484	-0.77912	-0.634173	-0.529357	-0.11461	-1.36453	-0.307959	1.1859	1.04977	1.49407	-0.934324	-0.908703
PG(14:0_20:4)_A	[M-H]-	PG	34	4	14.4519	14.519	14.2312	14.014	12.5371	14.5113	13.4858	12.8824	12.5034	0.351746	0.351118	0.0285935	0.0961481	0.906784	0.985714	0.646852	0.391189	-1.3478	0.97669	-0.230743	-0.941244	-1.38745	1.44345	0.730255
PG(16:3_16:0)_A	[M-H]-	PG	32	3	13.7038	13.6973	13.675	13.6289	12.2057	14.3198	13.3465	12.6448	12.4861	0.670445	0.475102	0.0817006	0.348928	0.577012	0.567725	0.535738	0.469742	-1.56828	1.45912	0.0653394	-0.939537	-1.16685	0.866258	0.559025
PG(16:0_20:5)_A	[M-H]-	PG	36	5	16.4829	16.6769	16.7711	15.9701	14.7024	16.5621	16.3101	15.5375	15.494	0.241195	0.957137	0.0712307	0.209138	0.617012	0.897564	1.03372	-0.124676	-1.95833	0.731484	0.367027	-0.750417	-0.813387	0.863114	-0.0356634
PG(22:6_22:6)_A	[M-H]-	PG	44	12	16.5927	16.7466	16.4987	16.2478	9.38166	17.6518	17.49	16.5078	16.5014	0.482479	0.446196	0.574295	0.492287	0.252882	0.314152	0.215428	0.115559	-2.61829	0.674542	0.610122	0.219078	0.216531	-0.220404	-2.40599
PG(16:0_20:4)_C	[M-H]-	PG	36	4	20.9571	20.93	20.9109	21.2034	19.0342	21.007	16.7109	20.2778	20.5045	0.532715	0.437654	0.286695	0.352352	0.541175	0.522527	0.509403	0.710721	-0.782054	0.575523	-2.38084	0.0737653	0.229779	1.7682	1.25044
PG(18:2_20:5)_A	[M-H]-	PG	38	7	13.7685	13.8121	13.7644	13.8103	9.91286	13.9451	14.3486	13.7474	13.9322	0.451817	0.386357	0.328442	0.413801	0.238516	0.271132	0.235503	0.269778	-2.64067	0.370407	0.671728	0.22281	0.360792	-0.227732	-1.45332
PG(16:1_16:1)_A;PG(14:0_18:2)_B	[M-H]-	PG	32	2	15.9719	16.2669	15.9651	16.2229	16.219	16.6492	17.118	16.6296	16.4829	0.172935	0.193446	0.0522589	0.0520223	-1.13708	-0.33794	-1.15527	-0.4571	-0.46776	0.697342	1.96682	0.64406	0.24692	-0.675505	-0.379759
PG(16:2_16:0)_B	[M-H]-	PG	32	2	15.4619	15.3127	15.2767	16.3693	16.9356	16.1395	16.932	16.397	16.3441	0.0350347	0.813691	0.0167259	0.00505164	-1.03862	-1.27054	-1.32655	0.372291	1.25276	0.0149209	1.24721	0.415381	0.333139	-1.20731	-0.076269
PG(16:1_16:1)_B;PG(14:0_18:2)_A;PG(16:2_16:0)_A	[M-H]-	PG	32	2	16.7927	16.9167	16.7742	17.3829	17.5973	17.0575	17.7013	17.4077	17.3647	0.0711203	0.490933	0.0137855	0.0134583	-1.24072	-0.881967	-1.29414	0.466298	1.08639	-0.474728	1.3872	0.537983	0.413689	-0.663364	-0.145324
PG(18:3_22:6);PG(20:4_20:5)	[M-H]-	PG	40	9	13.8581	14.02	13.8384	14.1854	15.0323	14.2896	14.9709	14.5599	14.5953	0.149214	0.538922	0.014316	0.0400122	-1.15171	-0.788888	-1.19587	-0.418533	1.47862	-0.185036	1.34123	0.420455	0.499737	-0.803221	-0.206296
PG(15:1_16:0)_A;PG(15:0_16:1)	[M-H]-	PG	31	1	11.9323	12.198	12.4023	12.8122	12.9665	12.6305	13.0645	13.1	12.8706	0.0240291	0.164782	0.0120372	0.00337263	-1.79567	-1.14361	-0.642318	0.363426	0.742017	-0.0823601	0.982311	1.06965	0.506559	-0.834159	-0.208595
PG(18:0_20:5)	[M-H]-	PG	38	5	16.3988	16.2485	16.4964	16.2601	16.5635	16.1602	17.235	16.5973	16.7111	0.729007	0.100833	0.12839	0.0720004	-0.370704	-0.833918	-0.0696857	-0.798185	0.137338	-1.10621	2.20762	0.241546	0.592196	-0.466569	-0.51984
PG(18:2_18:2)_A	[M-H]-	PG	36	4	15.1402	15.3537	15.0104	15.2985	NA	16.0915	17.3568	16.5	16.4356	0.401292	0.15717	0.0235406	0.0148547	-0.912285	-0.655299	-1.06838	-0.721801		0.232385	1.75495	0.723987	0.64644	-1.59602	-1.06917
PG(16:0_16:1)_C	[M-H]-	PG	32	1	19.5196	19.8161	19.5412	20.5367	20.4669	20.3684	20.6047	20.4305	20.4834	0.0045586	0.529116	0.0035593	0.000171269	-1.53533	-0.862841	-1.48634	0.772046	0.613619	0.390234	0.926345	0.531151	0.651117	-0.880607	-0.0488878
PG(17:1_18:2)	[M-H]-	PG	35	3	11.4945	11.707	11.4323	11.7639	12.6239	11.9168	14.0401	12.9877	13.0811	0.161447	0.0443393	0.0266079	0.00564403	-0.944418	-0.706724	-1.01407	-0.642987	0.319269	-0.471938	1.90382	0.726272	0.830781	-1.82501	-1.26806
PG(16:1_22:6)_A	[M-H]-	PG	38	7	14.3252	14.8162	14.8037	15.2131	15.4065	14.9973	15.6334	15.1576	15.4284	0.0548234	0.331954	0.0243678	0.0206999	-1.90394	-0.6766	-0.707852	0.315627	0.799203	-0.223795	1.36652	0.176989	0.853844	-0.758132	-0.200851
PG(17:0_22:6)	[M-H]-	PG	39	6	13.5483	13.3209	13.2626	13.0034	13.541	13.2371	14.0661	13.8475	13.8233	0.55743	0.0344757	0.0104176	0.0138914	0.0916745	-0.567722	-0.736761	-1.48837	0.0705035	-0.810836	1.59313	0.959332	0.889055	-0.535036	-0.651818
PG(18:1_22:6)_B	[M-H]-	PG	40	7	17.6917	17.8408	17.842	18.2791	18.5732	18.0147	18.4585	18.3317	18.4609	0.0799908	0.514415	0.000759207	0.0103839	-1.46564	-1.00492	-1.00108	0.350075	1.25926	-0.467205	0.904797	0.512668	0.912046	-0.625517	-0.128031
PG(16:0_18:3)_C	[M-H]-	PG	34	3	15.7016	15.5992	15.6755	16.1252	16.3242	16.0448	16.836	16.4126	16.5357	0.0165147	0.054728	0.0135788	0.000949844	-1.02527	-1.26508	-1.08626	-0.0333771	0.432684	-0.221518	1.63118	0.639714	0.927927	-0.935965	-0.430022
PG(16:0_17:1)	[M-H]-	PG	33	1	14.8406	14.8865	14.9397	15.5043	15.3785	15.4271	17.1926	16.8978	16.6064	0.000407611	0.0104164	0.00586771	1.98893e-05	-0.987103	-0.93686	-0.878545	-0.259887	-0.397792	-0.344552	1.58998	1.26702	0.947737	-2.00999	-1.46232
PG(15:0_18:2);PG(16:0_17:2)	[M-H]-	PG	33	2	12.5778	12.8285	12.7453	13.3744	13.896	13.1995	15.3358	14.9288	14.7344	0.0532072	0.00573145	0.00217216	0.000190306	-1.11868	-0.876459	-0.956826	-0.348984	0.154932	-0.517976	1.54608	1.15286	0.965049	-2.28241	-1.50967
PG(18:0_18:1)_A	[M-H]-	PG	36	1	17.2675	17.5033	17.5863	17.5788	17.8333	17.467	18.082	18.0729	17.9956	0.29573	0.0520913	0.0182646	0.00609521	-1.49792	-0.699053	-0.417892	-0.443252	0.418943	-0.822065	1.26149	1.23093	0.968811	-0.597818	-0.423819
PG(16:0_16:1)_A	[M-H]-	PG	32	1	15.3711	15.9159	15.9239	16.2774	16.6168	16.0986	16.8175	16.9013	16.8477	0.0690445	0.0710985	0.0240426	0.00369013	-1.77733	-0.743651	-0.728364	-0.0577176	0.586219	-0.396883	0.967154	1.1262	1.02438	-1.11858	-0.524606
PG(16:0_22:6)_B	[M-H]-	PG	38	6	20.9802	20.8462	20.8583	21.2666	21.3896	21.0879	21.5089	21.2535	21.4504	0.0381481	0.252864	0.0092716	0.00653287	-0.807618	-1.34302	-1.29463	0.336286	0.827475	-0.377362	1.30425	0.284128	1.07049	-0.509416	-0.156266
PG(16:0_18:2)_A	[M-H]-	PG	34	2	18.3153	18.4518	18.6196	18.8047	18.7872	18.5438	19.4363	19.339	19.3065	0.109835	0.00732444	0.00364703	0.000345532	-1.27135	-0.943672	-0.540803	-0.0965464	-0.138624	-0.722738	1.41954	1.18615	1.10804	-0.898357	-0.6487
PG(16:1_18:2)_A	[M-H]-	PG	34	3	14.4199	14.7027	14.5535	14.9661	15.0529	14.6719	16.3605	15.9582	15.9878	0.0819119	0.0023611	0.00123351	0.000143152	-1.06105	-0.669413	-0.876085	-0.304493	-0.184268	-0.712035	1.62694	1.06968	1.11072	-1.54347	-1.20518
PG(16:1_18:2)_B	[M-H]-	PG	34	3	16.9312	17.0468	17.0185	17.1616	17.0605	17.3889	18.4322	18.2418	18.1897	0.159134	0.00120954	0.000729399	3.50662e-05	-0.927412	-0.737828	-0.784251	-0.549559	-0.715434	-0.176918	1.53376	1.22153	1.13611	-1.28909	-1.08425
PG(18:2_22:6)_B	[M-H]-	PG	40	8	18.1532	18.3428	18.1845	18.6577	18.743	18.4203	19.1903	18.8979	19.0563	0.0377451	0.0270438	0.00213227	0.00110828	-1.25966	-0.75613	-1.17664	0.0805882	0.307243	-0.550041	1.49577	0.718996	1.13987	-0.821355	-0.441202
PG(16:0_18:1)_A	[M-H]-	PG	34	1	17.87	18.0014	17.9831	18.4273	18.5405	18.0842	18.8632	18.7609	18.8436	0.0901982	0.0685067	0.000115484	0.0010961	-1.26737	-0.937529	-0.983483	0.131543	0.415699	-0.729794	1.22567	0.968918	1.17635	-0.871081	-0.471905
PG(18:2_18:2)_B	[M-H]-	PG	36	4	16.5964	16.4843	16.8409	17.5251	17.4211	17.18	18.4486	17.9277	18.2307	0.0074616	0.0141766	0.00171893	0.000313645	-1.15529	-1.31534	-0.806526	0.169827	0.021391	-0.322569	1.48761	0.744302	1.1766	-1.56182	-0.826938
PG(16:0_18:3)_A	[M-H]-	PG	34	3	14.712	15.089	15.1847	15.4374	15.7786	15.1578	16.4295	16.2455	16.3321	0.118178	0.030985	0.0059344	0.00121652	-1.41673	-0.812759	-0.659431	-0.254613	0.292097	-0.702539	1.33491	1.04016	1.17891	-1.3405	-0.877804
PG(17:0_18:2)	[M-H]-	PG	35	2	13.9857	13.7804	13.7198	14.1128	14.3593	14.2337	15.6125	15.3552	15.3781	0.0198653	0.000409859	0.000148011	1.58969e-05	-0.701396	-0.979111	-1.06111	-0.529422	-0.195912	-0.365826	1.49932	1.15124	1.18221	-1.61995	-1.21327
PG(14:0_18:1);PG(16:0_16:1)_B	[M-H]-	PG	32	1	20.427	20.368	20.4593	20.8767	21.0563	20.67	21.7398	21.5194	21.6181	0.0496941	0.00824668	0.000770294	8.99794e-05	-1.00528	-1.11435	-0.945527	-0.173428	0.158636	-0.555747	1.42281	1.01515	1.19775	-1.20766	-0.758067
PG(16:0_18:3)_B	[M-H]-	PG	34	3	16.9205	16.8694	16.7806	17.6724	18.0463	17.4154	19.4075	18.9368	19.1755	0.0375625	0.0039947	0.00175979	5.27696e-05	-0.960514	-1.00994	-1.09587	-0.233504	0.12814	-0.481955	1.44436	0.989215	1.22006	-2.31642	-1.46189
PG(16:1_18:2)_C	[M-H]-	PG	34	3	17.216	17.1228	17.1722	17.8736	17.6618	17.3939	18.6101	18.7463	18.8025	0.0714741	0.00825397	0.000211323	4.54011e-05	-0.897441	-1.0305	-0.959964	0.0418203	-0.260653	-0.643333	1.09364	1.2881	1.36833	-1.54933	-1.07651
PG(18:1_18:2)_A	[M-H]-	PG	36	3	17.4375	17.5656	17.4938	17.7674	18.0894	17.7157	18.8751	18.6195	18.8739	0.0804963	0.00404945	0.00128261	0.000107216	-1.0338	-0.817042	-0.938474	-0.475673	0.0689759	-0.563256	1.39785	0.965565	1.39585	-1.29052	-0.931978
PG(16:0_16:0)	[M-H]-	PG	32	0	21.1602	21.3676	21.6972	21.9286	21.6349	21.7369	22.0968	21.9674	22.2623	0.134927	0.0477774	0.0276497	0.0144181	-1.72533	-1.13003	-0.18414	0.480179	-0.362922	-0.0702165	0.962911	0.591433	1.43811	-0.700493	-0.342052
PG(16:0_18:2)_B;PG(16:1_18:1)	[M-H]-	PG	34	2	20.9343	20.9996	20.7207	21.5909	21.2156	21.4447	22.2921	22.3969	22.5813	0.0204238	0.0023795	0.00020864	6.60796e-05	-0.927384	-0.832824	-1.2364	0.0228959	-0.520282	-0.188807	1.03755	1.18918	1.45607	-1.53854	-1.00636
PG(15:1_16:0)_B	[M-H]-	PG	31	1	12.6808	13.0983	13.1343	12.9195	13.6513	12.9366	13.5618	13.5096	13.8404	0.52865	0.182098	0.024329	0.0810287	-1.46828	-0.408319	-0.317059	-0.862334	0.995528	-0.818956	0.768196	0.63563	1.47559	-0.666123	-0.468128
PG(16:0_18:1)_C;PG(16:1_18:0)	[M-H]-	PG	34	1	21.1461	21.3351	21.1296	21.8027	21.3276	21.5962	22.34	22.3197	22.6749	0.0964191	0.00902439	0.00202353	0.000547653	-1.0334	-0.70525	-1.06208	0.106535	-0.718303	-0.251935	1.03941	1.00418	1.62085	-1.24127	-0.869371
PG(14:0_16:1)_B;PG(14:1_16:0)_A	[M-H]-	PG	30	1	15.9678	16.2141	16.0771	16.5593	17.2237	16.5181	14.9923	14.6127	14.2412	0.0856386	0.00243041	0.0139936	0.000483505	0.14599	0.394097	0.256068	0.741802	1.41114	0.700331	-0.836776	-1.21919	-1.59346	1.47093	2.15159
PG(14:0_18:3)	[M-H]-	PG	32	3	12.6301	12.7383	12.8371	12.8823	13.5327	13.1114	12.428	12.3291	12.0101	0.137106	0.0208488	0.0446123	0.00928084	-0.205581	0.0361386	0.256767	0.357712	1.81014	0.869388	-0.656837	-0.877591	-1.59013	0.479428	0.919752
PG(18:1_20:5);PG(18:2_20:4)	[M-H]-	PG	38	6	17.1815	17.2004	17.0559	17.1663	17.6241	17.0632	17.0144	16.5452	16.4901	0.50953	0.0661266	0.0996694	0.0509063	0.4164	0.471267	0.0521511	0.372226	1.69978	0.073376	-0.0681768	-1.4286	-1.58842	0.462677	0.601256
PG(20:4_22:4);PG(20:2_22:6)	[M-H]-	PG	42	8	14.4454	14.7699	14.5479	14.4619	15.2393	14.61	13.6446	13.0568	12.9868	0.534794	0.00861769	0.0115911	0.0023366	0.31853	0.732734	0.449371	0.339583	1.33197	0.528649	-0.703577	-1.454	-1.54326	1.35828	1.54096
PG(18:1_20:3)	[M-H]-	PG	38	4	14.5606	14.4588	14.5446	14.2414	15.6844	14.6174	14.4333	13.7492	13.4919	0.529212	0.148869	0.152585	0.147659	0.228629	0.0628535	0.202621	-0.291132	2.05831	0.321111	0.0214508	-1.09247	-1.51138	0.629866	0.956252
PG(16:0_20:4)_A	[M-H]-	PG	36	4	18.086	18.2006	18.4557	18.2957	19.1575	17.8892	17.7274	17.1205	17.0832	0.652036	0.0731131	0.02811	0.0415331	0.129573	0.305738	0.698085	0.452027	1.77721	-0.173024	-0.421935	-1.35516	-1.41251	0.937098	1.13714
PG(20:3_22:6)_A	[M-H]-	PG	42	9	16.4012	16.2631	16.3484	16.1472	16.7746	16.5299	15.3664	14.6161	14.812	0.50939	0.00655438	0.0217817	0.00112283	0.61651	0.440427	0.549247	0.29269	1.09264	0.780584	-0.702802	-1.65952	-1.40978	1.40606	1.5524
PG(14:0_16:1)_A	[M-H]-	PG	30	1	16.0515	16.5751	16.1745	16.6238	16.8854	16.7652	15.5966	14.887	15.0282	0.0712255	0.0111685	0.0179905	0.00122428	-0.0184299	0.685099	0.146816	0.750597	1.10216	0.940576	-0.629828	-1.58334	-1.39365	1.09645	1.58755
PG(14:0_22:6)	[M-H]-	PG	36	6	14.1181	14.101	14.3281	14.2995	14.8901	14.1668	12.9433	12.664	12.6626	0.349892	0.00842497	0.000375533	0.00034879	0.392211	0.371267	0.648723	0.61381	1.33522	0.451615	-1.0429	-1.38412	-1.38583	1.42575	1.69547
PG(20:3_22:6)_B	[M-H]-	PG	42	9	16.4627	16.3516	16.517	16.509	17.0836	16.4411	15.4843	15.0514	15.1474	0.369755	0.00639719	0.00593114	0.000745009	0.489421	0.332415	0.566227	0.554972	1.36712	0.45887	-0.893595	-1.5056	-1.36983	1.21606	1.45019
PG(12:0_16:0);PG(14:0_14:0)	[M-H]-	PG	28	0	15.9896	16.5966	16.4957	17.1838	17.8318	16.9475	13.5035	13.1126	13.1631	0.0471722	0.00108942	0.000386679	1.74294e-05	0.183853	0.509758	0.455594	0.825011	1.17293	0.69818	-1.1509	-1.36077	-1.33365	3.1009	4.06132
PG(14:0_15:0)	[M-H]-	PG	29	0	11.7319	12.2346	12.1329	12.7204	13.1111	12.8286	11.434	11.0529	11.0048	0.0133476	0.000726084	0.0136555	0.000328559	-0.382667	0.26729	0.135766	0.895363	1.4005	1.03521	-0.767915	-1.26067	-1.32287	0.869297	1.72283
PG(14:0_20:5)	[M-H]-	PG	34	5	12.1536	12.3427	12.1646	12.0576	12.1956	11.683	10.898	10.1647	10.4791	0.251494	0.00661956	0.0104131	0.000508568	0.699494	0.926569	0.712779	0.584232	0.74989	0.134449	-0.807977	-1.68846	-1.31097	1.7064	1.46478
PG(20:4_22:6)	[M-H]-	PG	42	10	17.8282	17.9343	17.6367	17.605	18.2946	17.608	16.7381	16.6763	16.6657	0.893606	0.0368983	0.00401584	0.00187951	0.640297	0.816791	0.321962	0.269357	1.4157	0.274364	-1.17174	-1.27459	-1.29214	1.10635	1.14251
PG(14:0_20:4)_B	[M-H]-	PG	34	4	15.3401	15.4493	15.5202	15.3556	16.0548	15.3396	13.9321	13.6047	13.8051	0.600194	0.0087228	0.000505591	0.000240612	0.453921	0.575869	0.655065	0.471291	1.25192	0.453398	-1.11804	-1.48356	-1.25987	1.65591	1.80273
PG(18:0_22:6)_A	[M-H]-	PG	40	6	17.6972	17.785	17.5262	17.7285	18.3311	17.4897	17.5389	17.3356	17.2446	0.552047	0.188948	0.063317	0.182121	0.209469	0.48668	-0.329887	0.308446	2.20952	-0.444878	-0.289897	-0.931035	-1.21842	0.296438	0.476779
PG(16:0_22:4)	[M-H]-	PG	38	4	16.7484	16.7533	17.0795	17.1379	16.7495	17.0929	14.951	15.0519	15.1662	0.464498	0.000824675	0.000550781	1.74471e-05	0.468797	0.473889	0.817522	0.878999	0.469931	0.831617	-1.42459	-1.31829	-1.19787	1.80403	1.93704
PG(16:0_20:5)_B;PG(18:2_18:3)	[M-H]-	PG	36	5	16.4829	17.7743	18.0082	17.5862	17.8608	17.4817	16.5636	16.3883	16.3369	0.690665	0.00185399	0.169096	0.0498565	-0.969138	0.866406	1.19881	0.598991	0.989239	0.450462	-0.854506	-1.1036	-1.17667	0.992198	1.21325
PG(16:3_16:0)_B	[M-H]-	PG	32	3	14.5155	13.8677	14.8891	15.1134	15.6603	15.1147	14.1008	13.9993	13.8217	0.0802558	0.00891679	0.267296	0.0111088	-0.074543	-1.05611	0.491506	0.831379	1.6601	0.833337	-0.703019	-0.856713	-1.12594	0.450213	1.32224
PG(16:0_20:4)_B	[M-H]-	PG	36	4	20.9415	20.9461	21.1349	21.1454	21.6097	21.0337	21.0006	20.7238	20.7508	0.282409	0.114786	0.175686	0.102357	-0.345166	-0.327622	0.393915	0.433916	2.20834	0.00697005	-0.119262	-1.17714	-1.07395	0.182422	0.437814
PG(18:0_20:2)	[M-H]-	PG	38	2	15.8589	15.2839	15.5277	16.388	16.84	16.0509	15.6249	15.0811	15.1132	0.0418526	0.0183039	0.307072	0.0129243	0.179485	-0.786798	-0.37699	1.06863	1.82829	0.502243	-0.213659	-1.12752	-1.07368	0.283756	1.15323
PG(14:0_16:0)	[M-H]-	PG	30	0	20.5989	20.9085	20.9114	21.3223	21.4446	21.2872	20.524	20.1314	20.3396	0.0202012	0.00548279	0.0370076	0.000707331	-0.498245	0.169877	0.176258	1.0629	1.32702	0.987258	-0.659915	-1.50719	-1.05796	0.474619	1.01972
PG(20:5_22:6)	[M-H]-	PG	42	11	16.3009	16.0549	16.0935	16.0579	16.6406	15.8735	15.8515	15.8024	15.7768	0.87972	0.240871	0.0384882	0.196442	0.900467	0.0168015	0.155532	0.0275269	2.12017	-0.634822	-0.713504	-0.89013	-0.982039	0.33956	0.380405
PG(22:4_22:6)	[M-H]-	PG	44	10	16.1942	16.5021	16.4647	16.1603	17.15	16.1895	14.7331	14.8242	15.1133	0.766706	0.0277123	0.000650597	0.00256252	0.320516	0.688115	0.643413	0.28001	1.46147	0.314859	-1.42366	-1.31496	-0.969757	1.49682	1.60972
PG(16:0_20:3)	[M-H]-	PG	36	3	17.9583	17.7348	17.7517	18.2218	18.3179	18.119	17.8307	17.6704	17.7446	0.0129876	0.00358655	0.487778	0.00288004	0.12832	-0.809932	-0.739109	1.23519	1.63882	0.80331	-0.407141	-1.08047	-0.768989	0.0663483	0.471008
PG(16:0_20:2);PG(18:1_18:1);PG(18:0_18:2)_A	[M-H]-	PG	36	2	19.434	19.3703	19.1712	19.1939	19.7575	19.4824	18.8039	18.9396	19.0389	0.462507	0.0609759	0.0197514	0.0331032	0.63997	0.425923	-0.243069	-0.166662	1.72675	0.802514	-1.47693	-1.02105	-0.687445	0.397692	0.550466
PG(18:0_20:4)	[M-H]-	PG	38	4	19.3807	19.1282	19.2064	19.3169	19.6321	19.2633	18.8205	18.7342	19.0384	0.303629	0.023157	0.0349829	0.0177349	0.760166	-0.14626	0.134227	0.531199	1.66271	0.338628	-1.25091	-1.56103	-0.468725	0.37405	0.53972
PG(16:0_22:6)_A	[M-H]-	PG	38	6	18.7937	19.1966	19.1267	19.1341	19.6985	19.16	18.892	18.8693	19.0205	0.267912	0.152566	0.471675	0.164923	-1.14422	0.365621	0.10354	0.131524	2.24649	0.228372	-0.776109	-0.860968	-0.294246	0.111736	0.4036
PG(16:2_16:0)_C	[M-H]-	PG	32	2	13.1355	13.5313	13.6152	13.4548	13.9648	13.7425	13.2588	13.0671	13.4832	0.232963	0.0795757	0.456614	0.148119	-1.1708	0.203796	0.495272	-0.0616598	1.70973	0.937639	-0.742522	-1.40839	0.0369335	0.157598	0.451005
PI(16:0_16:1)	[M-H]-	PI	32	1	15.8829	15.9077	15.8566	15.4465	16.2319	15.7084	16.7993	15.6046	15.6498	0.743283	0.655599	0.762028	0.840801	-0.0387357	0.0223611	-0.103813	-1.11583	0.822421	-0.469489	2.22295	-0.725812	-0.614044	-0.135498	-0.2223
PI(18:1_22:6)	[M-H]-	PI	40	7	15.329	15.6516	15.7532	15.1744	15.5617	15.4553	15.9959	15.5094	15.5093	0.354021	0.247419	0.675131	0.406846	-0.92442	0.431981	0.858807	-1.57403	0.054082	-0.393125	1.8791	-0.166074	-0.166318	-0.0936008	-0.27436
PI(16:0_18:1)	[M-H]-	PI	34	1	16.9711	17.1969	17.5589	17.3708	16.2986	17.6403	18.5717	18.6846	18.5425	0.776982	0.0659478	0.0116216	0.0115554	-0.832419	-0.554969	-0.110017	-0.341168	-1.65908	-0.00988144	1.1349	1.27362	1.09902	-1.35733	-1.49638
PI(16:0_18:2);PI(16:1_18:1)	[M-H]-	PI	34	2	17.3632	17.363	17.607	17.6914	17.1693	17.6273	18.4294	18.8236	19.1862	0.797096	0.0102645	0.0153941	0.00172494	-0.77488	-0.775102	-0.434243	-0.316367	-1.04565	-0.405881	0.71473	1.26544	1.77195	-1.36869	-1.31707
PI(16:0_18:3);PI(16:1_18:2)	[M-H]-	PI	34	3	14.4327	14.555	14.1128	13.8323	13.7234	14.1246	14.9518	15.258	15.3333	0.0570478	0.00153428	0.0101943	0.000914868	-0.0804311	0.12569	-0.619515	-1.09227	-1.27573	-0.599698	0.794292	1.31046	1.4372	-0.814188	-1.28761
PI(16:0_20:3)_B	[M-H]-	PI	36	3	13.6289	14.0025	14.1517	14.1617	13.3217	14.186	14.5538	14.8314	14.9809	0.91403	0.0697541	0.0137787	0.0327032	-1.07496	-0.374397	-0.0944078	-0.075679	-1.65124	-0.0300898	0.659692	1.18038	1.4607	-0.861003	-0.898903
PI(16:0_22:6)	[M-H]-	PI	38	6	19.5576	19.8408	19.9001	20.2519	19.4317	20.1888	20.643	20.5216	20.7396	0.554906	0.116869	0.00440769	0.0243321	-1.19888	-0.59457	-0.468007	0.282522	-1.46743	0.148005	1.11705	0.858056	1.32326	-0.868592	-0.677283
PI(16:1_20:4)	[M-H]-	PI	36	5	16.3434	16.4473	16.266	15.8193	14.7699	16.2018	16.7925	16.6739	16.7283	0.218318	0.116801	0.00603203	0.046383	0.186273	0.352627	0.0625697	-0.652337	-2.33144	-0.0402004	0.905031	0.715164	0.802316	-0.379345	-1.13457
PI(17:0_20:4)	[M-H]-	PI	37	4	15.736	15.6486	15.5481	16.4354	15.2973	16.3955	17.2107	16.7608	17.157	0.397264	0.101389	0.00489469	0.0137143	-0.709695	-0.831844	-0.9725	0.268718	-1.32334	0.21303	1.35342	0.723949	1.27826	-1.39861	-1.0001
PI(18:0_18:1)	[M-H]-	PI	36	1	15.3811	15.6023	15.7882	15.9932	14.7051	15.8573	16.2832	16.6833	17.018	0.87911	0.0889007	0.0198942	0.0449368	-0.785578	-0.465225	-0.195976	0.100855	-1.76459	-0.0959116	0.520895	1.10037	1.58516	-1.07098	-1.14298
PI(18:0_18:2)	[M-H]-	PI	36	2	16.8641	16.6902	16.6715	16.5967	15.7808	16.4971	17.6744	17.8906	18.1568	0.217493	0.0108466	0.00629513	0.00153223	-0.151371	-0.378179	-0.402542	-0.500006	-1.56369	-0.629821	0.904887	1.18684	1.53389	-1.16534	-1.61571
PI(18:0_20:5)	[M-H]-	PI	38	5	16.9508	16.802	16.8796	16.7199	16.368	16.8642	17.5358	17.8379	17.8978	0.260206	0.00489243	0.00860732	0.000819519	-0.271153	-0.550761	-0.404957	-0.704936	-1.36611	-0.43385	0.828092	1.39556	1.50811	-0.879729	-1.10647
PI(18:0_22:6)	[M-H]-	PI	40	6	17.9695	18.0629	18.2133	18.3823	17.858	18.4071	18.8429	18.922	19.4199	0.543681	0.0292216	0.0209111	0.00780557	-0.941305	-0.759515	-0.466751	-0.137922	-1.15835	-0.0895142	0.758693	0.912716	1.88195	-0.979671	-0.845797
PI(18:1_18:2)	[M-H]-	PI	36	3	17.0601	17.0286	17.1048	16.3383	15.8873	16.6213	17.6388	17.454	17.2617	0.0657581	0.0168621	0.0655204	0.00276408	0.228817	0.172238	0.309103	-1.06835	-1.87898	-0.559699	1.26894	0.936822	0.591096	-0.387031	-1.16921
PI(18:1_20:3)	[M-H]-	PI	38	4	15.8832	15.8677	15.7578	16.0485	15.2071	16.0485	16.293	16.0244	16.3552	0.831443	0.24042	0.0476566	0.218176	-0.177068	-0.223191	-0.549833	0.314077	-2.18566	0.313859	1.04037	0.242195	1.22525	-0.387972	-0.456147
PI(18:2_18:2)	[M-H]-	PI	36	4	15.1942	15.2352	15.1443	14.8876	14.9681	15.0032	15.7766	15.236	15.1958	0.00634163	0.134018	0.375755	0.0729129	0.0464368	0.206077	-0.14835	-1.15021	-0.835877	-0.698872	2.31875	0.209524	0.0525201	-0.211571	-0.449837
PI(19:0_20:4)	[M-H]-	PI	39	4	15.5152	15.1414	15.2432	16.7688	14.4325	16.1496	16.418	16.6415	16.6866	0.561879	0.371472	0.00110917	0.164745	-0.447726	-0.896064	-0.773991	1.05575	-1.74638	0.313093	0.635027	0.903094	0.957204	-1.28207	-0.798422
PI(19:1_20:4)	[M-H]-	PI	39	5	13.774	13.7957	13.6011	14.0562	13.3863	14.2603	13.885	14.0853	14.2408	0.574358	0.597973	0.0568413	0.391077	-0.424744	-0.350725	-1.01569	0.539647	-1.74993	1.23723	-0.0454022	0.638996	1.17062	-0.346743	-0.16943
PI(14:0_20:4)_A	[M-H]-	PI	34	4	12.693	12.9278	12.7414	12.8158	11.0171	13.3413	12.2875	12.8113	12.8297	0.630894	0.758682	0.512415	0.805687	0.130958	0.489382	0.204911	0.318418	-2.42762	1.12067	-0.488073	0.311639	0.339718	0.144535	-0.25149
PI(16:0_22:4)	[M-H]-	PI	38	4	16.9452	17.4397	17.7156	17.8325	16.6917	17.6641	16.4923	16.5172	16.8605	0.948526	0.151872	0.0607755	0.123986	-0.342412	0.580184	1.09476	1.31284	-0.815357	0.998703	-1.18734	-1.14087	-0.500508	0.743494	0.772733
PI(18:0_20:4)_A	[M-H]-	PI	38	4	22.1234	22.0388	22.1173	22.4457	21.9027	22.3799	22.1963	22.3045	22.0368	0.475174	0.758946	0.387401	0.647141	-0.273081	-0.751453	-0.307447	1.54945	-1.52136	1.17723	0.138953	0.750709	-0.762999	-0.0859841	0.0635845
PI(18:0_22:4)	[M-H]-	PI	40	4	17.2559	17.1473	17.5253	17.7533	16.9532	17.6597	17.0259	17.2603	17.4504	0.637	0.510862	0.720497	0.708748	-0.29118	-0.681735	0.67802	1.4982	-1.37983	1.16147	-1.1183	-0.275181	0.408535	0.0639485	0.209883
PI(18:1_20:4)	[M-H]-	PI	38	5	20.3357	20.3671	20.576	20.471	19.8922	20.5076	19.8816	19.9829	20.0657	0.575735	0.252773	0.0107217	0.107499	0.379308	0.493266	1.25079	0.87011	-1.22895	1.00252	-1.26749	-0.899823	-0.599727	0.449545	0.313526
PI(14:0_18:2)	[M-H]-	PI	32	2	12.3187	12.3199	12.294	12.6723	12.5471	12.5751	12.7865	12.6121	12.7413	0.0136392	0.155904	0.0145777	0.000728205	-1.18041	-1.17383	-1.31175	0.698995	0.0337236	0.18233	1.3058	0.379235	1.06591	-0.402449	-0.115141
PI(14:0_22:6)	[M-H]-	PI	36	6	12.2874	12.1934	12.1621	12.5736	12.5315	12.3759	12.1303	12.7038	12.585	0.0236922	0.919613	0.274691	0.207232	-0.50187	-0.945708	-1.09313	0.849647	0.65079	-0.084071	-1.24338	1.46429	0.903432	-0.258741	0.0206161
PI(16:0_20:3)_A	[M-H]-	PI	36	3	16.515	16.385	16.2008	17.073	16.4412	16.6514	17.5826	17.6576	17.7551	0.187576	0.0296923	0.000938004	0.000769825	-0.661025	-0.874352	-1.17647	0.254289	-0.782082	-0.437298	1.09026	1.21338	1.37331	-1.29814	-0.943212
PI(16:0_20:4)	[M-H]-	PI	36	4	20.0755	20.452	20.5569	20.909	20.4154	20.775	20.8513	20.6334	21.0002	0.17846	0.522216	0.0669458	0.1136	-1.90791	-0.612109	-0.250906	0.960566	-0.738104	0.499509	0.762169	0.0123401	1.27444	-0.46684	-0.128528
PI(16:0_20:5)	[M-H]-	PI	36	5	16.7282	16.7375	16.7219	16.8921	16.8501	16.4962	17.4497	16.8523	17.1201	0.905078	0.145155	0.14002	0.0959864	-0.52565	-0.491464	-0.548556	0.0733211	-0.0799327	-1.37338	2.11103	-0.0718522	0.906487	-0.411496	-0.39456
PI(18:0_20:3)	[M-H]-	PI	38	3	20.3515	20.1498	20.3824	21.1194	20.6366	20.5347	21.5862	21.4706	22.0569	0.106719	0.0208308	0.00806216	0.0017145	-0.859187	-1.16363	-0.81261	0.299573	-0.428949	-0.582715	1.00385	0.829523	1.71414	-1.41	-0.940953
PI(18:0_20:4)_B	[M-H]-	PI	38	4	16.9601	16.7718	16.8419	17.4868	17.2801	17.1281	17.1909	17.5746	17.8747	0.0325343	0.346856	0.064387	0.0278137	-0.757621	-1.27794	-1.08423	0.697526	0.126394	-0.29355	-0.119955	0.940042	1.76934	-0.688792	-0.248416
PI(14:0_16:0)	[M-H]-	PI	30	0	12.7157	13.0775	12.7564	12.9642	12.8011	13.018	12.551	12.1429	12.2103	0.59366	0.0217439	0.03278	0.0108109	0.0677159	1.1469	0.189151	0.809022	0.322413	0.969448	-0.423679	-1.64112	-1.43986	0.548481	0.626379
PI(14:0_20:4)_B	[M-H]-	PI	34	4	13.7316	13.8286	13.5556	14.1975	13.977	13.947	12.7055	12.4426	12.6681	0.0406044	0.000230729	0.000660499	3.72163e-05	0.425341	0.571998	0.159143	1.12988	0.796381	0.751003	-1.12655	-1.52414	-1.18306	1.09988	1.43507
PI(16:1_22:6)	[M-H]-	PI	38	7	12.2945	12.2406	12.3876	12.8585	12.8581	12.6282	12.5348	12.0847	12.0949	0.0110868	0.0474016	0.691506	0.0157508	-0.499003	-0.68076	-0.184893	1.4032	1.40197	0.626462	0.311585	-1.20647	-1.17209	0.0694179	0.543489
PI(18:2_20:4);PI(18:1_20:5)	[M-H]-	PI	38	6	16.9167	16.8705	16.8918	16.8054	17.0089	16.8347	16.4302	16.3167	16.1203	0.890953	0.00787148	0.0198845	0.000849864	0.725754	0.578757	0.646556	0.372008	1.01871	0.465268	-0.820523	-1.18125	-1.80528	0.603919	0.593947
PI(18:2_20:5)	[M-H]-	PI	38	7	12.5685	12.5936	12.7452	12.6334	12.7853	12.5562	12.7815	12.0306	12.296	0.808786	0.318429	0.349201	0.318865	0.0566569	0.157921	0.770263	0.318856	0.932225	0.00701578	0.916972	-2.11588	-1.04403	0.266399	0.288952
PI(18:2_22:6);PI(20:4_20:4)_B	[M-H]-	PI	40	8	13.4527	13.6713	13.7438	13.5312	13.6233	14.1886	13.7778	13.1182	12.9223	0.534409	0.202414	0.308029	0.258782	-0.285072	0.30237	0.497354	-0.0741244	0.173375	1.69308	0.588731	-1.18453	-1.71119	0.349859	0.50828
PI(20:2_20:4)_A	[M-H]-	PI	40	6	16.0977	16.0626	16.1566	16.2256	15.1514	16.0604	14.6902	14.6227	14.9234	0.472803	0.0765305	0.00239981	0.00695302	0.788278	0.737451	0.873852	0.973906	-0.58504	0.734231	-1.25445	-1.35233	-0.915904	1.36021	1.06703
PI(20:2_20:4)_B	[M-H]-	PI	40	6	15.6876	15.7901	15.591	16.4101	16.1578	16.0159	14.8406	14.9011	15.0337	0.0306642	0.00246369	0.000701532	9.27989e-05	0.149056	0.329931	-0.0213112	1.42375	0.97872	0.728318	-1.34525	-1.23855	-1.00467	0.764451	1.26949
PI(20:3_20:4)	[M-H]-	PI	40	7	14.0279	14.3514	14.1404	14.5434	15.3691	15.0732	13.5857	13.0077	12.8302	0.0613715	0.00510286	0.0312447	0.00185069	-0.0877035	0.289145	0.0433236	0.512825	1.47473	1.13	-0.602875	-1.27634	-1.48311	1.03206	1.85402
PI(20:4_20:4)_A	[M-H]-	PI	40	8	13.1294	13.2487	13.1484	13.5306	13.3303	13.3773	12.5338	12.4373	12.4661	0.0380631	0.00103078	0.000175627	1.31368e-05	0.251337	0.531728	0.296079	1.1944	0.723714	0.83413	-1.14845	-1.37535	-1.30759	0.696389	0.933661
PI(20:4_20:5)	[M-H]-	PI	40	9	12.0266	12.3493	11.9422	11.7625	12.2945	12.1014	11.8463	11.4335	10.9756	0.802865	0.112141	0.0938772	0.0709334	0.387395	1.13406	0.192315	-0.223431	1.00729	0.56052	-0.0296267	-0.984532	-2.044	0.68757	0.634346
PI(20:4_22:6)	[M-H]-	PI	42	10	11.9753	12.0034	12.475	12.56	12.4484	12.6806	11.7423	11.4336	11.3333	0.111475	0.00432043	0.0368144	0.00267439	-0.194896	-0.138367	0.807446	0.97798	0.754084	1.21973	-0.662118	-1.28136	-1.4825	0.648184	1.05995
PS(16:0_22:6)	[M-H]-	PS	38	6	17.0796	17.1684	17.0704	16.5698	17.3271	16.8305	17.8196	16.7578	16.699	0.469407	0.694298	0.972953	0.825571	0.114417	0.346795	0.0903885	-1.21848	0.76172	-0.536917	2.0497	-0.726955	-0.880666	0.013961	-0.183014
PS(18:0_22:4)	[M-H]-	PS	40	4	18.0458	18.261	18.4149	18.5958	18.7443	18.3996	18.6775	18.148	18.3826	0.0816323	0.395547	0.43998	0.220796	-1.53948	-0.62409	0.0307072	0.800049	1.43175	-0.0347043	1.14742	-1.1047	-0.106959	-0.16212	0.177222
PS(16:0_16:0)	[M-H]-	PS	32	0	14.0152	14.3941	14.5485	13.9441	13.9428	14.5355	15.6249	14.8494	14.4035	0.521269	0.134883	0.207572	0.13253	-0.861596	-0.14863	0.141921	-0.995444	-0.997814	0.117425	2.16717	0.708024	-0.131053	-0.639955	-0.818442
PS(16:0_18:2)_B	[M-H]-	PS	34	2	12.766	12.477	12.8589	12.9991	12.0355	12.678	14.7127	14.7432	15.0117	0.703255	0.00949625	0.000176766	0.000218104	-0.530041	-0.785973	-0.447786	-0.32372	-1.17693	-0.608027	1.19354	1.2206	1.45833	-2.12187	-2.2517
PS(16:0_20:5)	[M-H]-	PS	36	5	12.9758	13.0081	12.9659	12.3502	12.6037	12.3126	13.6864	13.1351	13.4172	0.0237208	0.0106186	0.113307	0.00166346	0.0793589	0.149633	0.0577324	-1.28426	-0.731832	-1.36627	1.62799	0.426408	1.04124	-0.429583	-0.990716
PS(16:1_18:0);PS(16:0_18:1)	[M-H]-	PS	34	1	16.9125	16.966	17.4969	16.8859	16.4092	16.9736	17.3882	17.1983	17.3572	0.223299	0.073699	0.420126	0.0975981	-0.456168	-0.296547	1.28838	-0.535501	-1.95864	-0.27387	0.963926	0.397136	0.87128	-0.189449	-0.558334
PS(17:0_22:6)	[M-H]-	PS	39	6	12.8451	12.7513	12.4994	12.527	12.1899	12.6222	13.9019	13.9033	14.0192	0.209101	0.00457092	0.00301918	8.67258e-05	-0.259175	-0.391554	-0.746821	-0.707901	-1.18349	-0.573562	1.23166	1.23367	1.39718	-1.24288	-1.49509
PS(18:0_18:1)	[M-H]-	PS	36	1	20.0478	19.9594	20.2011	20.0807	19.8779	19.9365	20.4613	20.0337	20.1951	0.325093	0.155168	0.340155	0.192423	-0.227537	-0.725667	0.636577	-0.0420111	-1.18533	-0.854555	2.10282	-0.307015	0.602721	-0.160585	-0.264991
PS(18:0_20:4)	[M-H]-	PS	38	4	20.1775	20.1665	20.4405	20.6092	20.1956	20.5247	20.3625	20.4347	20.7054	0.311919	0.742973	0.158325	0.335047	-1.15342	-1.21021	0.198595	1.06626	-1.06047	0.631827	-0.202282	0.169144	1.56056	-0.239388	-0.0576878
PS(18:0_20:5)	[M-H]-	PS	38	5	15.1117	15.2056	15.371	15.184	14.6012	15.0589	16.1614	15.9692	16.1612	0.249488	0.0144661	0.0010656	0.00107625	-0.57173	-0.400358	-0.0983807	-0.439822	-1.50378	-0.668242	1.3446	0.993596	1.34411	-0.867784	-1.14922
PS(18:0_22:6)	[M-H]-	PS	40	6	20.1977	20.2378	20.2789	20.2051	19.8224	20.0738	20.3731	20.3444	20.5498	0.206498	0.0532601	0.0892597	0.0336333	-0.165885	0.0310901	0.233536	-0.129728	-2.01248	-0.775748	0.696976	0.555862	1.56638	-0.1843	-0.388669
PS(18:1_18:1)_A;PS(18:0_18:2)_A	[M-H]-	PS	36	2	18.3709	18.2165	18.5809	18.733	17.9568	18.6534	19.4049	19.3681	19.5159	0.843305	0.0535476	0.00432	0.00539741	-0.689151	-0.965654	-0.312957	-0.0405076	-1.43095	-0.183135	1.16319	1.09717	1.362	-1.04022	-0.981944
PS(18:1_18:2)_A	[M-H]-	PS	36	3	13.8599	13.7037	13.9585	13.7779	13.1762	13.7197	15.2036	15.0637	15.2851	0.275839	0.00808609	0.00018686	0.000198057	-0.431332	-0.632834	-0.304109	-0.537063	-1.31327	-0.612116	1.30205	1.12156	1.40712	-1.34342	-1.62616
PS(18:1_18:2)_B	[M-H]-	PS	36	3	14.5266	14.5648	14.74	14.6542	13.8574	14.5137	15.1584	15.1203	15.1583	0.389264	0.0816093	0.0123554	0.020626	-0.413757	-0.322263	0.0976173	-0.108086	-2.01724	-0.444648	1.1	1.0087	1.09968	-0.535175	-0.803901
PS(18:1_22:6)	[M-H]-	PS	40	7	16.2808	16.2104	16.2208	15.5567	15.2163	15.7992	16.3209	16.4308	16.5833	0.0497107	0.0187563	0.102421	0.00218412	0.472757	0.31563	0.338968	-1.14186	-1.90087	-0.601083	0.562079	0.807182	1.14719	-0.207655	-0.920892
PS(18:2_20:4)	[M-H]-	PS	38	6	13.192	13.2843	12.9782	12.6516	12.3036	12.6161	14.2773	14.8564	14.7618	0.0128004	0.00134832	0.00541949	7.83463e-05	-0.25432	-0.158014	-0.477457	-0.818285	-1.18147	-0.855424	0.878284	1.48267	1.38401	-1.48031	-2.10804
PS(18:2_20:5)	[M-H]-	PS	38	7	11.0671	11.1817	10.6394	9.55974	9.75763	9.85865	11.5288	11.9755	12.0808	0.00667913	0.00151393	0.0190705	0.000143222	0.227614	0.347701	-0.220599	-1.35205	-1.14467	-1.03881	0.711396	1.17954	1.28988	-0.898936	-2.13636
PS(20:3_22:6)	[M-H]-	PS	42	9	12.8381	12.8172	12.6247	12.452	12.4745	12.8224	13.148	13.1907	13.2377	0.284867	0.0318071	0.0145378	0.00472678	-0.0233182	-0.0936748	-0.741238	-1.32192	-1.24621	-0.0762377	1.01918	1.16259	1.32084	-0.432159	-0.609166
PS(20:4_20:4);PS(18:2_22:6)	[M-H]-	PS	40	8	15.339	15.4821	14.9479	14.4295	14.4448	14.8565	15.6522	16.1925	16.154	0.0336772	0.00362453	0.0349656	0.00219927	0.0929582	0.309555	-0.49917	-1.28405	-1.26098	-0.63754	0.567144	1.38516	1.32693	-0.743239	-1.42264
PS(20:4_20:5)	[M-H]-	PS	40	9	12.0879	12.2785	11.7172	11.3234	11.52	11.7756	13.0017	13.7423	13.5112	0.0845378	0.00383178	0.00861039	0.000705277	-0.272216	-0.0566968	-0.691568	-1.13688	-0.914537	-0.625512	0.761179	1.59877	1.33746	-1.39051	-1.87872
PS(20:4_22:6)	[M-H]-	PS	42	10	16.0681	16.1064	15.6202	15.2785	15.1635	15.6406	15.987	16.4962	16.4962	0.0550763	0.0129805	0.162475	0.0135212	0.405048	0.484559	-0.524682	-1.23376	-1.47257	-0.482344	0.236655	1.29355	1.29355	-0.39489	-0.965602
PS(16:0_20:4)	[M-H]-	PS	36	4	17.1074	17.2664	17.1642	16.9837	16.9736	17.1439	17.0852	16.9781	17.0085	0.115788	0.886968	0.058477	0.0927724	0.27947	1.84222	0.837542	-0.937125	-1.03626	0.638236	0.0604576	-0.991846	-0.692699	0.155425	0.00979825
PS(18:1_20:4)	[M-H]-	PS	38	5	15.918	15.9273	15.9531	15.8398	15.3187	15.8373	15.1571	15.4296	15.672	0.262297	0.343834	0.0739696	0.0852805	0.824578	0.855977	0.942441	0.561801	-1.18871	0.553399	-1.73152	-0.816148	-0.00181368	0.513271	0.245694
PS(16:0_16:1)	[M-H]-	PS	32	1	14.9711	15.2941	15.4707	15.1374	15.323	15.2082	16.8683	15.9113	15.6562	0.896277	0.126729	0.121182	0.04877	-0.989579	-0.425538	-0.117152	-0.69915	-0.37505	-0.575576	2.32316	0.652207	0.206676	-0.899982	-0.922414
PS(16:1_18:1);PS(16:0_18:2)_A	[M-H]-	PS	34	2	14.8692	14.924	15.1163	15.0662	15.0381	15.0302	17.1648	16.4546	16.5135	0.422384	0.0179608	0.0105477	0.0001803	-0.804725	-0.742261	-0.523073	-0.580147	-0.612155	-0.621128	1.81176	1.00228	1.06946	-1.74118	-1.66613
PS(18:0_20:3)	[M-H]-	PS	38	3	18.2491	18.2199	18.7288	18.687	18.4794	18.7998	19.6652	18.9456	18.992	0.265393	0.130215	0.054322	0.0429136	-1.14346	-1.21	-0.0525266	-0.14752	-0.619726	0.109088	2.07738	0.44063	0.546137	-0.801694	-0.545535
PS(18:1_18:1)_B;PS(18:0_18:2)_B	[M-H]-	PS	36	2	17.615	17.7668	18.0896	18.3133	18.4178	17.9133	19.409	18.9701	18.971	0.133773	0.0132057	0.0030983	0.00216797	-1.25232	-1.00549	-0.480485	-0.116824	0.0532068	-0.767148	1.66492	0.951346	0.952792	-1.29294	-0.901918
PS(12:0_18:0)	[M-H]-	PS	30	0	13.7735	14.2449	14.3263	14.4207	14.2874	14.5678	12.376	12.2703	12.3159	0.206515	0.000425463	0.00760022	2.30128e-05	0.153477	0.625822	0.707448	0.802039	0.668451	0.949387	-1.24682	-1.35276	-1.30704	1.79416	2.10458
PS(14:0_16:0)	[M-H]-	PS	30	0	13.4794	13.9535	13.9788	14.123	14.4526	14.0792	13.1555	12.2443	12.3173	0.114517	0.0187659	0.032354	0.00321585	-0.0648784	0.525884	0.557333	0.737135	1.14777	0.682471	-0.46851	-1.60406	-1.51314	1.23155	1.6459
CerH2O(d18:1_16:0)_C	[M+H]+	Cer	34	1	21.922	21.9571	22.0027	21.9328	21.975	21.9402	21.5286	21.7242	21.5235	0.701544	0.0286676	0.0209894	0.00103479	0.458925	0.641914	0.879927	0.515525	0.735629	0.55376	-1.5933	-0.572915	-1.61947	0.368498	0.357261
Cer(d18:0_16:0)_A	[M+H]+	Cer	34	0	18.6491	18.7216	19.1652	18.2794	18.5276	18.3111	16.5799	16.8907	16.4266	0.0810469	0.00120757	0.00054035	4.7649e-05	0.67994	0.750473	1.18206	0.32033	0.561752	0.351162	-1.33299	-1.03061	-1.48212	2.21291	1.74032
Cer(d18:0_16:0)_B	[M+H]+	Cer	34	0	19.3026	19.8543	20.1779	19.8248	19.3729	19.211	19.3567	19.4489	18.9892	0.387356	0.429238	0.173348	0.266085	-0.540627	0.938465	1.80592	0.859369	-0.352207	-0.786082	-0.39558	-0.148445	-1.38081	0.513349	0.204653
CerH2O(d18:2_16:0)	[M+H]+	Cer	34	2	18.978	19.3345	19.2989	18.8641	18.9728	18.8864	17.1061	17.1947	17.3098	0.110923	9.72568e-05	0.000557092	2.97586e-06	0.57295	0.951396	0.913578	0.451936	0.567397	0.47567	-1.41444	-1.32036	-1.19813	2.00028	1.70423
CerH2O(d18:1_16:0)_B	[M+H]+	Cer	34	1	18.9247	19.1922	19.5688	18.8559	19.2718	18.5458	17.7653	17.8698	17.913	0.297443	0.0338163	0.0140891	0.00248051	0.40068	0.800118	1.36249	0.297988	0.919007	-0.165079	-1.33058	-1.17455	-1.11008	1.37916	1.04179
CerH2O(d18:1_16:0)_A	[M+H]+	Cer	34	1	16.9683	17.9585	18.1388	18.4476	18.4298	18.1456	17.6107	18.6657	18.6818	0.209469	0.957886	0.282091	0.288627	-2.08325	-0.286327	0.0407716	0.601137	0.56887	0.0531501	-0.917449	0.996919	1.02618	-0.630899	0.0215854
Cer(d18:0_18:0)	[M+H]+	Cer	36	0	18.2109	18.532	18.3935	18.8025	18.627	18.7082	18.6683	18.8802	18.3707	0.0491061	0.679137	0.222114	0.134235	-1.67307	-0.205927	-0.83875	1.03022	0.228547	0.59928	0.417128	1.38538	-0.942813	-0.26094	0.0728199
Cer(d18:0_20:0)	[M+H]+	Cer	38	0	17.8552	18.1369	18.4056	18.6131	18.4598	18.4976	18.4263	18.6942	18.247	0.123782	0.663449	0.193195	0.128543	-2.00736	-0.910251	0.13626	0.944274	0.347179	0.494473	0.216907	1.26007	-0.481553	-0.323274	0.0676636
CerH2O(d18:1_20:0)	[M+H]+	Cer	38	1	20.3597	20.0572	20.4755	20.6272	20.6325	20.6628	21.0236	21.1454	21.0849	0.109349	0.00337959	0.0181174	0.000994888	-0.874269	-1.715	-0.552395	-0.130796	-0.116243	-0.0319756	0.970547	1.30902	1.14111	-0.787156	-0.44378
CerH2O(d18:2_20:0)	[M+H]+	Cer	38	2	18.894	18.8776	18.7365	18.846	18.7421	18.6447	18.9863	19.0338	19.0764	0.298902	0.0239329	0.0398687	0.0128366	0.159478	0.04653	-0.924155	-0.170649	-0.885367	-1.5551	0.794077	1.12124	1.41395	-0.196137	-0.28787
CerH2O(d18:1_22:0)_A	[M+H]+	Cer	40	1	19.8374	19.9072	20.3486	19.6794	20.1226	19.812	18.9439	18.8679	18.7267	0.484881	0.00668749	0.00962139	0.00102116	0.433238	0.552009	1.30329	0.164324	0.918544	0.389933	-1.08746	-1.21676	-1.45712	1.1849	1.02513
Cer(d18:0_22:0)_A	[M+H]+	Cer	40	0	18.5962	18.6328	18.7716	18.5567	18.3471	18.5662	17.7134	17.9076	17.7324	0.124297	0.001868	0.000465545	0.000137857	0.680321	0.76857	1.10293	0.585274	0.0802593	0.608122	-1.4464	-0.978421	-1.40065	0.882377	0.705528
Cer(d18:0_22:1)	[M+H]+	Cer	40	1	17.4501	17.9711	17.7879	17.0448	17.2642	17.083	16.4216	17.0445	16.6519	0.0413488	0.132327	0.0130668	0.00615917	0.521562	1.57025	1.20147	-0.294318	0.147308	-0.217382	-1.54876	-0.29499	-1.08514	1.03032	0.424651
Cer(d18:0_22:0)_B	[M+H]+	Cer	40	0	20.3754	20.9206	20.4883	21.3951	21.1984	21.2104	19.9439	20.5875	20.5544	0.0420254	0.0398285	0.434975	0.0162484	-0.776067	0.379541	-0.53679	1.38518	0.968278	0.993705	-1.69047	-0.326616	-0.396758	0.232854	0.906076
Cer(d18:1_22:0)	[M+H]+	Cer	40	1	22.2609	22.1651	22.1452	22.6968	22.4238	22.5335	22.7938	22.8283	22.7997	0.0294508	0.0816061	0.00173046	0.00045768	-0.915779	-1.25937	-1.33066	0.646979	-0.331806	0.0616589	0.994842	1.1183	1.01583	-0.616883	-0.255886
CerH2O(d18:1_22:0)_B	[M+H]+	Cer	40	1	23.2236	23.0022	22.9366	23.3942	23.3296	23.3511	23.639	23.7033	23.7177	0.0666148	0.000577855	0.0132715	0.000421573	-0.500248	-1.2763	-1.50619	0.0975577	-0.128849	-0.0535207	0.955554	1.18076	1.23123	-0.632534	-0.328367
CerH2O(d18:1_22:1)	[M+H]+	Cer	40	2	21.2016	20.8812	20.9196	20.9651	20.8509	20.9613	21.0851	21.1823	21.3663	0.544437	0.0564366	0.1847	0.0934217	0.89532	-0.9476	-0.726459	-0.464671	-1.12193	-0.486821	0.22523	0.784334	1.8426	-0.210413	-0.285441
CerH2O(d18:1_23:0)_B	[M+H]+	Cer	41	1	21.425	21.2916	21.54	21.9746	21.7634	22.0149	21.7094	21.7375	21.6087	0.00942528	0.0775869	0.0451969	0.00501355	-1.04914	-1.61138	-0.564409	1.26725	0.377184	1.43746	0.149812	0.267974	-0.274745	-0.266366	0.232428
CerH2O(d18:1_23:0)_A	[M+H]+	Cer	41	1	18.3133	18.0843	18.4594	18.6302	18.509	18.8083	17.5484	18.1699	18.3097	0.0627194	0.0979678	0.367141	0.0735137	-0.00397003	-0.631943	0.396807	0.865342	0.532949	1.35398	-2.10216	-0.397253	-0.0137557	0.27634	0.639847
Cer(d18:1_23:1)	[M+H]+	Cer	41	2	18.7861	18.8385	19.0957	19.3304	19.3767	19.4748	19.6988	19.8283	19.5854	0.022417	0.0275197	0.00345596	0.000703226	-1.50446	-1.36076	-0.655974	-0.0124585	0.114403	0.383207	0.997366	1.35226	0.686422	-0.79737	-0.310192
CerH2O(d18:1_23:1)	[M+H]+	Cer	41	2	19.4697	19.2468	19.3902	19.9234	19.9406	20.0312	20.0318	20.3611	20.1886	0.00396631	0.126127	0.00317344	0.000400055	-0.973107	-1.55479	-1.18057	0.210845	0.25578	0.492126	0.493704	1.35313	0.902879	-0.824925	-0.228766
Cer(d18:0_24:1)_A	[M+H]+	Cer	42	1	18.5039	18.6623	18.5494	17.5343	17.7456	17.6482	17.0616	17.3094	16.7119	0.000386014	0.0580019	0.00859504	0.000186317	1.0916	1.32013	1.15728	-0.307462	-0.00264428	-0.14311	-0.989589	-0.632019	-1.49419	1.54424	0.615077
Cer(d18:0_24:0)	[M+H]+	Cer	42	0	19.8004	20.1732	20.18	19.7581	19.732	19.5061	18.8301	18.3757	18.445	0.0712614	0.00532798	0.00144173	0.000263243	0.541682	1.07579	1.08553	0.481117	0.443684	0.120073	-0.848438	-1.49938	-1.40005	1.5009	1.11511
CerH2O(d18:1_24:1)_A	[M+H]+	Cer	42	2	20.0501	20.5205	21.0233	20.1253	20.3914	20.268	18.9937	18.858	19.016	0.441246	0.000366499	0.0273387	0.00128533	0.173049	0.781378	1.43169	0.270366	0.614521	0.454945	-1.19315	-1.3686	-1.1642	1.57538	1.3057
Cer(d18:0_24:1)_B;Cer(d18:1_24:0)_A	[M+H]+	Cer	42	1	22.0977	23.0194	22.6273	22.1694	22.0525	21.9156	20.6899	21.2578	21.3538	0.175888	0.0332826	0.0135376	0.00528603	0.263525	1.55233	1.00405	0.363678	0.200279	0.00887544	-1.705	-0.910981	-0.776756	1.48104	0.945354
Cer(d18:1_24:1)	[M+H]+	Cer	42	2	24.5142	24.5411	24.7381	24.5854	24.2792	24.4362	24.4821	24.6691	24.5204	0.223449	0.315192	0.678475	0.35035	-0.115707	0.0876718	1.57575	0.421686	-1.89107	-0.705301	-0.358195	1.05425	-0.069087	0.0406238	-0.12361
CerH2O(d18:1_24:1)_B	[M+H]+	Cer	42	2	25.073	24.9942	25.2432	25.0496	24.8618	24.9495	25.0609	25.1627	25.097	0.182316	0.086647	0.968501	0.16903	0.162564	-0.536859	1.67522	-0.0452472	-1.71381	-0.93437	0.0558051	0.960132	0.37656	-0.00343572	-0.153301
Cer(d18:1_24:0)_B	[M+H]+	Cer	42	1	24.3271	24.2801	24.4706	24.7016	24.5879	24.558	25.065	25.0609	25.1462	0.0263996	0.00166117	0.00167896	6.67735e-05	-1.10115	-1.24445	-0.66405	0.0396755	-0.306743	-0.397879	1.14669	1.13391	1.394	-0.731419	-0.474851
CerH2O(d18:1_24:0)	[M+H]+	Cer	42	1	25.0225	24.9869	25.1462	25.3328	25.2792	25.2096	25.7036	25.8144	25.8473	0.0241113	0.000940016	0.0003657	5.59947e-05	-1.04642	-1.15289	-0.675333	-0.115699	-0.276363	-0.485337	0.996347	1.32858	1.42711	-0.736594	-0.514589
CerH2O(d18:0_24:0)	[M+H]+	Cer	42	0	21.2325	21.2085	21.3403	21.5429	21.4443	21.3754	21.8632	21.8852	22.0161	0.0391985	0.0023667	0.000520539	0.000130715	-1.0354	-1.11477	-0.678547	-0.00817355	-0.334498	-0.562374	1.05165	1.12451	1.5576	-0.661068	-0.467288
CerH2O(d18:1_25:0)	[M+H]+	Cer	43	1	20.296	20.1779	20.1516	20.4812	20.1559	20.5205	20.6568	20.7801	20.6373	0.26119	0.103961	0.00155651	0.0108246	-0.551897	-1.04332	-1.15259	0.218814	-1.1348	0.382514	0.949837	1.46278	0.868654	-0.482892	-0.305537
CerH2O(d18:1_26:1)	[M+H]+	Cer	44	2	19.4967	19.5146	19.7487	19.2872	19.5395	19.4593	19.3747	19.45	19.4676	0.225311	0.98103	0.186371	0.232101	0.116381	0.258451	2.11701	-1.54695	0.456374	-0.18016	-0.852285	-0.254165	-0.114648	0.155879	-0.00208409
CerH2O(d20:1_24:0);CerH2O(d18:1_26:0)	[M+H]+	Cer	44	1	20.0414	20.0373	20.2226	20.3516	20.2163	20.0549	20.6507	20.6829	20.7113	0.371951	0.0271832	0.00712771	0.00123226	-1.0182	-1.03246	-0.378708	0.076767	-0.400969	-0.970398	1.1322	1.24576	1.346	-0.581184	-0.474005
DG(12:0_12:0_0:0)	[M+NH4]+	DG	24	0	18.6381	17.8557	16.3816	15.9392	16.7348	16.8747	NA	NA	NA	0.230622	NA	NA	0.198543	1.57066	0.786636	-0.690477	-1.13385	-0.336577	-0.196394				NA	NA
DG(12:0_18:2_0:0)	[M+NH4]+	DG	30	2	19.1184	18.8163	17.5312	18.5773	18.8	19.0686	NA	NA	NA	0.576808	NA	NA	0.555141	0.799541	0.281641	-1.92111	-0.127976	0.253776	0.714126				NA	NA
DG(12:0_18:3_0:0)	[M+NH4]+	DG	30	3	18.3213	17.8198	16.621	16.9471	17.3763	17.2415	NA	NA	NA	0.515205	NA	NA	0.488134	1.52972	0.707928	-1.25668	-0.722266	-0.0188778	-0.239828				NA	NA
DG(12:0_22:6_0:0)	[M+NH4]+	DG	34	6	18.7141	18.6042	17.4733	18.9585	19.7349	19.6169	NA	NA	NA	0.0780122	NA	NA	0.0640773	-0.166252	-0.300372	-1.6805	0.132067	1.07955	0.935508				NA	NA
DG(14:0_16:0_0:0)	[M+NH4]+	DG	30	0	22.7796	22.6016	22.5404	22.5801	22.7534	22.8741	21.6553	21.8162	21.8729	0.44194	0.00119569	0.000932921	0.000176347	0.83973	0.459943	0.329522	0.414212	0.783723	1.04138	-1.55867	-1.2154	-1.09444	0.859043	0.954377
DG(14:0_18:2_0:0)	[M+NH4]+	DG	32	2	21.0791	20.7925	19.6141	20.6415	20.6869	20.7511	19.6627	19.8074	20.1149	0.702262	0.0200818	0.290978	0.155913	1.31739	0.799448	-1.32973	0.526699	0.608681	0.724684	-1.24191	-0.980463	-0.424803	0.633573	0.831515
DG(14:0_20:4_0:0)	[M+NH4]+	DG	34	4	19.2846	19.4191	18.653	19.6639	19.809	19.7786	17.0844	17.4491	17.9845	0.111368	0.0115289	0.0104401	0.000637797	0.46998	0.598342	-0.132384	0.831791	0.970151	0.941179	-1.62844	-1.28061	-0.770006	1.61289	2.24447
DG(14:0_22:4_0:0);DG(16:0_20:4_0:0)_A;DG(18:1_18:3_0:0)	[M+NH4]+	DG	36	4	21.3312	21.2717	20.1058	21.1944	21.2679	21.3017	21.2586	21.2371	21.5934	0.471102	0.449552	0.368898	0.419121	0.378527	0.2356	-2.56346	0.0501115	0.226514	0.307617	0.204231	0.15267	1.00818	-0.460154	-0.108408
DG(14:0_22:6_0:0)	[M+NH4]+	DG	36	6	18.7271	19.0937	18.5975	19.3202	19.3574	19.5189	NA	17.0802	16.8765	0.0422742	NA	NA	7.98035e-05	0.150679	0.505553	0.0252134	0.724807	0.760824	0.917161		-1.44353	-1.64071	1.82778	2.42053
DG(15:0_16:0_0:0)	[M+NH4]+	DG	31	0	17.5915	17.2627	16.5508	17.5392	17.8294	17.9827	18.5817	18.8118	18.6074	0.157306	0.00842637	0.0321971	0.0043955	-0.371116	-0.822343	-1.79943	-0.44297	-0.0446805	0.165806	0.987891	1.30367	1.02317	-1.53199	-0.88325
DG(15:0_18:1_0:0);DG(16:0_17:1_0:0)	[M+NH4]+	DG	33	1	18.5802	18.2536	17.6149	18.5714	17.9855	18.4452	19.4567	19.6791	19.3099	0.616055	0.00917723	0.0300535	0.00702338	-0.107833	-0.577519	-1.49601	-0.120457	-0.963024	-0.30198	1.15263	1.47257	0.941618	-1.33237	-1.14788
DG(16:0_0:0_16:0)	[M+NH4]+	DG	32	0	25.1751	25.0015	24.9872	25.1527	25.1248	24.7796	25.778	25.9748	25.9501	0.808413	0.00733836	0.00061243	0.00050441	-0.332034	-0.717137	-0.748798	-0.381881	-0.443682	-1.20927	1.00497	1.44122	1.3866	-0.846369	-0.881972
DG(16:0_16:1_0:0);DG(14:0_18:1_0:0)	[M+NH4]+	DG	32	1	22.9132	22.7375	22.0879	22.3879	22.1665	22.4771	22.8433	22.7343	22.8706	0.453689	0.0219586	0.44626	0.187017	1.07174	0.507073	-1.58136	-0.617052	-1.32867	-0.330365	0.847035	0.496642	0.934963	-0.236516	-0.472238
DG(16:0_18:0_0:0)	[M+NH4]+	DG	34	0	21.9862	21.8239	21.4374	21.9913	21.9077	22.0599	22.1351	22.1014	22.2646	0.279885	0.0538312	0.113801	0.0700283	0.0787578	-0.606165	-2.23762	0.100484	-0.252556	0.390134	0.707354	0.565202	1.25441	-0.417859	-0.180733
DG(16:0_18:1_0:0)	[M+NH4]+	DG	34	1	25.9341	25.9518	25.3882	25.7113	25.8018	25.6513	24.9185	25.0116	25.266	0.863693	0.0135896	0.0438537	0.013144	1.08536	1.13118	-0.328354	0.508433	0.742822	0.352997	-1.54452	-1.30334	-0.644583	0.692648	0.656097
DG(16:0_18:2_0:0)	[M+NH4]+	DG	34	2	25.0395	24.7578	23.7157	24.7635	24.5701	24.4923	25.1564	25.4072	25.473	0.821724	0.00465619	0.16599	0.0949856	0.40774	-0.114264	-2.04573	-0.103872	-0.462276	-0.606461	0.624365	1.08928	1.21121	-0.841161	-0.736915
DG(16:0_18:3_0:0)	[M+NH4]+	DG	34	3	20.5	20.1963	19.5824	20.1638	20.1277	20.2155	20.6406	20.8399	21.0216	0.804968	0.0216985	0.0956173	0.0400569	0.309914	-0.388768	-1.80152	-0.463759	-0.54676	-0.344745	0.633374	1.09209	1.51017	-0.741151	-0.665079
DG(16:0_20:1_0:0);DG(18:0_18:1_0:0)	[M+NH4]+	DG	36	1	24.2414	23.8531	23.1431	24.6421	24.227	24.1332	24.3471	24.4037	24.3489	0.201733	0.855344	0.192953	0.133142	0.213636	-0.682663	-2.32151	1.13858	0.18047	-0.0361283	0.457536	0.588309	0.461774	-0.620725	-0.0324501
DG(16:0_20:3_0:0)	[M+NH4]+	DG	36	3	23.4747	23.3154	22.3442	23.6166	23.2712	23.0731	22.9031	23.1353	23.3063	0.531966	0.361136	0.865117	0.703985	0.846713	0.41821	-2.19489	1.22852	0.299324	-0.233898	-0.691228	-0.0663154	0.393563	-0.0701213	0.205405
DG(16:0_20:4_0:0)_B	[M+NH4]+	DG	36	4	23.1377	23.3154	22.9261	23.1878	23.0915	23.0355	22.7359	22.9681	23.0186	0.871836	0.137379	0.203084	0.218035	0.55027	1.62076	-0.723426	0.851967	0.272334	-0.0650817	-1.86896	-0.471067	-0.166798	0.218896	0.197397
DG(16:0_20:5_0:0)	[M+NH4]+	DG	36	5	20.0576	20.3197	19.5705	19.6554	19.7643	19.8473	19.5358	19.5517	19.3546	0.411355	0.0316449	0.14088	0.101593	1.06685	1.94618	-0.567495	-0.282707	0.0826861	0.361146	-0.683939	-0.630581	-1.29213	0.501894	0.274957
DG(16:0_22:1_0:0);DG(18:0_20:1_0:0)	[M+NH4]+	DG	38	1	18.9614	18.7729	18.3455	19.3807	19.0568	18.9386	19.1986	19.5537	19.582	0.134123	0.15237	0.0328985	0.0306779	-0.319893	-0.797152	-1.87879	0.741394	-0.078493	-0.377562	0.280351	1.1792	1.25095	-0.751503	-0.319385
DG(16:0_22:4_0:0)	[M+NH4]+	DG	38	4	24.1935	24.4593	23.5737	24.8182	24.7499	24.217	22.3569	22.5107	22.7161	0.190879	0.00213071	0.0169421	0.000764538	0.471649	0.743718	-0.162875	1.11122	1.0413	0.495659	-1.40865	-1.25119	-1.04084	1.54761	2.06716
DG(16:0_22:6_0:0)	[M+NH4]+	DG	38	6	25.2444	25.3974	24.5861	25.4873	25.4678	25.2856	23.5481	23.6806	23.8816	0.306247	0.000298921	0.0202231	0.000574344	0.626299	0.813026	-0.176745	0.922718	0.898848	0.676615	-1.44305	-1.28147	-1.03624	1.37253	1.71013
DG(16:1_18:2_0:0)	[M+NH4]+	DG	34	3	20.3616	20.2562	19.3314	19.2547	19.1523	19.3661	20.9941	20.8355	20.9092	0.152778	5.13948e-05	0.102006	0.00282085	0.400297	0.264377	-0.928449	-1.02737	-1.15951	-0.8837	1.21618	1.01152	1.10666	-0.929883	-1.65526
DG(16:1_22:6_0:0)	[M+NH4]+	DG	38	7	19.1047	18.9224	18.3116	18.9935	18.9904	18.9097	17.595	17.8497	17.861	0.521809	0.00274104	0.0393941	0.00253864	1.00055	0.696752	-0.32101	0.815199	0.810143	0.675645	-1.51488	-1.09061	-1.07179	1.01098	1.19597
DG(17:0_18:1_0:0);DG(19:1_16:0_0:0)	[M+NH4]+	DG	35	1	19.0943	18.8173	18.2206	19.2113	18.761	19.0728	19.1715	19.2666	19.2838	0.371403	0.227781	0.174012	0.162684	0.308222	-0.501118	-2.245	0.650197	-0.665722	0.24541	0.533848	0.811886	0.86228	-0.529907	-0.225623
DG(17:0_18:2_0:0);DG(17:1_18:1_0:0);DG(15:0_20:2_0:0)	[M+NH4]+	DG	35	2	18.9607	18.6982	17.6675	18.9432	18.5648	18.8406	19.4326	19.786	19.8409	0.483053	0.00637503	0.0757707	0.0294466	-0.0146199	-0.406506	-1.94494	-0.0407722	-0.605597	-0.193917	0.689777	1.21731	1.29926	-1.24435	-0.903632
DG(17:0_20:4_0:0)	[M+NH4]+	DG	37	4	19.5804	19.4727	18.8699	19.7493	19.587	19.6218	20.3915	20.3791	19.837	0.256141	0.0861492	0.0372531	0.024759	-0.302277	-0.533893	-1.82983	0.0608778	-0.288009	-0.213177	1.44179	1.41499	0.249529	-0.894878	-0.54983
DG(17:0_22:5_0:0);DG(19:1_20:4_0:0)	[M+NH4]+	DG	39	5	18.2873	18.5523	17.8027	18.9641	18.5465	18.8885	17.973	18.2222	18.4435	0.0985403	0.035076	0.996537	0.0729464	-0.31575	0.372407	-1.57436	1.44194	0.357365	1.2455	-1.13205	-0.484989	0.0899365	0.00120614	0.5868
DG(18:0_20:3_0:0)	[M+NH4]+	DG	38	3	23.1874	23.0051	22.4223	23.6269	23.2495	23.5404	23.7954	24.0696	24.2093	0.10411	0.0297288	0.0210181	0.0076617	-0.482572	-0.809952	-1.8561	0.306384	-0.371111	0.151093	0.609002	1.10124	1.35202	-1.15318	-0.552539
DG(18:0_20:4_0:0)	[M+NH4]+	DG	38	4	26.7035	26.7276	26.1711	27.0854	26.812	26.8741	26.7349	26.8326	26.9843	0.15252	0.542883	0.21679	0.13776	-0.256787	-0.163211	-2.32916	1.22948	0.165464	0.407079	-0.134651	0.245554	0.83624	-0.316559	0.0732134
DG(18:0_20:5_0:0);DG(16:0_22:5_0:0)_B	[M+NH4]+	DG	38	5	21.2911	21.4206	20.8745	21.3682	21.1371	20.8431	20.6319	20.7893	20.9156	0.741511	0.143644	0.110625	0.162699	0.926071	1.3857	-0.552437	1.19967	0.379411	-0.663785	-1.4133	-0.854682	-0.406645	0.416471	0.337193
DG(18:0_22:5_0:0)_A	[M+NH4]+	DG	40	5	23.2117	23.327	22.474	23.7541	23.4254	23.5404	22.9403	23.1094	23.1387	0.156438	0.0159444	0.848922	0.100044	-0.00481536	0.307019	-1.99886	1.46153	0.572878	0.883763	-0.738319	-0.28113	-0.202068	-0.0585894	0.510467
DG(18:0_22:5_0:0)_B	[M+NH4]+	DG	40	5	19.041	19.2197	18.6666	19.8179	19.5581	19.4519	18.7808	19.1504	19.0667	0.0388284	0.0174256	0.911569	0.0226437	-0.418766	0.0678952	-1.43803	1.69633	0.989025	0.699982	-1.12708	-0.12076	-0.348602	-0.0235656	0.610007
DG(18:1_0:0_18:1)	[M+NH4]+	DG	36	2	24.144	23.9004	22.915	24.3577	23.8271	24.0772	24.8771	25.0252	24.7709	0.372285	0.0196792	0.0759478	0.0266035	-0.102267	-0.476598	-1.99086	0.226162	-0.58922	-0.20482	1.02435	1.25202	0.861239	-1.23794	-0.803733
DG(18:1_18:2_0:0)	[M+NH4]+	DG	36	3	25.7886	25.3414	24.0286	25.1738	24.734	24.7492	25.5125	25.7422	25.8547	0.785568	0.012592	0.342866	0.243997	0.941906	0.208941	-1.94261	-0.0656705	-0.786525	-0.761631	0.489413	0.865905	1.05027	-0.65028	-0.817471
DG(18:1_20:1_0:0)	[M+NH4]+	DG	38	2	21.2161	21.14	20.2466	21.5284	21.2105	21.2305	20.9848	21.0588	21.2914	0.278151	0.201555	0.520203	0.332463	0.324846	0.110413	-2.40669	1.20484	0.30899	0.365596	-0.326759	-0.118418	0.537183	-0.244108	0.211454
DG(18:1_20:4_0:0);DG(16:0_22:5_0:0)_A	[M+NH4]+	DG	38	5	24.2878	24.3725	23.4022	24.4121	24.165	24.1174	23.0624	23.3472	23.3063	0.572862	0.00146934	0.118601	0.0253121	0.849984	1.00736	-0.79539	1.08107	0.621838	0.533492	-1.4269	-0.897747	-0.973709	0.782225	0.992918
DG(18:1_22:0_0:0)	[M+NH4]+	DG	40	1	17.9265	17.9457	17.2898	17.6815	17.3035	17.2977	18.4229	18.4052	18.8455	0.320282	0.00436049	0.0388915	0.0074974	0.0431687	0.0770686	-1.08149	-0.38949	-1.05723	-1.06742	0.920039	0.888847	1.6665	-0.837219	-1.13026
DG(18:1_22:1_0:0)	[M+NH4]+	DG	40	2	19.4855	19.5679	18.875	19.7063	19.2604	19.4335	19.0075	19.1879	19.3652	0.576788	0.1704	0.648501	0.506523	0.616415	0.925269	-1.67131	1.4438	-0.227228	0.421423	-1.17497	-0.498896	0.165491	0.122643	0.279877
DG(18:1_22:2_0:0);DG(18:2_22:1_0:0);DG(20:1_20:2_0:0)	[M+NH4]+	DG	40	3	20.3283	20.3678	19.1185	20.8295	20.3293	20.575	19.4646	19.6643	19.9438	0.255063	0.0114947	0.615855	0.123382	0.463198	0.533764	-1.69795	1.35859	0.46504	0.9038	-1.07976	-0.722986	-0.223689	0.247325	0.887063
DG(18:1_22:5_0:0)	[M+NH4]+	DG	40	6	23.3601	23.3612	21.9898	23.5959	23.3851	23.3645	21.8683	22.3067	22.3711	0.355162	0.00649717	0.250749	0.0514809	0.742163	0.743865	-1.2313	1.08176	0.778242	0.748602	-1.40634	-0.774868	-0.682123	0.721667	1.26646
DG(18:1_22:6_0:0)	[M+NH4]+	DG	40	7	23.3922	23.4381	22.4767	23.1455	23.3437	23.2679	21.6793	21.9146	22.0426	0.681234	0.00129218	0.0477353	0.00437175	0.906772	0.970911	-0.374964	0.561415	0.838808	0.732644	-1.49123	-1.16176	-0.982604	1.22349	1.37353
DG(18:2_0:0_18:2)	[M+NH4]+	DG	36	4	24.6535	24.3669	22.8854	23.8002	23.924	23.6757	24.313	24.4977	24.7709	0.788212	0.0161901	0.416652	0.32773	0.936745	0.452867	-2.04795	-0.503702	-0.294773	-0.713836	0.361898	0.67376	1.13499	-0.558615	-0.72724
DG(18:2_18:3_0:0)	[M+NH4]+	DG	36	5	19.1922	19.3437	18.5998	19.56	19.605	19.6815	20.3839	20.4097	20.6783	0.125317	0.00577187	0.0135029	0.00111126	-0.788001	-0.560553	-1.67733	-0.235825	-0.168314	-0.053422	1.00087	1.03971	1.44287	-1.44542	-0.875113
DG(18:2_19:0_0:0);DG(19:1_18:1_0:0)	[M+NH4]+	DG	37	2	18.0876	17.6345	16.782	18.2027	17.6075	18.0014	18.1985	18.0796	18.2203	0.381323	0.319326	0.223344	0.226684	0.467927	-0.498624	-2.31725	0.713409	-0.556097	0.284033	0.704623	0.450957	0.751023	-0.664813	-0.22896
DG(18:2_20:2_0:0)	[M+NH4]+	DG	38	4	21.7627	21.856	20.4749	22.021	21.9027	21.9437	20.7016	20.6886	20.7615	0.315537	2.87033e-05	0.283366	0.0412811	0.629746	0.770793	-1.31596	1.02006	0.841384	0.903308	-0.973388	-0.993006	-0.882943	0.647283	1.23858
DG(18:2_20:4_0:0)	[M+NH4]+	DG	38	6	22.6014	22.6993	21.4396	22.216	22.2324	22.0832	21.2342	21.3935	21.7604	0.879736	0.0352551	0.182959	0.12592	1.1996	1.38333	-0.980789	0.476222	0.50712	0.227135	-1.36634	-1.06747	-0.37881	0.784088	0.714526
DG(18:2_22:5_0:0)	[M+NH4]+	DG	40	7	23.019	23.1027	21.8195	23.1878	23.3296	23.0846	21.5063	21.8367	22.0089	0.312448	0.00378811	0.162752	0.0221701	0.651851	0.766665	-0.99386	0.883366	1.07798	0.741877	-1.42358	-0.970303	-0.733996	0.863117	1.41671
DG(18:2_22:6_0:0)	[M+NH4]+	DG	40	8	22.4935	22.6466	21.7061	22.5198	22.7048	22.3344	20.48	20.9861	20.8286	0.509005	0.00107447	0.0191542	0.00155823	0.727654	0.902275	-0.170457	0.757663	0.968609	0.546144	-1.56889	-0.991691	-1.1713	1.51718	1.75477
DG(19:0_20:4_0:0)	[M+NH4]+	DG	39	4	18.3389	18.1303	18.1597	19.1988	18.7758	19.1889	19.4055	19.6006	19.6827	0.01376	0.0464215	0.000280588	0.000216294	-0.987634	-1.32917	-1.28097	0.419702	-0.272624	0.403531	0.758042	1.07739	1.21173	-1.35327	-0.508433
DG(20:0_22:6_0:0)	[M+NH4]+	DG	42	6	19.2173	19.0866	17.9691	19.5996	19.4826	19.5147	18.0351	18.5468	18.9146	0.188788	0.0534097	0.616627	0.0832901	0.464179	0.253201	-1.54954	1.08084	0.892199	0.94391	-1.44301	-0.617493	-0.0242877	0.258821	1.03347
DG(20:1_20:3_0:0);DG(18:0_22:4_0:0)	[M+NH4]+	DG	40	4	22.7348	22.9267	22.1382	23.5959	23.2055	23.2679	22.5479	22.666	22.7908	0.0663745	0.0137468	0.804981	0.0270893	-0.322873	0.119578	-1.69767	1.66168	0.762071	0.905748	-0.753566	-0.481368	-0.1936	-0.0683289	0.688168
DG(20:1_22:5_0:0)	[M+NH4]+	DG	42	6	20.2844	20.2607	18.6835	20.4122	20.5102	20.6096	18.0949	18.2507	18.0036	0.283612	2.0169e-05	0.0891044	0.00425833	0.715672	0.695192	-0.668449	0.826183	0.910917	0.996836	-1.17739	-1.04268	-1.25627	1.6265	2.39431
DG(20:2_22:5_0:0);DG(20:3_22:4_0:0)	[M+NH4]+	DG	42	7	20.8953	20.8029	19.5169	20.864	20.6942	20.7226	19.0424	19.3479	19.4808	0.508907	0.00317624	0.119693	0.0197098	0.956283	0.837459	-0.816885	0.916115	0.697581	0.734229	-1.4272	-1.03424	-0.863342	1.11464	1.4699
DG(20:2_22:6_0:0)	[M+NH4]+	DG	42	8	20.1003	20.0856	19.0978	20.6967	20.4503	20.3353	17.3703	17.516	17.7288	0.148147	3.82649e-05	0.0148645	0.00014757	0.610179	0.599455	-0.121775	1.0456	0.86569	0.78174	-1.38302	-1.27662	-1.12125	2.22289	2.95575
DG(20:3_22:5_0:0)	[M+NH4]+	DG	42	8	20.9271	20.9951	19.5953	21.1224	21.28	20.8996	19.3325	19.2453	19.6004	0.320699	0.0003743	0.127997	0.0129764	0.69185	0.771092	-0.859264	0.919353	1.10285	0.659827	-1.16538	-1.267	-0.853332	1.1131	1.7079
DG(20:3_22:6_0:0)	[M+NH4]+	DG	42	9	21.4941	21.3904	20.4996	21.5894	21.7008	21.4517	19.0772	19.4437	19.7075	0.286018	0.0029243	0.0155763	0.000857492	0.755645	0.656164	-0.197982	0.846977	0.953842	0.714952	-1.56182	-1.21038	-0.9574	1.71856	2.17117
DG(22:1_22:6_0:0)	[M+NH4]+	DG	44	7	18.2431	18.1318	17.3011	18.7026	18.3329	18.5011	16.9445	16.693	17.4325	0.162061	0.00938598	0.0836503	0.00893624	0.596295	0.44331	-0.698073	1.22757	0.71964	0.950707	-1.18815	-1.53376	-0.517538	0.868703	1.48885
DG(22:2_22:5_0:0)	[M+NH4]+	DG	44	7	17.8239	18.0306	16.9454	18.7482	18.4045	18.6341	15.8071	15.8324	16.2767	0.085162	0.000325355	0.0243179	0.000434664	0.364291	0.53754	-0.37199	1.13901	0.8509	1.04337	-1.32598	-1.30474	-0.932405	1.62786	2.62353
DG(22:2_22:6_0:0)	[M+NH4]+	DG	44	8	19.1855	19.5047	18.2387	19.8201	19.609	19.4208	16.5258	17.1483	17.0314	0.228966	0.000759213	0.0171502	0.000671437	0.534035	0.782062	-0.201703	1.02715	0.863082	0.716861	-1.53267	-1.049	-1.13982	2.07449	2.71483
HexCer(d18:0_16:0)	[M+H]+	HexCer	34	0	19.3482	19.9101	19.8254	19.3681	19.4831	19.2431	17.1378	17.7216	17.8866	0.191296	0.0105485	0.00230494	0.000251144	0.459992	1.0126	0.929304	0.47954	0.592687	0.356659	-1.71374	-1.13966	-0.977385	2.11259	1.78278
HexCer(d18:1_16:0)	[M+H]+	HexCer	34	1	21.2696	21.2812	21.6013	20.88	21.2249	20.6224	19.613	19.7954	19.8061	0.0948737	0.0134248	0.000689452	0.000223139	0.782868	0.798131	1.22111	0.268081	0.723742	-0.0722526	-1.40595	-1.16494	-1.15079	1.6459	1.17095
HexCer(d18:1_24:1)	[M+H]+	HexCer	42	2	18.6272	18.4614	18.1868	18.7629	19.92	19.2134	19.9853	19.3137	18.8168	0.108175	0.885691	0.0933641	0.104031	-0.646829	-0.911887	-1.35062	-0.42997	1.41933	0.289975	1.52362	0.450271	-0.343896	-0.946773	-0.0731372
LPC(0:0_14:0)_A	[M+H]+	LPC	14	0	19.6681	19.8499	19.6338	19.7283	19.9218	19.6459	18.4955	18.565	18.6305	0.673977	0.00116728	0.000450397	1.79903e-05	0.534753	0.839101	0.477346	0.635477	0.959557	0.497528	-1.42875	-1.31232	-1.20269	1.1536	1.20164
LPC(0:0_14:0)_B	[M+H]+	LPC	14	0	21.3051	21.4108	21.5204	21.3058	21.5659	21.4894	19.3827	19.3778	18.9966	0.697165	0.000409159	0.000750996	4.01594e-06	0.544891	0.641015	0.740766	0.545541	0.782073	0.712556	-1.20375	-1.20817	-1.55492	2.15973	2.20133
LPC(0:0_16:0)_A	[M+H]+	LPC	16	0	22.7886	23.0892	23.0103	23.0195	23.1659	22.7673	23.1484	23.3615	22.7394	0.89098	0.675634	0.596773	0.807501	-1.05173	0.375976	0.0013285	0.0451505	0.740634	-1.15288	0.657287	1.66978	-1.28555	-0.120405	-0.09884
LPC(0:0_16:0)_B	[M+H]+	LPC	16	0	26.3546	26.3974	26.5407	26.7161	26.7735	26.6595	26.7979	26.8581	26.5663	0.0189435	0.816491	0.0520386	0.0232592	-1.55079	-1.30926	-0.500437	0.489877	0.813809	0.170076	0.951405	1.29127	-0.355948	-0.309863	-0.0243868
LPC(0:0_18:0)_A	[M+H]+	LPC	18	0	22.0583	22.303	22.3423	22.3801	22.4627	22.4755	23.0941	23.2265	22.7258	0.136758	0.0564325	0.0173964	0.00388943	-1.31939	-0.679942	-0.577243	-0.478553	-0.262549	-0.2292	1.38784	1.73388	0.42516	-0.780964	-0.576105
LPC(0:0_18:0)_B	[M+H]+	LPC	18	0	26.0104	26.0069	26.1935	26.4531	26.552	26.5045	27.0256	27.0696	26.8298	0.00938272	0.0141245	0.000820318	9.8078e-05	-1.26002	-1.26877	-0.803862	-0.157075	0.0893131	-0.0291461	1.26916	1.3789	0.781498	-0.904743	-0.47182
LPC(0:0_18:1)_A	[M+H]+	LPC	18	1	21.8955	21.7698	21.3503	21.7294	21.704	21.6495	22.8179	23.1238	23.0429	0.904835	0.00313704	0.00518955	0.000209624	-0.332473	-0.518316	-1.13861	-0.578108	-0.615625	-0.696267	1.03152	1.48373	1.36415	-1.32296	-1.30056
LPC(0:0_18:1)_B	[M+H]+	LPC	18	1	22.75	22.7641	22.4439	22.4021	22.4981	22.4317	22.7773	23.1608	23.0221	0.177044	0.0335581	0.0951132	0.0144559	0.203648	0.255445	-0.918241	-1.0716	-0.719744	-0.963232	0.303566	1.70929	1.20087	-0.334005	-0.542748
LPC(0:0_20:4)_A	[M+H]+	LPC	20	4	22.2628	22.2874	21.6111	21.8435	21.7677	21.8682	22.9864	23.4847	23.088	0.412877	0.0100299	0.0174209	0.00173036	-0.137773	-0.101273	-1.10637	-0.760912	-0.873559	-0.724345	0.93758	1.67804	1.08861	-1.13259	-1.35989
LPC(0:0_20:4)_B	[M+H]+	LPC	20	4	21.3281	21.8342	20.752	20.4477	20.5213	20.6111	20.5707	21.3303	21.1902	0.127534	0.15894	0.523635	0.123604	0.775662	1.8251	-0.418768	-1.04967	-0.897063	-0.710833	-0.79457	0.780329	0.489809	0.274337	-0.503704
LPC(12:0_0:0)	[M+H]+	LPC	12	0	15.6563	16.2878	15.3228	15.568	15.8924	15.6336	12.069	12.8778	12.6012	0.862225	0.00194599	0.00106526	6.88107e-05	0.609814	0.995053	0.406383	0.555984	0.753853	0.595986	-1.57836	-1.08499	-1.25372	3.23961	3.182
LPC(14:1_0:0)	[M+H]+	LPC	14	1	12.8323	13.1414	12.2036	12.7372	12.2299	12.4686	13.7236	13.961	13.6695	0.485838	0.00331467	0.0504052	0.00593708	-0.24728	0.218545	-1.19477	-0.390612	-1.15506	-0.795317	1.09612	1.45378	1.01459	-1.05898	-1.30613
LPC(15:0_0:0)_A	[M+H]+	LPC	15	0	14.7388	14.9834	14.5826	14.7225	15.0315	14.8695	15.6631	15.7305	15.5027	0.511954	0.00320124	0.00626889	0.00117737	-0.818048	-0.251002	-1.18011	-0.855866	-0.139313	-0.514937	1.32498	1.48132	0.952981	-0.863854	-0.757599
LPC(15:0_0:0)_B	[M+H]+	LPC	15	0	17.5114	17.7314	17.5085	18.1497	18.1519	18.1883	18.2855	18.3097	18.1544	0.0138554	0.209505	0.00292518	0.000195037	-1.50944	-0.828533	-1.5185	0.466543	0.473572	0.586113	0.887166	0.961901	0.48117	-0.666088	-0.0865632
LPC(16:1_0:0)_A	[M+H]+	LPC	16	1	19.6222	19.8233	19.2521	19.6486	19.4194	19.5736	21.5445	21.8265	21.6849	0.924988	4.5713e-05	0.00170306	1.64842e-05	-0.597262	-0.410747	-0.940551	-0.572786	-0.785361	-0.64232	1.18574	1.44728	1.31601	-2.11945	-2.13811
LPC(16:1_0:0)_B	[M+H]+	LPC	16	1	20.145	20.008	19.6953	19.3637	19.4666	19.1687	20.3373	20.601	20.106	0.0236083	0.00676212	0.111186	0.00309422	0.558463	0.273198	-0.378161	-1.06881	-0.854523	-1.47486	0.959031	1.50836	0.477307	-0.398696	-1.01513
LPC(16:2_0:0)_A	[M+H]+	LPC	16	2	14.1481	14.1467	13.9604	14.3309	14.032	14.3634	16.5978	16.751	16.8251	0.283797	0.000126379	8.97459e-06	6.98053e-07	-0.67481	-0.67593	-0.820531	-0.53285	-0.764961	-0.507654	1.22711	1.34608	1.40354	-2.63959	-2.48253
LPC(16:2_0:0)_B	[M+H]+	LPC	16	2	14.3424	14.3705	13.9123	13.6921	13.7973	13.9033	14.9144	15.2796	14.6294	0.0937241	0.0182037	0.0404621	0.0036696	0.0489574	0.100508	-0.739533	-1.14338	-0.950369	-0.756074	1.09766	1.76717	0.57506	-0.732699	-1.14355
LPC(16:3_0:0)	[M+H]+	LPC	16	3	14.2716	14.3895	14.079	14.1059	14.1252	14.0399	14.0672	14.8375	14.5654	0.220917	0.217135	0.399807	0.210366	-0.0147786	0.415019	-0.717218	-0.619191	-0.548626	-0.859721	-0.760203	2.04839	1.05633	-0.243323	-0.399709
LPC(17:0_0:0)_A	[M+H]+	LPC	17	0	16.4853	16.6401	16.4374	16.957	17.0112	17.2024	18.4158	18.6199	18.4872	0.00569396	0.000147011	2.04305e-05	1.55379e-06	-0.978772	-0.805937	-1.03222	-0.451981	-0.391484	-0.177984	1.17697	1.40478	1.25662	-1.98671	-1.45073
LPC(17:0_0:0)_B	[M+H]+	LPC	17	0	20.1776	20.1429	20.1419	20.7314	20.7467	20.8957	21.6549	21.7116	21.3886	0.00490235	0.00566934	0.00435886	1.40912e-05	-1.05939	-1.11469	-1.11621	-0.17836	-0.154038	0.083094	1.29104	1.38121	0.867338	-1.43089	-0.793792
LPC(17:1_0:0)_A	[M+H]+	LPC	17	1	14.0189	13.9677	13.4299	13.8813	13.4582	13.8293	15.5129	15.9637	15.6898	0.740466	0.000433576	0.00182009	0.000142586	-0.395468	-0.446399	-0.98089	-0.532221	-0.952725	-0.583956	1.08929	1.53729	1.26509	-1.91661	-1.99917
LPC(17:1_0:0)_B	[M+H]+	LPC	17	1	15.251	15.4921	14.9797	15.1504	14.8291	15.1043	15.6935	16.3355	16.0626	0.307655	0.0168278	0.0315788	0.00723994	-0.357827	0.115819	-0.890608	-0.555298	-1.18649	-0.645957	0.511515	1.77251	1.23634	-0.789633	-1.00263
LPC(18:2_0:0)_A	[M+H]+	LPC	18	2	23.5239	23.665	23.0845	23.4873	23.734	23.5638	23.9094	24.2807	24.1543	0.441418	0.021603	0.0373123	0.0200161	-0.514588	-0.127427	-1.72046	-0.615079	0.0618903	-0.405106	0.543229	1.5623	1.21525	-0.690298	-0.519743
LPC(18:2_0:0)_B	[M+H]+	LPC	18	2	23.7057	24.2004	23.5984	23.5426	23.4254	23.5165	23.2921	23.7367	23.4953	0.204815	0.929028	0.229404	0.199171	0.359787	2.27225	-0.0548276	-0.270423	-0.723567	-0.371217	-1.23863	0.479875	-0.45325	0.326779	-0.0132116
LPC(18:3_0:0)	[M+H]+	LPC	18	3	17.1096	17.0043	16.2452	16.4199	16.4532	16.2846	18.1982	18.6264	18.2576	0.277414	0.00174736	0.0149356	0.000491925	-0.0722381	-0.183916	-0.989298	-0.80397	-0.768615	-0.947457	1.08273	1.53699	1.14578	-1.57438	-1.97484
LPC(19:0_0:0)_A	[M+H]+	LPC	19	0	16.2523	16.265	16.062	17.2233	16.9126	17.09	17.3087	17.6136	17.2592	0.00197766	0.0922708	0.00187376	0.000203011	-1.14308	-1.12024	-1.48557	0.604468	0.0452811	0.364675	0.758289	1.307	0.669183	-1.20081	-0.318577
LPC(19:0_0:0)_B	[M+H]+	LPC	19	0	18.4411	18.5303	18.5213	19.9233	19.6562	19.844	20.1035	20.2907	19.8269	0.00147498	0.180723	0.00551518	3.69293e-05	-1.3699	-1.24997	-1.26201	0.623509	0.264277	0.516777	0.865847	1.11759	0.493873	-1.57618	-0.265891
LPC(19:1_0:0)	[M+H]+	LPC	19	1	15.4136	15.6106	15.164	15.5283	15.536	15.9314	15.6362	16.0672	15.6969	0.220516	0.515691	0.0965145	0.162575	-0.775379	-0.0370103	-1.71127	-0.345582	-0.316741	1.16575	0.0588632	1.67469	0.286681	-0.404014	-0.134866
LPC(20:0_0:0)_A	[M+H]+	LPC	20	0	15.153	15.4051	15.4659	16.2577	15.9928	16.2107	16.0933	16.3619	15.9618	0.00322992	0.923652	0.00701664	0.0019176	-1.68873	-1.10141	-0.959904	0.884407	0.267216	0.774848	0.501302	1.12708	0.195191	-0.797662	0.0147266
LPC(20:0_0:0)_B	[M+H]+	LPC	20	0	19.1799	19.3242	19.1505	19.7363	19.6981	19.6217	19.8442	19.8264	19.6743	0.00345175	0.217574	0.00177205	0.000365877	-1.41018	-0.877434	-1.51868	0.644553	0.50355	0.221499	1.04329	0.977618	0.415772	-0.563438	-0.0963058
LPC(20:1_0:0)_A	[M+H]+	LPC	20	1	15.782	16.1797	15.5002	16.0129	16.0917	16.2911	17.2431	17.0212	17.5469	0.251471	0.00658013	0.00524207	0.00120822	-0.895154	-0.326137	-1.29827	-0.56471	-0.452047	-0.16667	1.19534	0.877768	1.62988	-1.44978	-1.13848
LPC(20:1_0:0)_B	[M+H]+	LPC	20	1	19.8974	20.1238	19.2755	19.7463	19.7923	19.7794	18.6878	19.2151	18.5647	0.980209	0.0407858	0.0460646	0.0172692	0.8073	1.21908	-0.323916	0.532459	0.61607	0.592702	-1.39299	-0.433854	-1.61684	0.943042	0.950146
LPC(20:2_0:0)_A	[M+H]+	LPC	20	2	19.4849	19.762	19.1108	19.8741	20.0245	20.0107	18.3432	18.3446	18.6918	0.103344	0.00213258	0.0166171	0.000516844	0.27538	0.675288	-0.264476	0.837127	1.05415	1.0343	-1.37231	-1.37031	-0.869157	0.992692	1.50992
LPC(20:2_0:0)_B	[M+H]+	LPC	20	2	20.1384	20.4397	19.9702	20.3097	20.3428	20.2524	18.2132	18.6605	18.2061	0.479568	0.00485011	0.000893288	4.04578e-05	0.54588	0.860085	0.370557	0.724527	0.759048	0.664713	-1.46123	-0.994924	-1.46865	1.82286	1.94172
LPC(20:3_0:0)_A	[M+H]+	LPC	20	3	20.6935	21.2902	20.7483	20.5268	20.6316	20.6495	20.9803	21.429	21.1538	0.244481	0.0376024	0.30432	0.0604227	-0.637306	1.20121	-0.468468	-1.15089	-0.828026	-0.772795	0.246331	1.62893	0.781017	-0.277046	-0.585066
LPC(20:3_0:0)_B	[M+H]+	LPC	20	3	20.4496	20.987	20.4792	19.8883	20.0806	19.8727	19.3003	19.9665	19.7042	0.0441431	0.26977	0.0200769	0.0110143	0.74474	1.83034	0.804525	-0.389047	-0.000638382	-0.420652	-1.57702	-0.231185	-0.761068	0.981637	0.290245
LPC(20:5_0:0)_A	[M+H]+	LPC	20	5	18.0418	18.2445	17.3228	17.3151	17.5171	17.4173	19.4606	20.0013	19.7305	0.243715	0.00180947	0.00896488	0.00028441	-0.270465	-0.0859813	-0.924767	-0.931717	-0.747914	-0.838742	1.02067	1.51264	1.26628	-1.86112	-2.3143
LPC(20:5_0:0)_B	[M+H]+	LPC	20	5	17.3476	17.838	16.8098	16.4746	16.3172	16.483	17.7686	18.3525	18.1293	0.0881047	0.0061758	0.110348	0.00322075	0.0867014	0.716009	-0.603528	-1.03359	-1.23554	-1.02288	0.626914	1.37618	1.08973	-0.751646	-1.65851
LPC(21:0_0:0)	[M+H]+	LPC	21	0	15.1522	15.2248	15.1825	16.092	15.9059	15.954	15.7831	15.7557	15.5581	0.00194821	0.0368202	0.0129548	0.000111594	-1.31178	-1.10948	-1.22719	1.30582	0.787619	0.92153	0.445388	0.369266	-0.181175	-0.512476	0.285025
LPC(22:0_0:0)_A	[M+H]+	LPC	22	0	15.0474	15.2701	15.4123	15.6196	15.5998	15.6587	14.8785	14.9301	14.5823	0.0655392	0.0148268	0.0423464	0.00167088	-0.45628	0.125473	0.496731	1.03813	0.986345	1.14032	-0.897228	-0.762609	-1.67088	0.446302	0.829069
LPC(22:0_0:0)_B	[M+H]+	LPC	22	0	19.2828	19.4882	19.6133	19.8845	19.9494	19.7988	19.3547	19.2598	19.05	0.033402	0.00808102	0.143277	0.0031986	-0.76172	-0.102698	0.298878	1.16929	1.37734	0.894093	-0.530958	-0.835511	-1.50871	0.239916	0.656071
LPC(22:1_0:0)	[M+H]+	LPC	22	1	17.5548	17.6913	17.7542	17.57	17.3345	17.6579	16.2911	16.3143	16.1586	0.279673	0.00144743	6.49972e-05	1.55708e-05	0.598302	0.798697	0.891085	0.620598	0.274819	0.749763	-1.25762	-1.22352	-1.45213	1.41208	1.26616
LPC(22:2_0:0)	[M+H]+	LPC	22	2	16.6276	16.6438	16.4109	16.4542	16.5801	16.4149	14.5542	15.1652	14.767	0.443847	0.00778931	0.00455632	7.10298e-05	0.774739	0.793536	0.524252	0.574273	0.719868	0.528823	-1.62266	-0.916166	-1.37666	1.73196	1.65426
LPC(22:4_0:0)_A	[M+H]+	LPC	22	4	18.2135	18.3499	17.7113	18.1623	18.0753	18.1741	19.2103	19.7228	19.5311	0.8371	0.00963613	0.00566733	0.000680677	-0.498523	-0.308949	-1.19645	-0.569746	-0.690603	-0.553272	0.886509	1.59872	1.33232	-1.39646	-1.35081
LPC(22:4_0:0)_B	[M+H]+	LPC	22	4	16.8501	16.9135	16.3537	16.5756	16.6629	16.4082	16.2409	16.5869	16.3481	0.480174	0.288857	0.216679	0.293639	1.29633	1.56936	-0.840004	0.11507	0.4907	-0.605584	-1.32541	0.163684	-0.864146	0.313797	0.15692
LPC(22:6_0:0)_A	[M+H]+	LPC	22	6	21.6893	21.847	21.1869	21.0752	21.13	21.05	21.6672	22.3069	21.9962	0.13129	0.0373296	0.200876	0.0185779	0.304539	0.648988	-0.792832	-1.03676	-0.917013	-1.09164	0.256349	1.6534	0.974968	-0.415735	-0.905044
LPC(22:6_0:0)_B	[M+H]+	LPC	22	6	20.8769	21.4634	20.721	20.1337	20.3583	20.1855	20.3986	21.0807	20.8555	0.0619155	0.0982514	0.468555	0.0488866	0.455855	1.77954	0.104064	-1.22108	-0.714296	-1.10432	-0.623417	0.91593	0.40773	0.242136	-0.552444
LPC(24:0_0:0)_A	[M+H]+	LPC	24	0	16.7051	16.9285	17.2588	17.0812	17.3755	17.2285	17.1204	17.1144	16.9604	0.241199	0.191204	0.60179	0.29824	-1.89897	-0.78491	0.862538	-0.023205	1.44436	0.71127	0.172101	0.142387	-0.625572	-0.100938	0.163312
LPC(24:0_0:0)_B	[M+H]+	LPC	24	0	20.1588	20.5481	20.5845	20.787	20.9335	20.769	20.8828	20.7302	20.6741	0.0846958	0.454403	0.119815	0.0434257	-2.23565	-0.54699	-0.389295	0.489388	1.12477	0.410921	0.904888	0.242609	-0.000642223	-0.331903	0.0674921
PC(10:0_10:0)	[M+H]+	PC	20	0	16.2095	16.5271	15.7287	16.2232	16.8622	16.4135	NA	NA	NA	0.316541	NA	NA	0.320528	-0.311329	0.527606	-1.58154	-0.275117	1.41278	0.227601				NA	NA
PC(10:0_18:1);PC(12:0_16:1);PC(14:0_14:1)	[M+H]+	PC	28	1	19.962	20.0595	20.0595	20.2018	20.351	20.148	17.0392	17.1099	16.7765	0.0562793	5.50368e-05	0.000415779	8.70068e-08	0.557853	0.619394	0.619382	0.709261	0.80345	0.67526	-1.28778	-1.24314	-1.45368	3.05178	3.25836
PC(12:0_12:0)	[M+H]+	PC	24	0	18.6102	18.2454	18.0212	18.7434	19.2267	18.852	13.3742	13.8977	13.9154	0.0466052	2.99977e-05	5.08746e-05	1.09338e-06	0.656408	0.508844	0.41818	0.710288	0.905773	0.754221	-1.46145	-1.24972	-1.24255	4.5632	5.21164
PC(12:0_14:0)	[M+H]+	PC	26	0	21.8849	21.9662	21.6798	22.0374	22.276	21.7376	16.168	16.5774	16.3333	0.398754	1.55901e-05	7.91622e-06	8.6366e-08	0.648689	0.677814	0.575256	0.703313	0.788741	0.595947	-1.39851	-1.25193	-1.33932	5.48405	5.65741
PC(12:0_15:0)	[M+H]+	PC	27	0	17.646	17.8098	17.6198	17.7951	18.1701	17.8952	15.356	15.8695	15.2585	0.13006	0.00106273	0.00415247	2.05362e-05	0.505329	0.643418	0.483222	0.631003	0.947206	0.715415	-1.42548	-0.992479	-1.50764	2.19722	2.45881
PC(12:0_18:2);PC(14:1_16:1);PC(16:2_14:0)_A	[M+H]+	PC	30	2	21.1593	21.1377	21.1891	21.3883	21.4754	21.2035	19.5605	19.5092	19.222	0.132621	0.000199929	0.00316356	4.06463e-06	0.551021	0.527729	0.583285	0.798571	0.892766	0.598816	-1.177	-1.23242	-1.54277	1.73146	1.92517
PC(12:0_20:4)	[M+H]+	PC	32	4	20.6666	20.7595	20.6167	20.5734	21.1359	20.6861	17.2575	17.3091	16.9826	0.56819	0.000227837	0.000162134	9.76225e-07	0.622242	0.674201	0.594335	0.570141	0.884764	0.633145	-1.28464	-1.25579	-1.43839	3.49786	3.61542
PC(14:0_14:0)	[M+H]+	PC	28	0	26.8362	27.0407	27.0377	26.9691	27.139	27.0505	24.2991	24.3544	24.1702	0.390446	3.25267e-06	9.68173e-06	5.80441e-08	0.536814	0.685912	0.683691	0.63373	0.757536	0.693048	-1.31235	-1.27208	-1.4063	2.69696	2.77832
PC(14:0_15:0)	[M+H]+	PC	29	0	22.3403	22.4686	22.5588	22.7796	22.8566	22.9206	21.7735	21.8987	21.7665	0.00962407	6.30579e-05	0.00190026	1.93534e-05	-0.0726075	0.206229	0.402015	0.881646	1.04875	1.18784	-1.30348	-1.03161	-1.31878	0.643022	1.03941
PC(14:0_15:1)_A	[M+H]+	PC	29	1	17.3264	17.6019	17.5287	17.7197	17.7802	17.7533	16.4025	16.5275	16.0329	0.0784571	0.00983386	0.00556218	0.000111384	0.208114	0.616181	0.507654	0.79056	0.880158	0.840418	-1.16024	-0.975129	-1.70772	1.16471	1.4301
PC(14:0_15:1)_B	[M+H]+	PC	29	1	18.1811	18.0043	18.0023	18.0443	18.283	18.093	17.0436	16.9328	16.7327	0.457235	0.000567379	0.000931912	4.12104e-05	0.78474	0.495166	0.491979	0.560725	0.951512	0.640397	-1.07804	-1.25944	-1.58704	1.15958	1.23709
PC(14:0_16:0)	[M+H]+	PC	30	0	29.2506	29.0883	29.4386	29.4477	29.4589	29.3388	29.1588	29.4723	29.3616	0.259616	0.465945	0.627598	0.446025	-0.602236	-1.75918	0.737871	0.803027	0.882923	0.0269572	-1.25686	0.978566	0.188939	-0.0717297	0.0842634
PC(14:0_16:1)	[M+H]+	PC	30	1	25.7805	25.8926	25.9778	26.186	26.1729	26.0711	25.235	25.179	25.0676	0.0251165	0.000152539	0.000734142	1.77626e-05	0.114846	0.365666	0.556319	1.02209	0.99269	0.765012	-1.10565	-1.23079	-1.48019	0.723134	0.982825
PC(14:0_18:1);PC(16:0_16:1)_A	[M+H]+	PC	32	1	27.6982	27.8021	28.0656	27.9125	27.9216	27.8623	28.2895	28.4515	28.3242	0.73065	0.00586216	0.0291461	0.00443371	-1.29211	-0.895022	0.111507	-0.473132	-0.438411	-0.665047	0.966904	1.58581	1.0995	-0.499775	-0.456233
PC(14:0_18:2)_B;PC(16:1_16:1)_B;PC(16:2_16:0)_A	[M+H]+	PC	32	2	24.9772	24.9833	25.0951	25.3359	25.4451	25.3745	25.6445	25.6162	25.5693	0.00206748	0.00634128	0.00066166	3.88629e-05	-1.3724	-1.34923	-0.92374	-0.00746402	0.407788	0.139258	1.16661	1.05877	0.8804	-0.591473	-0.224827
PC(14:0_18:3)	[M+H]+	PC	32	3	21.6079	21.1909	21.4244	21.211	21.3018	20.9797	20.0226	20.3639	20.1812	0.192824	0.00209784	0.00169287	0.000410295	1.18449	0.466005	0.868296	0.500683	0.657137	0.102192	-1.54669	-0.958687	-1.27343	1.21846	0.974908
PC(14:0_20:4)	[M+H]+	PC	34	4	26.0976	26.0425	26.0399	25.8361	26.1043	25.8264	23.2329	23.4175	23.3049	0.267263	8.45707e-05	9.42776e-05	1.03917e-07	0.743788	0.702705	0.700801	0.548762	0.748789	0.541552	-1.3926	-1.25488	-1.33892	2.74156	2.60381
PC(14:0_22:6)	[M+H]+	PC	36	6	24.2531	24.1294	24.2076	24.2084	24.4645	24.0359	22.3694	22.2857	22.2905	0.785322	0.00297153	4.2906e-06	2.62317e-06	0.700014	0.57083	0.652456	0.653322	0.920753	0.473181	-1.26693	-1.35433	-1.3493	1.88151	1.92108
PC(15:0_16:0)_A	[M+H]+	PC	31	0	20.1113	20.1928	20.3602	20.0981	20.2549	19.9876	21.0563	21.0859	20.9408	0.369247	0.00154075	0.00172524	0.000124601	-0.772277	-0.588744	-0.211697	-0.801929	-0.448873	-1.05086	1.35598	1.42263	1.09578	-0.806251	-0.914146
PC(15:0_16:0)_B	[M+H]+	PC	31	0	23.259	23.3499	23.4022	23.5748	23.5152	23.4923	24.387	24.5235	24.186	0.0257137	0.00989706	0.00358192	4.92733e-05	-1.00231	-0.814092	-0.705818	-0.348748	-0.472127	-0.519487	1.33201	1.6145	0.916069	-1.02843	-0.838064
PC(15:0_16:1);PC(14:0_17:1)	[M+H]+	PC	31	1	21.7343	21.8636	21.8685	22.2193	22.0345	22.2908	22.5608	22.7135	22.5697	0.0236053	0.0129364	0.00030119	0.000237129	-1.33053	-0.965701	-0.951856	0.0371054	-0.484026	0.238863	1.00026	1.43065	1.02524	-0.792526	-0.433156
PC(15:0_18:2)	[M+H]+	PC	33	2	20.0349	20.2386	20.5741	20.2095	20.4236	20.5369	23.7655	23.7694	24.0023	0.597052	1.3957e-05	0.000300554	8.85012e-07	-0.834052	-0.718582	-0.528361	-0.735081	-0.61369	-0.549479	1.28093	1.28314	1.41517	-3.56316	-3.45572
PC(15:0_20:4)	[M+H]+	PC	35	4	19.5539	19.5425	19.637	19.6124	19.9966	19.8224	20.2447	20.2579	19.3678	0.164135	0.678699	0.326681	0.390577	-0.71197	-0.74756	-0.452185	-0.529065	0.67159	0.127367	1.44715	1.48827	-1.2936	-0.378997	-0.146321
PC(15:0_22:6)	[M+H]+	PC	37	6	20.5164	20.2287	20.1933	20.5405	20.5052	20.6571	20.8684	21.0196	20.5164	0.11486	0.253221	0.06147	0.0495064	-0.166242	-1.24649	-1.37949	-0.0757157	-0.208045	0.362283	1.15609	1.72373	-0.166117	-0.488661	-0.233877
PC(15:1_16:0)	[M+H]+	PC	31	1	18.8971	19.2546	19.7794	19.2768	19.4107	19.4884	22.3205	22.3188	22.6439	0.783476	0.000100045	0.00246866	1.54525e-05	-0.949444	-0.720077	-0.38326	-0.705821	-0.619909	-0.570003	1.24739	1.24625	1.45488	-3.11735	-3.03578
PC(15:1_18:1)	[M+H]+	PC	33	2	24.316	24.1161	24.4368	24.4121	24.5214	24.3444	24.9719	25.0609	25.1503	0.288733	0.000954421	0.00483867	0.000466708	-0.744469	-1.2832	-0.418764	-0.48535	-0.190923	-0.668061	1.02349	1.26315	1.50413	-0.771359	-0.635062
PC(16:0_16:0)	[M+H]+	PC	32	0	28.4909	28.5318	28.7724	28.5873	28.6194	28.5933	28.9554	29.028	28.99	0.986682	0.000618095	0.0402188	0.00249054	-1.13152	-0.937838	0.201446	-0.674829	-0.523157	-0.646343	1.06834	1.41209	1.23181	-0.392801	-0.391141
PC(16:0_16:1)_B	[M+H]+	PC	32	1	27.6267	27.6775	27.986	28.0236	27.9903	27.9428	28.2674	28.4089	28.1742	0.182076	0.0372789	0.0241102	0.00947421	-1.51328	-1.31309	-0.0976663	0.0502019	-0.0807083	-0.268023	1.01074	1.56834	0.643486	-0.520078	-0.297928
PC(16:0_16:4)	[M+H]+	PC	32	4	20.3239	20.2204	20.2979	20.0258	20.4883	19.9902	20.1807	19.7728	19.5942	0.557486	0.248971	0.126616	0.148621	0.792869	0.427516	0.701248	-0.259672	1.37348	-0.385482	0.287052	-1.1531	-1.78391	0.43152	0.318882
PC(16:0_17:0)_A	[M+H]+	PC	33	0	20.9964	21.1014	21.2803	21.1381	21.028	21.2223	22.4825	22.7011	22.6011	0.974804	7.1512e-05	0.000223866	6.76157e-06	-0.837573	-0.695771	-0.454262	-0.646296	-0.794949	-0.532615	1.1688	1.46383	1.32884	-1.46886	-1.46547
PC(16:0_17:0)_B	[M+H]+	PC	33	0	21.5704	21.5821	21.7143	21.7008	21.7522	21.7657	22.9794	23.1438	22.9437	0.110735	0.000999297	9.24174e-05	1.05864e-06	-0.824724	-0.807515	-0.611969	-0.631971	-0.555828	-0.535851	1.25917	1.50227	1.20641	-1.40002	-1.2827
PC(16:0_18:0)	[M+H]+	PC	34	0	26.3949	26.3414	26.3864	26.4817	26.3919	26.4314	27.3284	27.4682	27.2511	0.132408	0.00167219	0.00260523	4.65788e-06	-0.680526	-0.792708	-0.69832	-0.498565	-0.686793	-0.603946	1.27664	1.56962	1.1146	-0.975021	-0.914245
PC(16:0_18:1)	[M+H]+	PC	34	1	28.4596	28.3449	28.6597	28.5304	28.5603	28.4707	28.3663	28.4557	28.4397	0.7632	0.0586817	0.544924	0.527777	-0.173238	-1.35694	1.89304	0.557338	0.8667	-0.0582766	-1.13609	-0.21363	-0.378902	0.0675239	0.0999027
PC(16:0_18:3)	[M+H]+	PC	34	3	22.8553	22.6553	23.2429	22.7267	22.8012	22.9686	25.1793	25.0207	25.4794	0.681194	0.000512451	0.000613146	2.08918e-05	-0.67352	-0.841119	-0.348582	-0.781313	-0.718793	-0.578506	1.27439	1.14149	1.52595	-2.30863	-2.39429
PC(16:0_20:1);PC(18:0_18:1)	[M+H]+	PC	36	1	27.2849	27.2831	27.404	27.5166	27.5337	27.509	27.0975	27.1127	27.0504	0.0356415	0.000537658	0.0145769	6.56977e-05	-0.131958	-0.14153	0.489213	1.07669	1.16584	1.03696	-1.10976	-1.03035	-1.35511	0.237131	0.432907
PC(16:0_20:3);PC(18:1_18:2)_B	[M+H]+	PC	36	3	26.5215	26.4381	26.6226	26.1167	26.2384	26.1273	26.2129	26.4414	26.2881	0.00667858	0.136925	0.0710915	0.00894563	1.04623	0.580253	1.61072	-1.21388	-0.534428	-1.15455	-0.676469	0.59889	-0.256753	0.213248	-0.153361
PC(16:0_20:4)	[M+H]+	PC	36	4	28.234	28.179	28.4597	28.2313	28.3757	28.267	28.1174	28.1442	28.0718	0.996928	0.035612	0.165182	0.105851	0.0234382	-0.420106	1.84322	0.00155289	1.16583	0.288911	-0.917203	-0.701112	-1.28454	0.179815	0.180218
PC(16:0_20:5)	[M+H]+	PC	36	5	26.4971	26.3023	26.3987	26.0685	26.4869	26.2499	26.3886	26.5058	26.4874	0.403269	0.249432	0.420266	0.297537	0.822909	-0.502526	0.153803	-2.0932	0.753794	-0.859098	0.0849087	0.882442	0.756964	-0.0612383	-0.192161
PC(16:0_22:2);PC(18:0_20:2)	[M+H]+	PC	38	2	23.7477	23.9081	23.8347	24.6772	24.4645	24.5404	24.183	24.318	24.0803	0.00102513	0.0170864	0.0158508	0.000456183	-1.35987	-0.87203	-1.09539	1.46663	0.820067	1.05069	-0.0359977	0.374446	-0.348543	-0.363596	0.366916
PC(16:0_22:4)	[M+H]+	PC	38	4	25.1345	25.1294	25.5391	25.5906	25.2346	25.5812	24.65	24.7477	24.5204	0.325945	0.00741502	0.0270449	0.00460455	0.0224972	0.0101072	1.01038	1.13612	0.266942	1.1131	-1.1604	-0.921898	-1.47685	0.628309	0.829437
PC(16:0_22:6)	[M+H]+	PC	38	6	27.1736	27.084	27.2568	27.1039	27.3628	27.2353	27.2674	27.3472	27.2972	0.530205	0.452727	0.100542	0.28127	-0.636629	-1.54327	0.206146	-1.34252	1.27912	-0.0114307	0.312993	1.12054	0.615056	-0.132432	-0.0699113
PC(16:0_23:5)	[M+H]+	PC	39	5	19.8136	19.3135	19.6356	19.5978	19.5131	19.7735	20.4609	20.8671	20.7981	0.821686	0.00369725	0.00467349	0.000898965	-0.278218	-1.14163	-0.585639	-0.650803	-0.796989	-0.347474	0.839157	1.54038	1.42122	-1.12113	-1.08054
PC(16:1_16:1)_A;PC(14:0_18:2)_A	[M+H]+	PC	32	2	26.3682	26.2192	26.1854	26.1221	26.244	26.239	25.5772	25.589	25.5693	0.467129	0.00348678	0.00633278	3.37509e-05	1.07126	0.622505	0.520569	0.330014	0.697248	0.682092	-1.3119	-1.27624	-1.33555	0.679104	0.623233
PC(16:1_18:2)	[M+H]+	PC	34	3	24.9737	24.873	24.9494	24.9178	24.9518	24.8858	25.3369	25.3254	25.2808	0.727793	0.000110522	0.00128146	2.67788e-05	-0.411191	-0.920468	-0.534106	-0.693891	-0.521734	-0.855846	1.4266	1.368	1.14263	-0.382359	-0.395912
PC(16:1_18:4);PC(14:0_20:5)	[M+H]+	PC	34	5	22.0304	21.861	21.7035	21.2617	21.8341	21.2703	19.8052	19.7635	19.4302	0.150306	0.00266059	0.000179691	7.04279e-05	1.00072	0.836867	0.684564	0.257371	0.810827	0.265688	-1.15101	-1.19138	-1.51364	2.19866	1.78905
PC(16:1_2:0)	[M+H]+	PC	18	1	15.8543	16.1643	15.609	15.2581	16.799	15.8548	16.2497	15.9893	14.1616	0.857356	0.565229	0.601022	0.734656	0.112396	0.531267	-0.219107	-0.693202	1.38884	0.113084	0.646687	0.294839	-2.17481	0.408978	0.50375
PC(16:1_20:5)	[M+H]+	PC	36	6	21.0627	20.8651	20.8626	20.4877	20.7876	20.3999	20.763	20.6195	20.1895	0.0663606	0.877925	0.129668	0.113672	1.44113	0.714414	0.705248	-0.673684	0.429484	-0.996377	0.338822	-0.18877	-1.77027	0.406162	0.0344111
PC(16:1_22:6);PC(18:3_20:4);PC(18:2_20:5)_B	[M+H]+	PC	38	7	23.0992	22.9455	22.9862	22.6495	22.662	22.6	23.2399	23.2996	23.0935	0.00734158	0.0069322	0.0634217	0.000323419	0.560226	-0.0281612	0.127727	-1.16091	-1.11294	-1.3504	1.09875	1.32745	0.538261	-0.200719	-0.573827
PC(16:2_14:0)_B	[M+H]+	PC	30	2	20.2341	20.3397	20.2456	19.9231	20.2492	19.9941	18.2281	18.3807	17.9071	0.148814	0.000664789	0.00292829	1.11423e-05	0.725205	0.829596	0.736608	0.417933	0.740191	0.488105	-1.2571	-1.10626	-1.57428	2.10119	1.88355
PC(16:2_16:0)_B	[M+H]+	PC	32	2	20.647	20.7153	21.7724	20.8776	20.9558	21.4376	23.3738	23.6806	23.8522	0.917929	0.000443775	0.0109929	0.000448083	-0.955181	-0.904067	-0.113135	-0.782676	-0.724178	-0.363608	1.0851	1.31465	1.44309	-2.59062	-2.54522
PC(16:3_14:0)	[M+H]+	PC	30	3	19.3555	19.3027	19.3967	19.1796	19.4985	19.161	16.5413	16.3437	16.2385	0.582681	4.52605e-05	0.000347715	3.62908e-07	0.691112	0.655403	0.719044	0.571977	0.787999	0.559356	-1.2153	-1.34915	-1.42043	2.97715	2.9052
PC(16:3_16:0)	[M+H]+	PC	32	3	24.6755	24.5411	24.6465	24.4181	24.2346	24.3239	23.5481	23.2389	23.2924	0.0132512	0.00258592	0.0019332	3.05281e-05	0.988368	0.756825	0.938408	0.544642	0.228401	0.382291	-0.955025	-1.48804	-1.39587	1.26121	0.965699
PC(16:3_16:1)	[M+H]+	PC	32	4	19.2259	19.1046	19.0572	19.1035	19.1188	19.0948	18.424	18.1788	18.1105	0.686954	0.0114803	0.00353495	7.78614e-05	0.893079	0.623366	0.517866	0.620967	0.654958	0.601483	-0.8898	-1.43498	-1.58694	0.891424	0.867901
PC(17:0_18:1)	[M+H]+	PC	35	1	23.4028	23.2192	23.3882	23.476	23.5398	23.5285	23.2202	23.4175	23.2904	0.0819593	0.0583533	0.756866	0.0476744	0.130563	-1.38238	0.0099306	0.733834	1.25978	1.16643	-1.37442	0.252024	-0.79576	0.027354	0.205404
PC(17:0_22:4)	[M+H]+	PC	39	4	19.5417	19.653	19.6783	19.912	19.9474	19.8719	19.3665	19.5864	19.473	0.00899699	0.0132272	0.13264	0.00157028	-0.630791	-0.0836123	0.0407619	1.18962	1.36356	0.99238	-1.49241	-0.411077	-0.96843	0.14906	0.435153
PC(17:0_22:6)	[M+H]+	PC	39	6	20.5738	20.268	20.3117	20.0521	20.5662	20.4322	21.3507	21.5077	21.5241	0.860597	0.0112815	0.0017278	0.000568324	-0.276704	-0.81227	-0.735816	-1.19032	-0.290151	-0.524739	1.08382	1.35877	1.38741	-1.07635	-1.11069
PC(17:1_18:1);PC(17:0_18:2)	[M+H]+	PC	35	2	21.6261	21.5693	21.3603	21.5538	21.7523	21.8068	22.3081	22.283	22.3059	0.171427	0.0154999	0.00999266	0.000379099	-0.586063	-0.740989	-1.31185	-0.783526	-0.241374	-0.0923705	1.27688	1.20842	1.27087	-0.780433	-0.594739
PC(17:1_18:2)	[M+H]+	PC	35	3	19.5645	19.1349	19.1484	18.9312	19.0088	19.0055	19.7845	20.1496	19.7924	0.162786	0.0134829	0.0289099	0.00254874	0.393644	-0.58157	-0.550882	-1.04418	-0.867806	-0.875499	0.893112	1.72216	0.911018	-0.62621	-0.927
PC(18:0_18:2)	[M+H]+	PC	36	2	27.4081	27.3414	27.43	27.6166	27.6515	27.5969	27.9665	28.0252	27.973	0.00383591	0.000134736	0.000115758	3.20771e-06	-0.991441	-1.24609	-0.907711	-0.195062	-0.0616651	-0.270307	1.14093	1.36534	1.16601	-0.595097	-0.366555
PC(18:0_20:3)	[M+H]+	PC	38	3	25.9287	25.9197	26.0241	26.2979	26.3524	26.3153	25.9979	26.0999	26.0803	0.00265597	0.00502022	0.0901136	0.000183976	-1.09576	-1.14927	-0.528224	1.10025	1.42449	1.20359	-0.683745	-0.0772819	-0.194055	-0.101903	0.262493
PC(18:0_20:4)	[M+H]+	PC	38	4	27.5633	27.5349	27.819	27.8261	27.886	27.8564	27.5423	27.6977	27.6282	0.133624	0.0235236	0.881488	0.0556974	-0.993942	-1.19201	0.787729	0.836722	1.25442	1.04799	-1.14088	-0.0580404	-0.541983	0.0163929	0.233447
PC(18:0_20:5);PC(18:1_20:4)_B	[M+H]+	PC	38	5	24.0395	24.1878	24.0645	24.1094	24.3851	24.1332	24.6445	24.8118	24.489	0.341764	0.0268525	0.0140665	0.00612707	-1.001	-0.468576	-0.91129	-0.750073	0.239826	-0.664539	1.17119	1.77178	0.612685	-0.551194	-0.439212
PC(18:0_22:4)	[M+H]+	PC	40	4	25.0052	25.0266	25.2393	25.3453	25.4995	25.3545	24.1906	24.1952	24.217	0.0325409	0.00136237	0.00647931	8.31419e-06	0.198662	0.237881	0.628476	0.823105	1.10629	0.839938	-1.29709	-1.28869	-1.24857	0.889452	1.19886
PC(18:0_22:5)_B	[M+H]+	PC	40	5	21.5934	21.7968	22.0411	21.9269	22.0353	21.9372	21.8666	21.9867	21.9104	0.351252	0.410245	0.485736	0.406995	-2.20734	-0.740109	1.02236	0.198701	0.980743	0.272657	-0.236261	0.629969	0.0792834	-0.110814	0.0452441
PC(18:0_22:6)	[M+H]+	PC	40	6	25.0156	25.0407	25.1462	24.959	25.3331	25.1908	25.6056	25.7173	25.9292	0.489525	0.0156865	0.0097251	0.00263093	-0.898082	-0.82545	-0.520686	-1.06156	0.0194814	-0.391689	0.806752	1.12951	1.74172	-0.683215	-0.589718
PC(18:1_18:2)_A	[M+H]+	PC	36	3	26.7247	26.8329	26.9325	26.9892	27.0015	26.9203	26.8102	26.956	26.8045	0.130579	0.135043	0.748062	0.166507	-1.68073	-0.551496	0.487932	1.07953	1.20814	0.360207	-0.788735	0.732991	-0.847834	-0.0268463	0.113408
PC(18:1_20:3)	[M+H]+	PC	38	4	24.2531	24.6139	24.7436	24.3882	24.432	24.4862	23.278	23.5362	23.3767	0.562971	0.00213815	0.00631844	0.000292181	0.230055	0.868281	1.09781	0.468974	0.54643	0.642284	-1.495	-1.03831	-1.32053	1.13993	1.03848
PC(18:1_20:4)_A;PC(16:0_22:5)	[M+H]+	PC	38	5	26.1121	26.5901	26.7519	26.4225	26.6373	26.433	25.6252	25.7613	25.5902	0.954309	0.000948977	0.0420348	0.00433741	-0.223557	0.827994	1.18412	0.459309	0.932	0.482449	-1.2949	-0.995482	-1.37193	0.825803	0.838711
PC(18:1_22:1)	[M+H]+	PC	40	2	21.7437	21.8572	21.9518	21.9069	21.7671	21.6824	22.0224	22.217	21.3815	0.502684	0.764093	0.937549	0.921045	-0.395227	0.0872881	0.489826	0.2988	-0.29596	-0.656164	0.789915	1.61758	-1.93605	-0.0226918	-0.0881463
PC(18:1_22:6)	[M+H]+	PC	40	7	23.6885	23.4698	23.7601	22.816	23.3576	23.1522	23.2638	23.4448	23.4698	0.0575489	0.206104	0.0915512	0.0402059	1.08627	0.315373	1.33884	-1.98891	-0.079866	-0.803907	-0.410482	0.227271	0.315407	0.246671	-0.284177
PC(18:2_18:2)	[M+H]+	PC	36	4	24.2296	23.9979	23.9825	23.2555	23.5997	23.4298	25.8077	26.0071	26.3852	0.00823775	0.000604322	0.00221053	1.2451e-05	-0.242262	-0.434459	-0.447177	-1.05018	-0.764702	-0.905606	1.06669	1.23203	1.54567	-1.99669	-2.63834
PC(18:2_18:3)_A	[M+H]+	PC	36	5	20.8009	20.571	20.6879	20.2809	20.5941	20.1969	21.715	21.623	21.7293	0.0939635	0.00526809	0.000961685	6.12512e-05	-0.179533	-0.554452	-0.363846	-1.02767	-0.516772	-1.16461	1.31124	1.16115	1.33449	-1.00249	-1.33181
PC(18:2_18:3)_B;PC(14:0_22:5);PC(16:1_20:4)	[M+H]+	PC	36	5	24.5855	24.5949	24.9301	24.3328	24.4774	24.217	23.628	23.7694	23.6397	0.0656554	0.00351595	0.00576765	0.000356022	0.736713	0.756662	1.47472	0.195329	0.504978	-0.0528281	-1.31453	-1.01161	-1.28943	1.02447	0.663361
PC(18:2_18:4)	[M+H]+	PC	36	6	17.9011	17.5199	17.7454	17.2326	17.5585	17.1028	17.7902	17.7658	17.7082	0.0749972	0.0735829	0.798244	0.0340114	1.15243	-0.26702	0.572585	-1.33701	-0.123319	-1.82029	0.739655	0.648757	0.434212	-0.0326405	-0.456822
PC(18:2_20:4);PC(16:1_22:5);PC(18:1_20:5)	[M+H]+	PC	38	6	26.2281	26.1111	26.1752	25.7888	25.7233	25.8069	24.7194	24.9933	24.9292	0.00100649	0.00502609	0.00135489	7.25484e-06	1.07213	0.869733	0.980566	0.312194	0.198804	0.343394	-1.53793	-1.06399	-1.1749	1.29083	0.892359
PC(18:2_20:5)_A	[M+H]+	PC	38	7	22.1946	22.0809	22.0007	21.3074	21.6024	21.0623	21.8675	21.7738	21.6209	0.0278006	0.0932395	0.0229216	0.00593877	1.27933	0.970574	0.752888	-1.1293	-0.328481	-1.79501	0.391232	0.136908	-0.278138	0.337961	-0.43004
PC(18:2_22:5)	[M+H]+	PC	40	7	21.1626	21.1392	21.4627	20.8965	21.2328	21.1093	22.5446	22.6263	22.7204	0.28806	0.00078672	0.0015045	2.84439e-05	-0.65885	-0.690153	-0.257283	-1.01504	-0.564955	-0.730213	1.1906	1.29995	1.42594	-1.37559	-1.55092
PC(18:2_22:6);PC(20:4_20:4)	[M+H]+	PC	40	8	25.125	24.9462	24.9637	24.4298	24.886	24.6264	24.6771	24.7422	24.9843	0.0939913	0.401285	0.141763	0.104783	1.40421	0.580885	0.661351	-1.79745	0.303633	-0.891879	-0.658685	-0.358647	0.756579	0.210394	-0.153782
PC(18:3_22:6);PC(20:4_20:5)	[M+H]+	PC	40	9	19.8092	19.6033	19.5516	18.7564	19.3495	18.8702	19.3724	19.4254	19.1065	0.0509257	0.229088	0.0516185	0.0295572	1.42849	0.832027	0.682307	-1.62121	0.0970109	-1.29164	0.163344	0.316736	-0.607067	0.353241	-0.309404
PC(19:0_20:4)	[M+H]+	PC	39	4	20.729	20.5278	20.5952	21.3154	21.0917	21.3142	21.0027	21.0855	20.9116	0.00331657	0.0633969	0.00840243	0.00124085	-0.777341	-1.47686	-1.2425	1.26143	0.483883	1.2574	0.174372	0.462256	-0.142639	-0.38257	0.2405
PC(19:0_22:6)	[M+H]+	PC	41	6	18.9728	18.901	18.9323	19.146	19.6822	19.6332	19.7224	19.953	20.1487	0.0821414	0.104427	0.0127971	0.00328624	-1.01784	-1.16973	-1.10356	-0.65202	0.480799	0.377214	0.565758	1.05288	1.46651	-1.00601	-0.454255
PC(20:0_22:6)	[M+H]+	PC	42	6	21.8122	21.9875	21.9716	21.9448	21.9122	21.8232	20.176	20.6769	20.424	0.67645	0.00677057	0.00425031	3.79062e-05	0.527544	0.759966	0.738838	0.703306	0.660187	0.54212	-1.64158	-0.977588	-1.31279	1.49811	1.46775
PC(20:1_20:4);PC(20:0_20:5);PC(18:0_22:5)_A	[M+H]+	PC	40	5	24.1628	24.2801	24.5861	24.5041	24.7016	24.4676	23.9632	23.9607	23.9103	0.231296	0.0105151	0.0848217	0.00625684	-0.399832	-0.00581588	1.02167	0.746425	1.4094	0.623825	-1.07	-1.07832	-1.24736	0.398255	0.613046
PC(20:1_22:6)	[M+H]+	PC	42	7	20.2059	20.3621	20.5916	20.4924	20.709	20.5348	20.4426	20.5989	20.378	0.229472	0.320683	0.549132	0.342819	-1.80887	-0.775756	0.741095	0.0855305	1.51763	0.365755	-0.243853	0.789366	-0.670895	-0.0866303	0.105596
PC(20:2_20:4);PC(18:1_22:5);PC(18:2_22:4)	[M+H]+	PC	40	6	24.2355	24.4698	24.6106	24.1527	24.674	24.4105	22.6211	22.8502	22.7421	0.895381	0.00292576	0.000565257	5.93576e-05	0.432679	0.704725	0.868241	0.336461	0.941911	0.635947	-1.44219	-1.17611	-1.30166	1.70079	1.67457
PC(20:2_22:6)	[M+H]+	PC	42	8	20.8396	20.9389	20.9584	20.732	21.0758	20.8209	19.9681	20.2126	20.1827	0.767295	0.00533485	0.00318021	0.000566352	0.502728	0.748629	0.796949	0.236291	1.08761	0.456522	-1.65522	-1.04983	-1.12368	0.791164	0.755102
PC(20:3_20:4)	[M+H]+	PC	40	7	22.6769	22.5121	22.5653	22.2214	22.4049	22.3473	20.6459	21.1842	21.001	0.0236912	0.00742429	0.00548334	4.88857e-05	0.932415	0.720756	0.789028	0.347268	0.582987	0.508987	-1.67632	-0.984917	-1.2202	1.64105	1.38078
PC(20:3_22:6)	[M+H]+	PC	42	9	21.7243	21.7731	21.8614	21.5008	21.8178	21.6971	20.069	20.4545	20.2003	0.346154	0.000737686	0.00240662	2.66323e-05	0.648805	0.713228	0.829924	0.353508	0.772387	0.612921	-1.53779	-1.02859	-1.3644	1.54501	1.43066
PC(20:4_22:0)	[M+H]+	PC	42	4	20.0941	20.2681	20.2693	20.411	20.3105	20.2084	20.083	20.3089	20.1761	0.294303	0.242277	0.821078	0.39437	-1.33231	0.294655	0.305452	1.63087	0.69083	-0.26321	-1.43599	0.675521	-0.565817	0.0211805	0.120675
PC(20:4_22:1)	[M+H]+	PC	42	5	21.9595	21.9227	22.0048	21.8061	21.9392	21.7627	21.2254	21.324	21.1895	0.12558	0.00123231	0.000386807	3.44511e-05	0.825858	0.716315	0.960383	0.370126	0.765309	0.241207	-1.3552	-1.06226	-1.46175	0.716016	0.589691
PC(20:4_22:4)	[M+H]+	PC	42	8	19.9994	20.1132	20.2044	19.9493	20.215	20.0295	18.5646	18.006	18.3488	0.700046	0.0026988	0.00389854	3.43594e-05	0.560582	0.686382	0.787251	0.505285	0.798963	0.593924	-1.02547	-1.64292	-1.264	1.79916	1.75814
PC(20:4_22:6)	[M+H]+	PC	42	10	22.8337	22.8548	22.8744	22.3098	22.5115	22.5051	22.2446	21.9767	22.3194	0.022053	0.113254	0.0218655	0.00160559	1.09027	1.15733	1.22018	-0.582404	0.0616225	0.0411441	-0.790467	-1.64595	-0.551716	0.674059	0.261911
PC(20:5_22:1)	[M+H]+	PC	42	6	21.5109	21.4562	21.6861	21.6786	21.7751	21.6923	21.0959	21.0388	21.2903	0.127026	0.00923844	0.0167424	0.00160383	0.15272	-0.04851	0.796257	0.768634	1.12333	0.819024	-1.37197	-1.58174	-0.657741	0.409369	0.573639
PC(20:5_22:5)	[M+H]+	PC	42	10	18.3814	18.0399	17.9789	17.1813	17.8205	17.1745	16.9295	16.8065	16.1821	0.0531786	0.0757821	0.0100796	0.00509196	1.39765	0.917073	0.831257	-0.291352	0.608329	-0.30092	-0.645689	-0.818782	-1.69757	1.49402	0.752715
PC(20:5_22:6)	[M+H]+	PC	42	11	20.4981	20.2164	20.2969	19.4653	20.0749	19.5778	20.4743	20.3659	20.438	0.0603008	0.0577315	0.405092	0.00966693	0.88839	0.15592	0.365399	-1.79693	-0.211978	-1.50432	0.826455	0.544833	0.732238	-0.0889487	-0.72008
PC(22:0_22:6)	[M+H]+	PC	44	6	18.418	18.3424	18.3809	18.6735	18.507	18.3768	19.3334	19.2589	19.2635	0.243771	0.00836764	1.08046e-05	3.65127e-05	-0.722468	-0.898499	-0.808931	-0.127604	-0.515096	-0.818277	1.40898	1.23563	1.24626	-0.904865	-0.766157
PC(22:1_22:6)	[M+H]+	PC	44	7	18.5334	18.7583	18.4597	18.6144	18.8352	18.661	19.2317	18.9825	18.7232	0.350327	0.192678	0.0969071	0.0980192	-0.934943	0.0117376	-1.24519	-0.593988	0.335405	-0.397893	2.00481	0.955956	-0.135895	-0.395337	-0.275632
PC(22:4_22:6)	[M+H]+	PC	44	10	18.881	18.9595	19.2788	19.0807	19.3107	19.1364	17.7698	17.5853	17.5146	0.398845	0.000118975	0.00135285	3.73768e-05	0.353938	0.457573	0.879141	0.617591	0.921374	0.691088	-1.11337	-1.35698	-1.45035	1.41649	1.55266
PC(22:6_22:6)	[M+H]+	PC	44	12	22.0543	21.9334	22.0048	21.499	21.8521	21.5213	22.3363	22.3026	22.3459	0.0712447	0.0240467	0.00563345	0.00108782	0.220376	-0.154885	0.0667651	-1.50247	-0.407077	-1.43322	1.09509	0.990532	1.12489	-0.330745	-0.704121
PC(8:0_8:0)	[M+H]+	PC	16	0	14.8522	17.4027	18.6281	14.3685	15.3847	14.8857	15.8608	18.9603	14.5377	0.196484	0.352621	0.782655	0.374811	-0.700366	0.73359	1.42255	-0.972281	-0.400939	-0.681498	-0.133274	1.60936	-0.877138	0.508001	-1.57332
SM(d18:1_12:0)	[M+H]+	SM	30	1	20.18	19.9891	20.1936	20.1752	20.2995	20.2803	16.095	16.4312	15.9486	0.179419	0.000608215	0.000210897	1.05877e-07	0.661679	0.567162	0.668417	0.659315	0.720852	0.711331	-1.36091	-1.19444	-1.43341	3.9626	4.09337
SM(d18:1_14:0);SM(d16:1_16:0)	[M+H]+	SM	32	1	24.4289	24.4957	24.5423	24.5262	24.9051	24.6153	23.0095	23.031	22.5707	0.22821	0.000907268	0.00642285	4.51978e-05	0.472999	0.54909	0.602228	0.58394	1.01571	0.685391	-1.14454	-1.12012	-1.6447	1.61856	1.81182
SM(d18:1_15:0)	[M+H]+	SM	33	1	22.2495	22.0788	22.5172	22.8869	22.9031	22.7971	24.387	24.2807	24.0887	0.0379672	0.00148464	0.000442142	1.36601e-05	-0.994524	-1.18695	-0.692851	-0.27629	-0.258095	-0.377519	1.41403	1.2943	1.0779	-1.97028	-1.38977
SM(d18:1_16:0)	[M+H]+	SM	34	1	27.2192	27.1508	27.43	27.3484	27.4303	27.391	28.3026	28.306	28.7224	0.277333	0.0149776	0.00399935	0.0002174	-0.831936	-0.95024	-0.467223	-0.608341	-0.466638	-0.534669	1.04228	1.04819	1.76858	-1.17703	-1.05376
SM(d18:1_17:0)	[M+H]+	SM	35	1	19.247	19.2658	19.8343	19.9907	20.1534	20.2944	20.7288	20.6945	20.4393	0.0509369	0.0200262	0.0134879	0.00221435	-1.50517	-1.47084	-0.433712	-0.148357	0.148509	0.405657	1.19818	1.13563	0.670106	-1.17185	-0.474706
SM(d18:1_18:0)	[M+H]+	SM	36	1	23.0052	23.1426	23.4706	23.8093	23.9426	23.9584	23.3061	23.2587	23.3206	0.0268924	0.00237695	0.586342	0.00215587	-1.31358	-0.923825	0.0068105	0.967491	1.34577	1.39053	-0.460094	-0.594351	-0.418747	-0.088991	0.608266
SM(d18:1_20:0)	[M+H]+	SM	38	1	24.5994	24.378	24.6465	25.1057	25.1689	25.065	26.3935	26.2883	26.1996	0.0123215	0.000294995	0.000150691	2.45922e-06	-0.919773	-1.20383	-0.859347	-0.270005	-0.188862	-0.322292	1.38267	1.24759	1.13385	-1.7525	-1.1806
SM(d18:1_21:0)	[M+H]+	SM	39	1	20.2619	19.9113	20.023	20.8237	20.6961	20.7572	22.8169	22.8506	22.6808	0.0135104	1.5053e-05	0.000189984	3.8448e-07	-0.766335	-1.05199	-0.960995	-0.308563	-0.412568	-0.36275	1.31557	1.34303	1.20461	-2.71735	-2.02377
SM(d18:1_22:0)	[M+H]+	SM	40	1	25.0992	24.9942	25.1251	25.6269	25.5089	25.5135	26.669	26.6977	26.6049	0.00101928	4.4969e-05	1.61805e-05	2.69361e-07	-0.935964	-1.08464	-0.899215	-0.18849	-0.355554	-0.349058	1.2877	1.32828	1.19694	-1.58435	-1.10742
SM(d18:1_22:1)	[M+H]+	SM	40	2	23.7394	23.4487	23.7492	23.4062	23.4901	23.3511	24.1292	24.1545	23.9478	0.131395	0.00213231	0.0277973	0.00174657	0.0854115	-0.851649	0.116883	-0.988684	-0.718273	-1.16624	1.34183	1.42349	0.757232	-0.431413	-0.661378
SM(d18:1_23:0)	[M+H]+	SM	41	1	22.568	22.3002	22.4733	23.3942	23.1578	23.1833	25.4821	25.4715	25.2845	0.00183086	3.05765e-05	1.14596e-05	3.00344e-07	-0.850203	-1.05098	-0.921165	-0.230563	-0.407881	-0.388702	1.33524	1.32725	1.187	-2.96552	-2.16758
SM(d18:1_23:1);SM(d18:2_23:0)	[M+H]+	SM	41	2	22.7235	22.4939	22.6471	23.37	23.246	23.0448	24.6609	24.6399	24.4173	0.00886044	0.000467696	5.33449e-05	7.34211e-06	-0.855723	-1.11833	-0.943114	-0.116135	-0.258006	-0.488185	1.36072	1.33674	1.08204	-1.9512	-1.35249
SM(d18:1_24:0)	[M+H]+	SM	42	1	25.629	25.5634	25.7073	25.9892	25.9926	25.8623	27.0044	26.956	26.8547	0.00622466	8.74163e-05	2.82651e-05	1.86375e-06	-0.917242	-1.02779	-0.785259	-0.31015	-0.304394	-0.523954	1.40086	1.31929	1.14864	-1.30515	-0.990329
SM(d18:1_24:1)	[M+H]+	SM	42	2	27.3883	27.2979	27.5923	27.5027	27.5105	27.4394	27.961	28.0309	27.9443	0.577748	0.000167045	0.0171374	0.000627154	-0.877186	-1.20555	-0.135972	-0.461222	-0.43304	-0.691491	1.20364	1.45756	1.14326	-0.552592	-0.494522
SM(d18:1_25:0)	[M+H]+	SM	43	1	19.1527	18.9475	19.2045	19.7451	19.2321	19.406	21.5905	21.5291	21.4144	0.124267	0.00254415	4.55189e-05	6.36577e-06	-0.767351	-0.947991	-0.721763	-0.246044	-0.697508	-0.544503	1.37806	1.32403	1.22308	-2.40973	-2.05027
SM(d18:2_14:0)_A	[M+H]+	SM	32	2	20.4511	20.5311	19.842	20.0405	20.3651	19.9715	16.7192	16.6858	16.6559	0.590239	0.000998379	0.00346691	3.43401e-06	0.802871	0.84804	0.458978	0.571051	0.754349	0.532081	-1.30428	-1.32309	-1.34	3.58774	3.43873
SM(d18:2_14:0)_B	[M+H]+	SM	32	2	17.7124	17.722	17.4689	17.3294	17.5926	17.2448	14.8281	14.8675	14.4972	0.143623	7.8759e-05	7.82997e-05	1.73363e-06	0.803808	0.810633	0.630174	0.530781	0.718396	0.470469	-1.25215	-1.22408	-1.48803	2.90347	2.65798
SM(d18:2_16:0)_A	[M+H]+	SM	34	2	25.5167	25.5059	25.5675	25.3791	25.5701	25.2207	24.4636	24.438	24.1054	0.298564	0.00249823	0.00788737	0.000141172	0.742548	0.724019	0.830027	0.505814	0.834476	0.233127	-1.06981	-1.11385	-1.68635	1.19436	1.05429
SM(d18:2_16:0)_B	[M+H]+	SM	34	2	23.7142	23.5804	23.7818	23.3942	23.6684	23.4425	22.9662	22.856	22.7456	0.146998	0.00461346	0.000670352	0.000389644	0.924883	0.585244	1.0967	0.112471	0.808714	0.23515	-0.974384	-1.25423	-1.53455	0.836224	0.645809
SM(d18:2_21:0)	[M+H]+	SM	39	2	18.7403	18.6596	18.904	19.5244	19.4097	19.2784	20.8569	20.9496	20.7502	0.00325872	0.000123174	3.28471e-05	1.46334e-06	-1.00426	-1.09099	-0.828334	-0.16163	-0.284843	-0.425987	1.27035	1.36998	1.15572	-2.0843	-1.44808
SM(d18:2_22:0)	[M+H]+	SM	40	2	23.2236	23.0755	23.3596	23.37	23.3987	23.2821	24.1981	24.219	24.1543	0.248635	0.000194676	0.00508182	2.42758e-05	-0.784116	-1.10404	-0.490517	-0.468125	-0.406179	-0.657945	1.32011	1.3653	1.22552	-0.970874	-0.840218
SM(d18:2_24:1)	[M+H]+	SM	42	3	26.5925	26.6832	26.8321	26.8753	26.9216	26.8264	26.8464	26.8707	26.8298	0.11927	0.463444	0.16774	0.0576777	-2.08175	-1.20856	0.225461	0.64199	1.08771	0.170565	0.363348	0.597454	0.203782	-0.146407	0.0254665
SM(d19:1_24:1)_A	[M+H]+	SM	43	2	19.9577	19.7398	19.7627	20.1987	19.9866	20.1428	21.4129	21.4115	21.2283	0.0371869	0.000149203	8.58023e-05	6.30922e-06	-0.659759	-0.96628	-0.934053	-0.32076	-0.619056	-0.399432	1.38702	1.38501	1.12731	-1.53086	-1.24152
SM(d19:1_24:1)_B	[M+H]+	SM	43	2	20.4085	20.3137	20.3314	21.0912	20.8483	20.9504	21.6567	21.6835	21.6776	0.00612637	0.00901158	0.000201385	2.24871e-06	-1.01847	-1.18293	-1.15228	0.165709	-0.255678	-0.0786293	1.14654	1.19306	1.18267	-1.32142	-0.709311
Sphinganine (C18)	[M+H]+	Sphingo base			19.3437	19.2884	19.446	19.6631	19.4292	19.4315	18.6689	18.9666	18.4293	0.191242	0.0188728	0.0404248	0.00313779	0.387619	0.252472	0.637746	1.16851	0.59657	0.602241	-1.26234	-0.534562	-1.84825	0.671153	0.819683
Sphingosine (C18)	[M+H]+	Sphingo base			20.3132	20.057	20.3368	20.2351	19.9806	20.0312	19.5473	19.7295	19.6256	0.26709	0.0120927	0.00828778	0.00326835	1.12292	0.248967	1.20334	0.856658	-0.0118443	0.161031	-1.48996	-0.868416	-1.2227	0.601541	0.448195
TG(12:0_12:0_14:0);TG(10:0_12:0_16:0);TG(10:0_14:0_14:0)	[M+NH4]+	TG	38	0	25.3975	25.2347	24.0645	25.6772	26.3028	26.204	24.2851	21.8176	22.7274	0.0921406	0.0415716	0.0948323	0.0119877	0.491303	0.386443	-0.367063	0.671351	1.07424	1.01057	-0.225002	-1.81381	-1.22803	1.95553	3.11795
TG(12:0_12:0_15:0);TG(12:0_13:0_14:0)	[M+NH4]+	TG	39	0	18.2697	18.4289	17.3058	18.8771	19.7284	19.6253	17.7102	16.3133	16.9909	0.0364881	0.0109342	0.137074	0.00754184	0.112065	0.248391	-0.713348	0.632154	1.3611	1.27285	-0.367047	-1.56321	-0.982953	0.996667	2.40545
TG(10:0_14:0_16:0)	[M+NH4]+	TG	40	0	19.2927	18.4833	18.1855	19.1228	19.2057	19.5164	22.31	20.5054	20.9984	0.189753	0.0598936	0.0209334	0.00587264	-0.338575	-0.957446	-1.18508	-0.468515	-0.405122	-0.167561	1.96824	0.588576	0.965476	-2.61747	-1.98968
TG(12:0_14:0_14:0);TG(12:0_12:0_16:0)	[M+NH4]+	TG	40	0	25.993	25.6922	24.845	26.35	26.9333	26.8623	21.735	20.6495	20.5798	0.0522901	0.000969925	0.000908668	2.88158e-05	0.598022	0.48476	0.165857	0.732392	0.951995	0.925265	-1.00493	-1.41357	-1.43979	4.52199	5.72711
TG(12:0_12:0_16:1)	[M+NH4]+	TG	40	1	24.7352	24.5658	23.4706	24.8967	25.552	25.6918	26.1793	24.1871	24.9798	0.0863981	0.705001	0.29652	0.234829	-0.22234	-0.428888	-1.76409	-0.0254584	0.773445	0.943865	1.53817	-0.890578	0.0758706	-0.85818	0.264768
TG(12:0_14:0_15:0)	[M+NH4]+	TG	41	0	19.1692	18.8214	18.1595	19.8865	20.2332	20.1545	17.2059	17.4668	17.2915	0.0320047	5.63516e-05	0.0352436	0.00013741	0.372937	0.0905753	-0.446803	0.955288	1.23676	1.17291	-1.22099	-1.00918	-1.1515	1.39528	2.76997
TG(12:0_12:0_17:1)	[M+NH4]+	TG	41	1	18.8669	18.5189	17.7119	19.2745	19.8919	20.1056	19.1221	18.477	18.5831	0.034575	0.034324	0.42455	0.0264237	-0.11181	-0.578806	-1.66191	0.435232	1.26383	1.55062	0.230725	-0.635164	-0.492719	-0.361458	1.02992
TG(12:0_14:0_16:0);TG(14:0_14:0_14:0)	[M+NH4]+	TG	42	0	25.502	25.1094	24.3952	26.0947	26.3902	26.3778	22.3973	21.7688	21.3193	0.0483119	0.002594	0.0021451	5.76236e-05	0.557012	0.363377	0.0110867	0.84935	0.995132	0.989026	-0.974398	-1.28444	-1.50614	3.17375	4.4591
TG(12:0_12:0_18:1);TG(12:0_14:1_16:0);TG(12:0_14:0_16:1)	[M+NH4]+	TG	42	1	25.7926	25.5387	24.727	26.3942	26.7993	26.7517	24.65	22.5525	22.9003	0.0418141	0.0328841	0.0733049	0.004525	0.427541	0.265411	-0.252782	0.811612	1.07022	1.03987	-0.301915	-1.64102	-1.41893	1.98514	3.28082
TG(12:0_12:0_18:2);TG(12:0_14:1_16:1)	[M+NH4]+	TG	42	2	25.7415	25.5008	24.5036	26.5641	27.0771	27.0401	24.8296	23.2322	23.9103	0.0336381	0.0158394	0.106022	0.00367898	0.265416	0.0897971	-0.637747	0.865648	1.23995	1.21292	-0.399909	-1.56544	-1.07064	1.25792	2.90308
TG(12:0_14:0_17:1)	[M+NH4]+	TG	43	1	19.6787	19.425	18.6845	20.4231	20.6382	20.9427	19.5858	18.7458	19.122	0.0252251	0.0098942	0.78682	0.00737442	-0.0187568	-0.33006	-1.23884	0.894749	1.15877	1.53243	-0.132761	-1.16363	-0.701904	0.111536	1.51679
TG(14:0_14:0_16:0);TG(12:0_16:0_16:0)	[M+NH4]+	TG	44	0	22.5063	22.425	22.2112	23.3328	23.006	23.48	21.7647	21.7391	21.3455	0.00922375	0.00105758	0.0131904	0.000230685	0.11184	0.00208699	-0.286125	1.2264	0.785719	1.4249	-0.888266	-0.922893	-1.45366	0.764423	1.65654
TG(12:0_16:0_16:1);TG(12:0_14:0_18:1);TG(14:0_14:1_16:0);TG(14:0_14:0_16:1)	[M+NH4]+	TG	44	1	25.9268	25.5186	24.8655	26.4817	26.7206	26.7389	25.788	23.853	24.0111	0.0512047	0.0750337	0.292719	0.0287119	0.349222	-0.024082	-0.621285	0.85659	1.07505	1.09182	0.222285	-1.54708	-1.40251	0.886233	2.09633
TG(12:0_16:1_16:1);TG(14:0_14:1_16:1);TG(12:0_14:0_18:2);TG(12:0_14:1_18:1)	[M+NH4]+	TG	44	2	26.7247	26.4645	25.8295	27.4459	27.8246	27.7129	25.0732	24.2958	24.6792	0.0246458	0.0014084	0.009522	0.00017303	0.373444	0.177891	-0.299356	0.915399	1.20002	1.11609	-0.867705	-1.45199	-1.1638	1.65685	2.9784
TG(14:1_14:1_16:1);TG(12:0_14:1_18:2);TG(12:0_14:0_18:3)	[M+NH4]+	TG	44	3	24.316	24.0892	22.9377	24.8667	25.4964	25.3645	22.2826	21.6119	22.0033	0.0580235	0.000277018	0.0345541	0.000652293	0.438831	0.286355	-0.487609	0.808994	1.23225	1.14361	-0.927968	-1.37877	-1.1157	1.81503	3.27662
TG(12:0_15:0_18:1);TG(12:0_16:0_17:1);TG(14:0_14:0_17:1)	[M+NH4]+	TG	45	1	19.7467	19.1374	18.338	20.365	20.5893	20.775	19.5265	18.7783	18.876	0.0567773	0.0107918	0.978402	0.0135266	0.204326	-0.501077	-1.42654	0.920007	1.17967	1.39471	-0.0506745	-0.916786	-0.803635	0.013764	1.51614
TG(12:0_15:0_18:2)	[M+NH4]+	TG	45	2	19.8782	19.6177	19.0534	20.8948	21.3054	21.3359	20.0525	19.9052	20.0794	0.00794058	0.00779582	0.173484	0.00109992	-0.458601	-0.792797	-1.51642	0.845091	1.37176	1.4108	-0.235124	-0.424079	-0.200633	-0.495904	1.16635
TG(14:0_16:0_16:0)	[M+NH4]+	TG	46	0	21.8071	21.4351	21.1766	22.628	22.7402	22.8034	22.9136	22.0977	22.2818	0.0152248	0.357535	0.0398228	0.00629185	-0.640822	-1.23344	-1.64536	0.667058	0.845855	0.946607	1.1222	-0.177688	0.115594	-0.958157	0.292782
TG(14:0_16:0_16:1);TG(14:0_14:0_18:1);TG(12:0_16:0_18:1)	[M+NH4]+	TG	46	1	24.8708	24.3836	23.9637	25.7471	25.9075	26.0401	26.1962	25.1042	25.3903	0.0211599	0.415444	0.0533975	0.0122243	-0.541622	-1.17227	-1.71581	0.592552	0.800191	0.971832	1.17389	-0.239581	0.130813	-1.15754	0.334643
TG(14:0_14:0_18:2);TG(12:0_16:1_18:1);TG(14:0_16:1_16:1);TG(12:0_16:0_18:2)	[M+NH4]+	TG	46	2	26.3271	25.963	25.5199	27.0854	27.4467	27.3828	26.1428	25.3651	25.6108	0.0147791	0.00913827	0.520301	0.00256623	0.0138772	-0.437835	-0.98755	0.954479	1.40273	1.32341	-0.21476	-1.17958	-0.874774	0.230443	1.59873
TG(12:0_16:1_18:2)	[M+NH4]+	TG	46	3	25.3492	25.072	24.1833	25.816	26.2956	26.2944	24.387	23.903	24.0547	0.0514493	0.000747528	0.153685	0.00275513	0.324811	0.0341614	-0.89791	0.814428	1.31746	1.31617	-0.684345	-1.19197	-1.0328	0.753293	2.02044
TG(14:0_15:0_18:1);TG(14:0_16:0_17:1);TG(15:0_15:0_17:1);TG(15:0_16:0_16:1)	[M+NH4]+	TG	47	1	18.2269	18.2339	18.2781	19.6106	19.5992	19.7882	19.2992	18.6729	18.5084	0.00102436	0.0655497	0.136956	0.00128812	-1.04798	-1.03733	-0.9699	1.0655	1.04798	1.33675	0.589891	-0.366871	-0.618038	-0.580538	0.839155
TG(13:0_16:1_18:1);TG(14:0_15:0_18:2);TG(14:0_16:1_17:1);TG(15:0_16:1_16:1)	[M+NH4]+	TG	47	2	19.0252	18.9303	18.3719	19.8866	20.3756	20.4882	20.7237	20.2549	20.3114	0.00600145	0.491221	0.00381016	0.00120797	-0.954624	-1.06878	-1.7405	0.0817754	0.670077	0.805542	1.08884	0.524835	0.592833	-1.6542	-0.179848
TG(12:0_17:1_18:2)	[M+NH4]+	TG	47	3	19.5152	19.106	18.4978	20.4469	20.9185	20.9542	19.9668	20.048	20.0276	0.0130165	0.0407739	0.0800108	0.00231149	-0.528781	-1.03544	-1.78848	0.624662	1.20859	1.25281	0.0302761	0.13077	0.105595	-0.974459	0.759091
TG(12:0_16:0_20:3);TG(12:0_18:1_18:2);TG(14:0_16:1_18:2);TG(16:1_16:1_16:1)	[M+NH4]+	TG	48	3	25.2326	24.7493	24.3668	25.7888	26.1963	26.2058	26.4883	26.0999	26.2586	0.0192479	0.288589	0.0147145	0.00195119	-0.635885	-1.28011	-1.78991	0.105605	0.648822	0.661464	1.03793	0.520268	0.731814	-1.49939	-0.218591
TG(16:0_16:0_16:0)	[M+NH4]+	TG	48	0	17.4662	18.7501	19.917	18.9367	17.6382	19.5255	18.8204	19.8666	21.2249	0.990911	0.230613	0.273337	0.356856	-1.41801	-0.322004	0.674161	-0.16268	-1.27114	0.339914	-0.261969	0.6311	1.79063	-1.25952	-1.27048
TG(14:0_16:0_18:1);TG(16:0_16:0_16:1)	[M+NH4]+	TG	48	1	24.1503	23.9979	24.0908	24.6371	24.7605	24.8093	26.5004	25.9465	26.0244	0.000704258	0.00973113	0.00460709	2.58353e-05	-0.900217	-1.06344	-0.963924	-0.378832	-0.246665	-0.194359	1.61688	1.02357	1.10699	-2.07745	-1.42147
TG(14:0_16:1_18:1);TG(16:0_16:1_16:1);TG(14:0_16:0_18:2);TG(12:0_18:1_18:1);TG(14:1_16:0_18:1)	[M+NH4]+	TG	48	2	25.6885	25.2771	25.142	26.3234	26.4581	26.533	26.9936	26.7531	26.9385	0.0140201	0.00925435	0.00470619	0.000177468	-0.78191	-1.37136	-1.56497	0.127853	0.320886	0.428184	1.08828	0.743687	1.00934	-1.52591	-0.456964
TG(12:0_16:0_20:4)	[M+NH4]+	TG	48	4	22.7132	23.0051	23.1784	23.7635	23.8956	23.6865	21.7796	21.7966	21.9352	0.0145436	2.26962e-05	0.00791468	1.71861e-05	-0.173139	0.167624	0.369986	1.05303	1.20731	0.963133	-1.26317	-1.24331	-1.08145	1.12843	1.94468
TG(12:0_18:2_18:2)	[M+NH4]+	TG	48	4	25.4797	25.2192	24.4639	26.0342	26.5459	26.4723	24.4511	24.4244	24.5813	0.0322539	0.00422349	0.200393	0.00163447	0.20753	-0.088184	-0.945627	0.837054	1.41798	1.33436	-0.960193	-0.990512	-0.81241	0.56869	1.86521
TG(12:0_16:0_20:5)	[M+NH4]+	TG	48	5	22.8125	22.4944	21.7102	23.6269	24.4187	24.2607	20.6997	21.1045	21.283	0.014788	0.000816877	0.037792	0.000427643	0.232042	0.00312505	-0.561352	0.818254	1.38822	1.27446	-1.28867	-0.997285	-0.868808	1.30991	3.073
TG(15:0_16:0_18:1);TG(16:0_16:1_17:0);TG(16:0_16:0_17:1);TG(14:0_17:0_18:1);TG(15:0_17:0_17:1);TG(14:0_16:0_19:1)	[M+NH4]+	TG	49	1	20.1894	20.2869	20.454	20.6366	20.5327	20.8233	21.8203	21.7596	21.6077	0.0372998	0.000814703	0.000180965	2.64257e-05	-1.09553	-0.945494	-0.688263	-0.407293	-0.567157	-0.119895	1.41474	1.32137	1.08752	-1.4191	-1.06504
TG(15:0_16:1_18:1);TG(15:0_17:1_17:1);TG(16:0_16:1_17:1)	[M+NH4]+	TG	49	2	18.8365	19.1379	19.0372	19.7049	19.7581	20.0635	22.1296	22.1113	22.087	0.00489473	0.00218426	0.000662357	4.7675e-07	-1.06093	-0.845161	-0.917257	-0.439212	-0.401164	-0.182496	1.2966	1.28353	1.26609	-3.10542	-2.2671
TG(15:0_16:1_18:2);TG(14:0_17:1_18:2);TG(13:0_18:1_18:2);TG(16:1_16:1_17:1)	[M+NH4]+	TG	49	3	18.9441	18.2051	18.1433	19.2052	19.6679	19.883	20.9943	20.6997	20.8185	0.0264038	0.0137029	0.00649983	0.000366386	-0.622429	-1.30515	-1.3623	-0.38128	0.0461546	0.244922	1.27156	0.99937	1.10915	-2.40665	-1.25214
TG(16:0_16:0_18:0)	[M+NH4]+	TG	50	0	15.4046	17.0006	16.7898	15.794	15.8117	16.4583	17.1649	17.0126	20.6296	0.543989	0.194016	0.250531	0.157357	-0.971628	0.0679783	-0.0693274	-0.717974	-0.706469	-0.28531	0.175033	0.0757961	2.4319	-1.87069	-2.24771
TG(16:0_16:0_18:1)	[M+NH4]+	TG	50	1	25.1782	25.4566	26.0377	25.6992	25.674	25.6153	26.2477	26.2845	26.2074	0.718384	6.84417e-05	0.11155	0.0333727	-1.65077	-0.937175	0.552051	-0.315433	-0.380068	-0.530599	1.09028	1.18469	0.987028	-0.689008	-0.583691
TG(16:0_16:0_18:2);TG(16:0_16:1_18:1)	[M+NH4]+	TG	50	2	25.6906	25.9254	26.3378	26.2203	26.1788	26.2317	27.0044	26.8832	26.9956	0.355064	0.00076588	0.0311738	0.00205218	-1.4672	-0.971391	-0.100354	-0.348426	-0.436189	-0.324451	1.30748	1.0516	1.28893	-0.97644	-0.750773
TG(14:0_16:0_20:3);TG(14:0_18:1_18:2);TG(16:1_16:1_18:1);TG(16:0_16:1_18:2)	[M+NH4]+	TG	50	3	25.0462	24.556	24.6699	25.142	25.4964	25.452	27.1272	26.9677	27.1442	0.0343296	0.000900394	0.00153137	1.63661e-05	-0.650461	-1.11444	-1.0066	-0.559869	-0.224427	-0.266449	1.31903	1.1681	1.33512	-2.32233	-1.71628
TG(16:1_16:1_18:2);TG(14:0_16:0_20:4);TG(12:0_16:0_22:4);TG(14:0_18:2_18:2)	[M+NH4]+	TG	50	4	25.1751	24.869	24.7044	25.588	25.9099	25.8312	26.8344	26.8832	27.1033	0.00928063	0.000891313	0.000695424	3.8362e-05	-0.785207	-1.12736	-1.31135	-0.323741	0.0360266	-0.0518579	1.06949	1.124	1.37	-2.02411	-1.16395
TG(14:0_18:2_18:3);TG(16:1_16:1_18:3);TG(14:1_18:2_18:2);TG(14:1_18:1_18:3)	[M+NH4]+	TG	50	5	23.7226	23.9462	24.0556	25.0419	24.9746	25.1055	24.7349	25.1338	25.4372	0.00323822	0.793347	0.0145961	0.001228	-1.56252	-1.19899	-1.02112	0.582639	0.473186	0.686021	0.0834311	0.731967	1.22538	-1.19381	-0.0612816
TG(12:0_16:0_22:6)	[M+NH4]+	TG	50	6	25.1186	25.2469	25.4437	26.1221	26.4435	26.2732	21.0425	21.111	21.1966	0.00159242	2.53536e-05	5.36213e-05	1.70939e-08	0.377851	0.431956	0.514867	0.800808	0.936228	0.864473	-1.34001	-1.31114	-1.27504	4.15303	5.16291
TG(12:0_18:2_20:5)	[M+NH4]+	TG	50	7	21.4066	21.5156	21.156	21.7783	22.5547	22.192	17.8697	18.3082	18.4892	0.0496006	0.00021142	0.000468528	9.66234e-06	0.449391	0.509033	0.312223	0.652851	1.07782	0.879267	-1.48654	-1.24656	-1.14749	3.13703	3.95264
TG(16:0_17:0_18:1)	[M+NH4]+	TG	51	1	20.804	20.9402	21.3015	21.3963	21.1016	21.3761	22.4057	22.8108	22.4464	0.204422	0.00195732	0.00155562	0.000286842	-1.11004	-0.924894	-0.433554	-0.304616	-0.705323	-0.332038	1.06812	1.61895	1.12339	-1.53907	-1.26294
TG(16:0_17:1_18:1);TG(16:0_17:0_18:2);TG(17:0_17:1_17:1);TG(15:0_18:1_18:1)	[M+NH4]+	TG	51	2	20.8647	20.8598	21.1225	21.2228	21.0813	21.3539	23.639	23.7145	23.6282	0.082833	0.000333588	0.000395666	2.531e-07	-0.830908	-0.834677	-0.632271	-0.554963	-0.663982	-0.453939	1.30697	1.36514	1.29862	-2.71161	-2.44126
TG(15:0_18:1_18:2);TG(17:1_17:1_17:1);TG(16:1_17:1_18:1);TG(16:0_17:1_18:2)	[M+NH4]+	TG	51	3	20.1883	20.2776	20.1505	20.4694	20.5269	20.6001	23.5245	23.5737	23.7068	0.00361185	4.37037e-06	3.11337e-06	5.30451e-09	-0.774705	-0.719775	-0.798012	-0.601646	-0.566206	-0.521127	1.27964	1.30992	1.39191	-3.39619	-3.06949
TG(16:1_17:1_18:2);TG(15:0_18:2_18:2)	[M+NH4]+	TG	51	4	18.7781	18.6573	19.0231	19.147	19.2477	19.2152	22.0427	22.5538	22.7477	0.0614339	0.00361077	0.000621355	2.80704e-06	-0.793069	-0.862569	-0.652144	-0.580884	-0.522961	-0.541699	1.0846	1.37859	1.49014	-3.62855	-3.24476
TG(16:0_18:0_18:1)	[M+NH4]+	TG	52	1	24.4797	24.6513	25.1251	25.1348	24.8519	25.065	25.7426	25.6251	25.602	0.304866	0.0069534	0.0371202	0.00562171	-1.49224	-1.10567	-0.0378866	-0.0161422	-0.653464	-0.17346	1.35346	1.08878	1.03663	-0.904551	-0.639349
TG(16:0_18:1_18:1)	[M+NH4]+	TG	52	2	25.8126	25.6304	26.2255	25.959	25.9099	26.0691	26.8344	26.6834	26.7258	0.665451	0.000298008	0.0329654	0.00268532	-0.893667	-1.308	0.0453788	-0.560682	-0.672444	-0.31038	1.43005	1.08669	1.18305	-0.858411	-0.768587
TG(16:0_16:0_20:3);TG(16:0_18:1_18:2)	[M+NH4]+	TG	52	3	26.3682	26.3556	26.7926	26.5906	26.5581	26.5536	27.1174	27.102	27.3507	0.708458	0.01478	0.0230789	0.00386604	-1.07952	-1.11469	0.106966	-0.457624	-0.548652	-0.561049	1.01505	0.972211	1.66731	-0.684586	-0.622597
TG(16:0_18:2_18:2);TG(16:1_18:1_18:2)	[M+NH4]+	TG	52	4	26.3132	26.3697	26.8321	26.6796	26.5686	26.5754	27.4033	27.4346	27.5312	0.598287	8.96953e-05	0.0236675	0.000969887	-1.14063	-1.02206	-0.0510789	-0.371231	-0.604389	-0.590016	1.1483	1.21411	1.417	-0.951393	-0.848504
TG(14:0_18:1_20:4);TG(14:0_16:0_22:5);TG(16:0_16:1_20:4);TG(16:0_16:0_20:5);TG(16:0_18:2_18:3)	[M+NH4]+	TG	52	5	23.7966	23.9979	24.4368	24.5959	24.5879	24.5638	26.628	26.8707	26.9385	0.11564	0.00162266	0.00110451	8.84475e-06	-1.06835	-0.910353	-0.565696	-0.440854	-0.447077	-0.465989	1.15464	1.34522	1.39847	-2.7353	-2.22988
TG(12:0_18:1_22:5)	[M+NH4]+	TG	52	6	24.3922	24.6327	24.9056	25.3391	25.6373	25.4394	22.1593	22.0848	22.0911	0.0142633	0.000309186	0.00279981	9.98181e-07	0.207757	0.365593	0.544699	0.829246	1.02501	0.895074	-1.25791	-1.30681	-1.30266	2.53176	3.36018
TG(16:3_18:2_18:2);TG(12:0_18:2_22:5);TG(16:1_18:2_18:4);TG(16:1_18:3_18:3);TG(16:2_18:2_18:3)	[M+NH4]+	TG	52	7	22.1441	22.2949	22.3823	23.1312	23.5027	23.3239	21.38	21.8529	22.2651	0.00229447	0.0168055	0.221723	0.00191491	-0.468944	-0.255425	-0.131616	0.929067	1.45523	1.202	-1.55122	-0.881461	-0.297637	0.44112	1.4866
TG(16:0_18:0_19:1);TG(17:0_18:0_18:1);TG(16:0_18:1_19:0)	[M+NH4]+	TG	53	1	19.7247	19.6916	20.1725	20.8766	20.0826	20.7741	21.3656	21.8103	21.6614	0.0841189	0.0344518	0.00112625	0.0016219	-1.18332	-1.22413	-0.631093	0.23697	-0.741996	0.110668	0.839993	1.38828	1.20463	-1.74951	-1.03468
TG(16:0_18:1_19:1);TG(17:0_18:1_18:1)	[M+NH4]+	TG	53	2	21.2907	21.0776	21.5648	21.5064	21.3184	21.4557	23.7452	23.8013	23.8122	0.508277	0.000132731	0.00272821	1.55849e-06	-0.72644	-0.901508	-0.501164	-0.549126	-0.703662	-0.590839	1.29051	1.33666	1.34557	-2.4752	-2.35939
TG(17:1_18:1_18:1);TG(17:0_18:1_18:2);TG(16:0_18:2_19:1)	[M+NH4]+	TG	53	3	21.0528	20.9431	21.1495	21.1976	21.3108	21.2801	24.0813	24.3757	24.3698	0.0484704	0.000328114	4.49164e-05	8.56426e-08	-0.729718	-0.799747	-0.668001	-0.637249	-0.565011	-0.584574	1.20406	1.39202	1.38822	-3.22715	-3.01278
TG(17:1_18:1_18:2);TG(17:0_18:2_18:2)	[M+NH4]+	TG	53	4	20.0778	19.5502	19.9052	20.0466	20.1967	20.1418	22.8452	23.6691	23.7499	0.203056	0.00662189	0.00149664	1.93318e-05	-0.603561	-0.905827	-0.702447	-0.621419	-0.535475	-0.566882	0.981785	1.45377	1.50006	-3.57699	-3.293
TG(17:1_18:2_18:2)	[M+NH4]+	TG	53	5	19.0084	18.5127	18.9149	19.1373	19.1471	18.9395	21.5102	22.6542	22.8135	0.220293	0.013709	0.00721427	0.000114933	-0.611323	-0.896527	-0.665126	-0.537166	-0.531504	-0.650934	0.828172	1.48637	1.57804	-3.51401	-3.25135
TG(15:0_16:0_22:6)	[M+NH4]+	TG	53	6	18.8054	19.2253	19.7571	20.0777	19.5974	19.7147	18.4049	18.9808	19.163	0.183739	0.0325832	0.314634	0.0625634	-0.938979	-0.146486	0.85716	1.46223	0.555815	0.777049	-1.69466	-0.607992	-0.264139	0.413047	0.94707
TG(17:1_18:2_18:3);TG(17:2_18:2_18:2)	[M+NH4]+	TG	53	6	18.7644	19.1588	19.2687	19.1805	19.0224	19.3027	20.1055	20.9069	21.1376	0.588224	0.0317643	0.0190501	0.00216663	-1.03043	-0.571341	-0.443427	-0.546061	-0.730085	-0.403906	0.530459	1.46313	1.73166	-1.65269	-1.54811
TG(16:0_18:1_20:0);TG(18:0_18:0_18:1);TG(16:0_18:0_20:1)	[M+NH4]+	TG	54	1	21.6866	21.8845	22.3408	23.0864	22.2687	22.9436	24.6931	24.4244	24.424	0.0707459	0.0125239	0.00170063	0.000222621	-1.20178	-1.03158	-0.638948	0.00243266	-0.700982	-0.120394	1.38463	1.15349	1.15312	-2.54318	-1.74756
TG(18:0_18:1_18:1);TG(18:0_18:0_18:2)	[M+NH4]+	TG	54	2	24.7926	24.6374	25.2354	25.0984	25.0059	25.065	26.2656	25.9771	26.02	0.448113	0.00444199	0.00983631	0.000710864	-0.936477	-1.20009	-0.184674	-0.417345	-0.574297	-0.474029	1.56463	1.07474	1.14754	-1.19911	-1.03115
TG(16:0_18:1_20:2);TG(18:0_18:1_18:2);TG(18:1_18:1_18:1)	[M+NH4]+	TG	54	3	25.4772	25.4273	25.8424	25.7137	25.6656	25.6649	26.6555	26.5905	26.7123	0.52867	0.000217247	0.0104732	0.000119042	-0.941547	-1.03642	-0.246759	-0.491597	-0.583136	-0.584455	1.2998	1.17626	1.40785	-1.07042	-0.971324
TG(16:0_18:2_20:2);TG(18:0_18:2_18:2);TG(18:1_18:1_18:2);TG(16:0_18:1_20:3);TG(16:0_18:0_20:4)	[M+NH4]+	TG	54	4	25.9913	25.8809	26.4471	26.1895	26.0387	26.1035	26.9719	27.0025	27.1643	0.983284	0.000371407	0.0227765	0.00131512	-0.865734	-1.08811	0.0523544	-0.466454	-0.770144	-0.639688	1.10961	1.17118	1.49699	-0.939829	-0.935658
TG(16:0_16:0_22:6)	[M+NH4]+	TG	54	6	25.5432	25.8965	26.3249	26.2422	26.0301	26.0854	23.5364	23.5613	23.6511	0.477843	3.906e-05	0.00804214	2.03651e-05	0.270635	0.555834	0.90163	0.834871	0.663622	0.708276	-1.3492	-1.32908	-1.25658	2.33863	2.5363
TG(18:2_18:2_18:2)	[M+NH4]+	TG	54	6	24.1628	23.8769	24.1251	23.7727	23.9051	23.895	26.7349	27.1442	27.3594	0.1455	0.00212855	0.00078743	2.37939e-06	-0.530136	-0.711688	-0.554033	-0.777882	-0.693789	-0.700188	1.10369	1.36366	1.50037	-3.02454	-3.22186
TG(14:0_18:2_22:5);TG(18:1_18:2_18:4);TG(18:2_18:2_18:3);TG(18:1_18:3_18:3)	[M+NH4]+	TG	54	7	23.3709	23.6186	23.9825	23.8882	23.961	23.8093	25.8535	26.5409	26.7917	0.325704	0.0108131	0.00235577	0.000100185	-0.946775	-0.762857	-0.492726	-0.562744	-0.508731	-0.621307	0.896158	1.40642	1.59257	-2.73805	-2.50923
TG(14:0_18:2_22:6)	[M+NH4]+	TG	54	8	24.5432	24.8124	25.2393	24.9136	25.2645	24.8528	22.9551	23.1274	23.2168	0.582875	0.000666484	0.0067443	0.000154482	0.230479	0.514949	0.965901	0.6218	0.992537	0.557593	-1.44726	-1.26524	-1.17077	1.76522	1.91055
TG(18:2_18:3_18:3)	[M+NH4]+	TG	54	8	21.7183	21.6099	21.8111	21.4389	21.761	21.5011	22.3344	23.1245	23.5693	0.285804	0.048891	0.0661279	0.00652733	-0.496426	-0.638661	-0.374679	-0.863145	-0.440345	-0.781543	0.31222	1.34938	1.93319	-1.29631	-1.44239
TG(14:0_18:3_22:6)	[M+NH4]+	TG	54	9	22.1767	22.5455	22.7358	22.3219	22.6749	22.302	19.3453	19.9218	20.0618	0.808608	0.0015111	0.00085019	4.50893e-05	0.447545	0.717427	0.856647	0.553822	0.812059	0.539238	-1.62431	-1.20243	-1.09999	2.7097	2.65663
TG(12:0_20:5_22:6)	[M+NH4]+	TG	54	11	18.424	18.8632	18.6045	18.9986	19.439	18.9649	NA	NA	NA	0.0665514	NA	NA	0.0643394	-1.30389	-0.0544283	-0.790494	0.330601	1.58356	0.234651				NA	NA
TG(18:0_18:1_19:0)	[M+NH4]+	TG	55	1	17.137	16.7648	17.1928	18.3127	17.4049	18.0687	18.9873	19.4561	19.5597	0.0612332	0.0169822	0.000679968	0.000585642	-0.915415	-1.26998	-0.862343	0.204253	-0.660332	-0.0281407	0.846777	1.29325	1.39193	-2.30283	-1.40562
TG(18:0_18:1_19:1);TG(18:0_18:2_19:0);TG(18:1_18:1_19:0)	[M+NH4]+	TG	55	2	19.6946	19.4917	19.8575	20.2559	19.8539	20.1917	21.9789	22.0123	22.0774	0.0640091	0.00284865	0.00108253	5.67071e-06	-0.831364	-1.01742	-0.682095	-0.316845	-0.685377	-0.375708	1.26262	1.29325	1.35293	-2.34163	-1.92239
TG(18:1_18:1_19:1);TG(18:1_18:2_19:0)	[M+NH4]+	TG	55	3	20.1618	19.843	20.303	20.3519	20.2827	20.5223	22.7626	23.044	23.0112	0.162018	3.39243e-05	0.000175157	2.06551e-06	-0.7201	-0.954214	-0.616425	-0.580571	-0.631389	-0.455435	1.18963	1.39628	1.37222	-2.83663	-2.55367
TG(18:1_18:2_19:1)	[M+NH4]+	TG	55	4	19.836	19.6267	19.8178	19.758	19.8201	19.936	22.1988	22.5301	22.585	0.413796	0.000506738	0.000230846	8.24588e-07	-0.635485	-0.793377	-0.649253	-0.694356	-0.647511	-0.560119	1.14636	1.39615	1.4376	-2.67782	-2.59996
TG(16:0_17:0_22:5)	[M+NH4]+	TG	55	5	20.0217	20.0184	20.458	20.3906	20.2053	20.4512	19.2408	19.8189	19.9265	0.345816	0.0711046	0.13183	0.0484496	-0.0968388	-0.105314	1.0335	0.858946	0.37888	1.01594	-2.11968	-0.622083	-0.343346	0.503955	0.686986
TG(18:2_18:2_19:1)	[M+NH4]+	TG	55	5	18.0884	17.8519	18.6108	18.2269	18.2147	18.303	19.9918	20.9995	21.2241	0.801435	0.0218981	0.00815308	0.000592711	-0.734686	-0.914051	-0.338329	-0.629618	-0.638863	-0.571822	0.709338	1.47381	1.64422	-2.55478	-2.4903
TG(15:0_18:2_22:6)	[M+NH4]+	TG	55	8	19.1114	19.1517	19.4347	19.769	19.6349	19.5904	19.3176	19.5312	19.6187	0.0323242	0.183085	0.132284	0.0287559	-1.54805	-1.37016	-0.121154	1.35405	0.762311	0.565768	-0.638011	0.304534	0.690701	-0.256553	0.175607
TG(12:0_22:6_22:6)	[M+NH4]+	TG	56	12	19.4836	19.5926	19.9334	20.2816	20.7903	20.4155	NA	13.9422	13.8627	0.0158611	NA	NA	1.21406e-06	0.326989	0.364688	0.482494	0.602864	0.77872	0.649139		-1.58869	-1.6162	5.76742	6.59331
TG(14:0_20:5_22:6)	[M+NH4]+	TG	56	11	21.6037	22.0214	22.2212	21.276	21.9818	21.6094	17.1093	17.5459	17.7147	0.29909	0.00011722	6.21467e-05	4.6484e-06	0.576488	0.76744	0.858768	0.426678	0.749355	0.579102	-1.47806	-1.27847	-1.2013	4.49215	4.1658
TG(16:0_18:0_22:3);TG(18:0_18:0_20:3)	[M+NH4]+	TG	56	3	23.019	23.1426	23.6226	23.5854	23.4121	23.5285	23.1582	23.7908	23.957	0.310038	0.657454	0.292256	0.377026	-1.42907	-1.03613	0.490218	0.371693	-0.179287	0.190916	-0.986661	1.02481	1.55351	-0.373902	-0.126674
TG(16:0_18:0_22:6)	[M+NH4]+	TG	56	6	23.8746	23.8531	24.4368	24.4357	24.5761	24.3578	22.5136	22.6385	22.8378	0.160839	0.000220746	0.00791882	0.000158261	0.178806	0.153086	0.850146	0.848774	1.01638	0.755801	-1.44642	-1.29731	-1.05926	1.39157	1.79324
TG(16:0_18:1_22:4);TG(18:0_18:2_20:3);TG(18:1_18:1_20:3)	[M+NH4]+	TG	56	5	24.8708	25.0015	25.4773	25.3577	25.2194	25.1946	24.4511	24.2883	24.3063	0.529384	0.000231247	0.0444636	0.00291219	-0.080123	0.205801	1.24706	0.985324	0.682755	0.628424	-0.998644	-1.35501	-1.31559	0.767988	0.908694
TG(16:0_18:1_22:6)	[M+NH4]+	TG	56	7	25.8822	25.9667	26.5502	26.2186	26.0793	26.0894	25.0361	24.7312	24.8273	0.986906	0.00120422	0.0150079	0.000794859	0.260666	0.387862	1.26604	0.767017	0.557229	0.572532	-1.01279	-1.47161	-1.32695	1.26818	1.26424
TG(16:0_18:2_22:0);TG(18:0_18:2_20:0);TG(18:1_18:1_20:0)	[M+NH4]+	TG	56	2	21.8655	21.9347	22.3998	22.3833	21.955	22.2165	23.0822	23.1094	23.221	0.604013	0.0102916	0.0186254	0.00159959	-1.10462	-0.976638	-0.116999	-0.147344	-0.939226	-0.455697	1.1446	1.19486	1.40107	-1.07088	-0.952596
TG(16:0_18:2_22:4);TG(18:1_18:2_20:3);TG(16:0_20:3_20:3)	[M+NH4]+	TG	56	6	25.3216	25.4879	25.9872	25.8405	25.7287	25.7441	23.6824	24.1296	24.1543	0.481313	0.00534485	0.00383658	0.00025093	0.2297	0.418867	0.986576	0.819726	0.692573	0.710103	-1.63417	-1.12574	-1.09764	1.61016	1.78231
TG(16:0_18:2_22:5);TG(18:1_18:2_20:4)	[M+NH4]+	TG	56	7	25.7703	25.7875	26.1731	26.0854	26.1166	25.9539	23.628	24.0342	24.02	0.399219	0.00143897	0.000420789	1.51602e-05	0.457999	0.474209	0.838445	0.755565	0.785074	0.631413	-1.56555	-1.18185	-1.1953	2.01627	2.15792
TG(16:0_18:2_22:6)	[M+NH4]+	TG	56	8	26.4722	26.6257	26.9203	26.8205	26.7993	26.7517	25.2277	25.5859	25.6792	0.465722	0.00991669	0.00352022	0.000303551	0.237019	0.4765	0.936205	0.780439	0.747383	0.673197	-1.70477	-1.14576	-1.00022	1.17512	1.2929
TG(16:0_20:4_20:5);TG(16:0_18:3_22:6)	[M+NH4]+	TG	56	9	23.8439	24.1686	24.6873	24.0496	24.1166	23.9225	22.3182	22.7248	22.8091	0.496715	0.00576147	0.0084636	0.00103692	0.270288	0.674292	1.31975	0.526178	0.609616	0.368085	-1.62838	-1.12236	-1.01748	1.61593	1.41223
TG(18:0_18:1_20:3);TG(18:2_18:2_20:0);TG(16:0_18:0_22:4);TG(16:0_18:1_22:3)	[M+NH4]+	TG	56	4	24.169	24.2681	24.8655	24.7911	24.5276	24.5983	24.0813	24.2347	24.4306	0.452437	0.0412416	0.499235	0.24244	-0.983299	-0.62444	1.53723	1.26806	0.314334	0.570439	-1.30034	-0.745477	-0.0364998	0.185316	0.390117
TG(18:1_18:2_20:5);TG(18:1_18:3_20:4);TG(18:2_18:2_20:4)	[M+NH4]+	TG	56	8	25.0087	25.1814	25.5295	25.0419	25.0147	24.7895	23.5714	23.9979	23.957	0.190139	0.00461008	0.00253431	0.000551708	0.497833	0.757035	1.27938	0.547706	0.506929	0.169022	-1.65886	-1.01885	-1.0802	1.39775	1.10662
TG(18:2_18:2_20:5);TG(18:2_18:3_20:4)	[M+NH4]+	TG	56	9	24.4185	24.4165	24.4971	23.1598	23.5879	23.3376	23.3605	23.5737	23.8122	0.0102944	0.288448	0.0188039	0.00076981	1.19761	1.19377	1.34879	-1.22391	-0.400217	-0.881848	-0.837715	-0.42765	0.0311587	0.861936	-0.220365
TG(16:0_19:1_22:5);TG(17:0_18:1_22:5);TG(17:1_18:1_22:4);TG(18:1_19:1_20:4)	[M+NH4]+	TG	57	6	19.7774	19.7014	20.3555	20.2848	20.1979	20.3415	19.1864	19.0389	19.2716	0.248685	0.00046563	0.0520568	0.00233266	-0.0333102	-0.17701	1.05924	0.925509	0.761243	1.03262	-1.15016	-1.42893	-0.989196	0.779148	1.10908
TG(16:0_20:5_22:6)	[M+NH4]+	TG	58	11	24.3601	24.7664	25.2626	23.9792	24.1166	23.9672	21.3884	21.1509	21.0671	0.0925184	0.000141956	0.0022248	1.01889e-05	0.616009	0.861347	1.16099	0.386035	0.469021	0.378797	-1.17826	-1.32166	-1.37228	3.5942	2.81884
TG(16:1_20:5_22:6)	[M+NH4]+	TG	58	12	22.1815	22.542	22.9297	22.6742	23.1411	22.6727	18.2571	18.7903	18.4328	0.36055	3.99242e-05	0.000196533	4.11652e-06	0.42014	0.590298	0.773256	0.652709	0.873023	0.651985	-1.43201	-1.18033	-1.34907	4.05765	4.33594
TG(18:0_18:0_22:4)	[M+NH4]+	TG	58	4	22.0378	22.085	22.4735	22.4148	22.1429	22.2355	21.3232	21.558	21.7729	0.706515	0.014657	0.0270416	0.0093165	0.0855167	0.208227	1.21736	1.06493	0.358703	0.599153	-1.77072	-1.16068	-0.602498	0.647392	0.713053
TG(18:0_18:0_22:6)	[M+NH4]+	TG	58	6	20.7758	20.9404	21.4592	21.7978	21.4933	21.7118	20.0557	20.4242	20.4268	0.0807072	0.00127894	0.0455216	0.00186004	-0.369294	-0.10912	0.710878	1.24606	0.764755	1.11018	-1.50754	-0.924949	-0.920964	0.756242	1.36541
TG(18:0_18:1_22:4)	[M+NH4]+	TG	58	5	23.4237	23.4802	23.9541	24.0496	23.6906	23.8093	22.3045	22.1609	21.9933	0.321476	0.0002957	0.00427665	0.000146939	0.264118	0.333046	0.911641	1.02812	0.589929	0.734834	-1.10215	-1.27749	-1.48205	1.46645	1.69693
TG(18:0_18:1_22:5);TG(18:1_18:1_22:4);TG(18:0_18:2_22:4)	[M+NH4]+	TG	58	6	23.5142	23.5312	24.0733	24.0265	23.9791	23.9406	22.2914	22.4505	22.2586	0.270766	0.000276413	0.0113085	9.88823e-05	0.221747	0.243374	0.935711	0.875931	0.815438	0.766197	-1.33993	-1.13669	-1.38178	1.37274	1.64856
TG(18:0_20:4_20:4);TG(18:0_18:2_22:6)	[M+NH4]+	TG	58	8	25.1313	25.1491	25.5423	25.0496	25.0918	24.8858	23.7349	24.0783	24.097	0.176518	0.00413668	0.0019886	0.000349187	0.614195	0.64298	1.27811	0.482121	0.550372	0.217498	-1.64172	-1.08689	-1.05667	1.30416	1.03896
TG(18:1_18:2_22:5)	[M+NH4]+	TG	58	8	23.7886	23.8451	24.2703	24.3075	24.1248	24.0772	22.0198	22.4329	22.3599	0.319531	0.000802001	0.00117035	5.79052e-05	0.346215	0.407492	0.869025	0.909366	0.711079	0.659478	-1.57334	-1.12505	-1.20427	1.69712	1.89897
TG(18:1_18:2_22:6)	[M+NH4]+	TG	58	9	25.7744	25.8021	26.3775	25.7447	25.6934	25.5725	24.183	24.9369	24.9056	0.247096	0.0509013	0.0156659	0.00607497	0.506703	0.549086	1.42979	0.461242	0.382645	0.197716	-1.92897	-0.775128	-0.823077	1.3095	0.995019
TG(18:2_18:2_22:6)	[M+NH4]+	TG	58	10	25.2792	25.43	25.9373	24.7635	24.6851	24.4298	23.6609	24.7477	24.668	0.0263072	0.529619	0.0556678	0.0290245	0.669426	0.901763	1.68324	-0.125027	-0.245729	-0.638958	-1.82342	-0.149298	-0.271995	1.18997	0.267243
TG(18:2_18:4_22:6);TG(18:2_20:5_20:5);TG(18:3_18:3_22:6);TG(18:3_20:4_20:5)	[M+NH4]+	TG	58	12	22.0866	22.2014	22.1914	20.5425	21.1853	20.6677	18.8299	19.516	19.2707	0.0175339	0.00478553	0.00362275	4.62337e-05	1.04714	1.13514	1.12753	-0.137079	0.355916	-0.0411226	-1.4506	-0.924403	-1.11252	2.95429	1.593
TG(18:2_19:1_22:1)	[M+NH4]+	TG	59	4	17.0431	17.026	17.4545	17.589	17.2137	17.4953	18.279	18.7871	19.1381	0.227641	0.0208168	0.0106657	0.00167812	-0.955809	-0.977944	-0.422635	-0.248436	-0.734717	-0.369838	0.645871	1.30434	1.75917	-1.56019	-1.30211
TG(16:0_22:4_22:4);TG(18:1_20:3_22:4);TG(18:0_20:4_22:4);TG(18:0_20:3_22:5)	[M+NH4]+	TG	60	8	21.7544	21.9099	22.4723	22.4689	22.1351	22.1236	19.7634	20.0299	19.927	0.481146	0.000160309	0.00539923	5.59977e-05	0.311337	0.447243	0.938932	0.936018	0.644151	0.634103	-1.42928	-1.19625	-1.28625	2.13875	2.33578
TG(18:1_20:5_22:6);TG(18:2_20:4_22:6);TG(16:0_22:6_22:6)	[M+NH4]+	TG	60	12	24.019	24.3212	24.6226	23.4415	23.6572	23.2679	20.5482	20.7731	20.4726	0.0193023	5.43814e-05	0.000319038	2.29787e-06	0.722667	0.900589	1.07802	0.382685	0.509651	0.280442	-1.32066	-1.18824	-1.36516	3.72298	2.85754
TG(18:2_20:5_22:5)	[M+NH4]+	TG	60	12	22.2316	22.2361	22.5231	21.7544	22.0836	21.5744	19.6602	19.8936	19.5135	0.0503188	0.000522077	6.41102e-05	1.03322e-05	0.781853	0.785526	1.01997	0.392013	0.660931	0.244976	-1.31867	-1.12806	-1.43853	2.64116	2.115
TG(18:2_20:5_22:6)	[M+NH4]+	TG	60	13	23.6535	24.0892	24.2314	22.2751	22.8597	22.3979	19.8728	20.7793	20.6142	0.00400824	0.00547384	0.000997531	7.2192e-05	0.848099	1.12272	1.21242	-0.0208383	0.34768	0.0566233	-1.53519	-0.963722	-1.0678	3.56929	2.0888
TG(18:3_20:5_22:6)	[M+NH4]+	TG	60	14	20.0782	20.4253	20.5445	19.1551	19.724	19.2065	16.1119	16.468	16.5051	0.0144252	0.00034389	3.19468e-05	3.65095e-06	0.765268	0.956768	1.02251	0.256082	0.569912	0.284389	-1.42277	-1.2263	-1.20586	3.98764	3.00022
TG(18:1_22:4_22:6)	[M+NH4]+	TG	62	11	21.1056	21.4755	21.9004	21.5786	21.3626	21.3426	17.2176	16.7069	17.0888	0.806533	0.000154084	0.000205928	1.79465e-06	0.504085	0.669042	0.858556	0.715001	0.618695	0.60977	-1.22998	-1.45775	-1.28741	4.48945	4.42351
TG(18:1_22:5_22:6)	[M+NH4]+	TG	62	12	22.5329	22.5065	22.7657	22.783	22.6811	22.6134	18.7827	18.8089	18.5312	0.408659	2.52094e-05	5.82249e-06	3.68868e-08	0.607573	0.594199	0.725534	0.734296	0.682677	0.648353	-1.29284	-1.27953	-1.42027	3.89414	3.98493
TG(18:1_22:6_22:6)	[M+NH4]+	TG	62	13	23.2355	23.2801	23.5737	22.934	22.8438	22.7205	19.8717	20.3918	20.2904	0.0197905	0.00126042	0.000192473	2.49711e-06	0.746634	0.776663	0.974405	0.543587	0.482857	0.399797	-1.51872	-1.16848	-1.23674	3.17846	2.64813
TG(18:2_22:6_22:6);TG(20:4_20:4_22:6)	[M+NH4]+	TG	62	14	24.019	24.2979	24.5923	23.2422	23.5152	23.2325	20.351	21.1887	20.9197	0.0127976	0.0046425	0.000627914	2.50862e-05	0.760555	0.937083	1.12344	0.268802	0.441595	0.262648	-1.56149	-1.03118	-1.20145	3.48328	2.51018
TG(18:3_22:6_22:6);TG(20:4_20:5_22:6)	[M+NH4]+	TG	62	15	22.0854	21.9591	22.3095	20.5565	20.9619	20.6967	16.6123	17.2953	17.2254	0.00101775	0.00054318	0.000320414	1.12181e-06	0.927665	0.872378	1.02578	0.258191	0.435717	0.319554	-1.46895	-1.16986	-1.20049	5.07368	3.69406
TG(20:3_20:4_22:6);TG(20:4_20:4_22:5)	[M+NH4]+	TG	62	13	23.019	23.1941	23.6226	23.2288	23.2589	23.0441	19.7562	20.025	19.8887	0.6392	6.87127e-06	0.000721795	1.47765e-06	0.538222	0.642509	0.897709	0.663154	0.681082	0.553181	-1.40495	-1.24486	-1.32604	3.38858	3.28726
TG(20:5_20:5_22:6)	[M+NH4]+	TG	62	16	20.1037	20.1278	20.1585	17.714	18.7034	17.9277	14.5562	15.4738	14.9986	0.0212893	0.00159128	0.00258919	1.28187e-05	1.04046	1.05109	1.06468	-0.0166024	0.421042	0.077923	-1.41339	-1.0075	-1.2177	5.12048	3.1055
TG(20:4_22:6_22:6)	[M+NH4]+	TG	64	16	21.6507	21.82	21.9942	20.6646	21.2104	20.8581	15.8274	16.4999	15.8783	0.01304	0.00010011	0.000241989	6.14258e-07	0.762316	0.825254	0.890024	0.395694	0.598627	0.467626	-1.40284	-1.15281	-1.38389	5.75308	4.84254
TG(20:5_22:5_22:6)	[M+NH4]+	TG	64	16	20.3347	20.5122	20.792	19.3567	20.0023	19.3298	15.9795	15.9904	15.3622	0.0266384	0.000238693	0.000132787	4.84448e-06	0.775626	0.856334	0.983563	0.330917	0.624505	0.318715	-1.20464	-1.1997	-1.48532	4.76896	3.78559
TG(20:5_22:6_22:6)	[M+NH4]+	TG	64	17	20.5255	20.7822	20.7067	18.8078	19.5599	19.0434	15.1521	15.6996	16.0986	0.012983	0.000725902	0.00164273	7.22209e-06	0.906245	1.02033	0.986782	0.142914	0.477129	0.247601	-1.48165	-1.23833	-1.06102	5.02139	3.48691
TG(22:4_22:5_22:6)	[M+NH4]+	TG	66	15	18.2826	18.5522	18.9356	19.3137	19.1932	18.9792	NA	NA	NA	0.0750393	NA	NA	0.0565294	-1.51893	-0.828818	0.152357	1.11999	0.811644	0.263755				NA	NA
TG(22:5_22:5_22:6)	[M+NH4]+	TG	66	16	19.5437	19.7378	19.9385	19.9852	20.1843	19.8692	15.223	NA	NA	0.139119	NA	NA	4.68476e-05	0.187571	0.297229	0.410606	0.436954	0.549424	0.371457	-2.25324			4.51699	4.78985
TG(22:5_22:6_22:6)	[M+NH4]+	TG	66	17	20.0687	20.4829	20.4426	20.201	20.6322	20.2566	15.6443	15.4551	14.8628	0.874318	0.000231642	0.000255812	1.20966e-06	0.552795	0.716736	0.700789	0.605171	0.77581	0.627171	-1.19811	-1.27298	-1.50738	5.01071	5.04258
TG(22:6_22:6_22:6)	[M+NH4]+	TG	66	18	20.594	21.0844	21.2359	19.6306	19.7398	19.674	NA	15.9158	15.9417	0.0195684	NA	NA	4.76987e-06	0.641996	0.872301	0.943434	0.189517	0.240825	0.209928		-1.55508	-1.54292	5.04269	3.75272

## Sheet: T4.Blanks aligned POS
Lipid	average m/z	average retention time	Blank_pre_MeOH_POS	Blank_post_MeOH_POS	PND7 - R1	PND7 - R2	PND7 - R3	PND14 - R1	PND14 - R2	PND14 - R3	Adult - R1	Adult - R2	Adult - R3
PC(0:0_14:0)_B	468.305	13.6645	19875.6	13900.7	3.20072e+06	3311790	2.79485e+06	2.82169e+06	3.00369e+06	2.94417e+06	685457	638429	504269
PC(0:0_16:0)_B	496.336	18.6376	37359.7	93005	106119560	105322224	90673048	120235440	110585216	106334888	116716368	113716024	95780336
SM(d18:1_16:0)	703.568	50.2389	60817.7	228311	192758576	177407424	167812112	186120256	175041248	176051264	331805312	311318112	427018912
TG(14:0_14:0_16:1)	766.684	68.0886	1.04042e+06	334801	78758672	57061780	28404862	102016096	107276184	112447664	58091580	14206548	16297544
TG(14:0_16:0_18:1)	822.746	69.9476	226032	810252	22966468	19940472	16614999	28404902	27493454	29393828	95244608	60594356	65833912
TG(16:0_16:0_18:1)	850.777	70.729	606832	2.08553e+06	46924452	54696868	63994944	59281564	51759572	51433508	79947944	76565904	74700368
TG(16:0_18:0_18:1)	878.808	71.4523	206382	590666	28905352	31287606	33993956	40105776	29259912	35108560	56344100	48473904	49055840
TG(16:0_18:1_18:1)	876.793	70.8113	815785	2.86049e+06	72761688	61672448	72860000	71045208	61010180	70388488	120095744	101157144	107467856
TG(16:0_18:1_18:2)	874.776	70.1502	956298	3.66207e+06	107036272	102058008	108228656	110210080	95592624	98465064	145959408	134679632	164790752
TG(18:0_18:1_18:1)	904.824	71.5429	205035	712278	35937000	30962838	36715012	39091364	32647018	35138272	80914368	61937480	65573324
TG(18:1_18:1_18:1)	902.807	70.9555	432011	1.54018e+06	57734116	53640692	55907664	59856052	51516232	53240252	106172240	94698048	105748144
TG(18:1_18:1_18:2)	900.791	70.3051	488025	1.76437e+06	82419288	73378232	85048024	83329256	66694480	72140848	132497904	125737288	144515968
TG(48:2)	820.73	69.1922	174263	656923	66837596	48262840	34444228	91428024	89237944	97055328	133987256	106364888	124150400
TG(50:2)	848.762	70.0611	675876	2.64436e+06	66880564	75709928	78837184	85118176	73464008	78770792	135364048	116053328	129392160
TG(50:3)	846.745	69.3011	177486	773249	42791160	29273738	24825338	40254668	45795476	45936292	146952608	123173248	143048864
TG(52:4)	872.76	69.4673	474518	1.94073e+06	102609376	103324840	110596936	116949008	96280304	100142376	178427120	169872928	187451296

## Sheet: T5.Blanks aligned NEG
Lipid	average m/z	average retention time	Blank_pre_MeOH_NEG	Blank_post_MeOH_NEG	PND7 - R1	PND7 - R2	PND7 - R3	PND14 - R1	PND14 - R2	PND14 - R3	Adult - R1	Adult - R2	Adult - R3
PE(16:0_20:4)	738.506	53.0723	1601.41	20044.9	7794419	7002748	6.94165e+06	7031514	10809259	7038024	7193437	5357205	5253396
PE(18:0_20:4)	766.537	56.4093	6279.92	64327.1	12997094	11897123	11662001	12785306	16052366	13575933	12256351	10887283	10871387
PE(18:1_18:1)	742.538	56.1359	9925.68	12312.6	2.64399e+06	2.41396e+06	2.47165e+06	1.67612e+06	2.78188e+06	1.81661e+06	2729075	2.03629e+06	2.02467e+06
PE(P-16:0_20:4)	722.511	55.0164	7762.55	82420.9	16858408	17482058	15924033	18220758	23288960	15537090	17588634	13092876	12533093
PE(P-16:0_22:6)	746.511	54.2938	6175.94	58490.2	13956303	13654240	13475786	15022238	17827358	14008660	17723254	14608729	14318073
PE(P-18:0_20:4)	750.543	57.8755	4256.3	28898.2	7.98178e+06	7.62023e+06	8278726	8899920	8776954	8582076	11080855	9359716	9377627
PE(P-18:0_22:6)	774.542	57.2822	2767.16	19066.5	3892279	3.62642e+06	3.97023e+06	4.96399e+06	6.51896e+06	4795908	11143225	7687806	7.41349e+06
PG(14:0_16:0)	693.469	40.6002	432.534	2116.68	1.66317e+06	2.0603e+06	1.97228e+06	2330215	4.5865e+06	2.36642e+06	1.66258e+06	933923	892286
PG(16:0_16:0)	721.501	47.33	4309.66	11573.7	2.45421e+06	2832360	3.40014e+06	3.54751e+06	5.23298e+06	3.23182e+06	4945836	3.33419e+06	3383139
PG(16:0_16:1)	719.485	41.9687	2697.78	5071.62	1.47632e+06	1458459	1.44164e+06	1.71112e+06	3504066	1542768	3861615	2.44415e+06	2164623
PG(16:0_18:1)_B	747.515	47.8975	9999.54	16548.6	3.36371e+06	3.53333e+06	3498833	3.58404e+06	4.95018e+06	3.49027e+06	6942490	4886246	4705424
PG(16:0_18:2)_B	745.5	43.9575	10076.5	15398.3	2.09843e+06	2.19467e+06	1.78551e+06	2.80723e+06	3935859	2.63928e+06	6.68183e+06	4.4904e+06	4.22023e+06
PG(16:0_18:3)_B	743.485	38.9334	5703.18	3515.73	159429	149391	147686	213430	333231	159251	533940	357560	307464
PG(16:0_20:4)_C	769.5	43.7039	0	3788.49	2.13182e+06	2.09121e+06	1.97153e+06	2.14598e+06	862712	1.94864e+06	118284	1.03369e+06	1.00039e+06
PG(18:0_18:1)_B	775.547	52.107	2666.45	1544.72	326181	313070	343985	338472	393406	335439	373423	322165	245868
PG(18:1_18:1)	773.531	48.862	19681.7	9080.69	434842	551602	586209	515072	1.42428e+06	661414	517983	328286	246750
PI(18:0_20:4)	885.545	48.4818	1554.32	19592.3	4.78471e+06	4.51018e+06	4.54965e+06	5.07676e+06	6300245	5046822	5298912	4211757	2893436

## Sheet: T6.Lipid gradient
time(min)	% MPA	% MPB
0.5	90	10
2	70	30
10	60	40
20	45	55
40	40	60
70	0.5	99.5
90	0.5	99.5
92	93	7

## Sheet: T7.Figure2
		Z-scores									T.test - pvalues			Normalized intensities (log2)									log2(fold-change)
Lipid Class	Name	PND7			PND14			Adult			PND14 vs D7	Adult vs PND14	Adult vs PND7	PND7 - R1	PND7 - R2	PND7 - R3	PND14 - R1	PND14 - R2	PND14 - R3	Adult - R1	Adult - R2	Adult - R3	log2(PND7/Adult)	log2(PND14/Adult)
Cer	Cer(d18:1_14:0)	0.777846	0.691097	0.434857	0.608731	0.581982	0.87036	-1.3417	-1.41352	-1.20965	0.723705	0.000152298	0.000331418	15.9631	15.8536	15.5299	15.7495	15.7157	16.08	13.2857	13.1949	13.4525	2.47117	2.47117
SM	SM(d18:1_12:0)	0.661679	0.567162	0.668417	0.659315	0.720852	0.711331	-1.36091	-1.19444	-1.43341	0.179419	0.000608215	0.000210897	20.18	19.9891	20.1936	20.1752	20.2995	20.2803	16.095	16.4312	15.9486	3.9626	3.9626
	SM(d18:1_14:0);SM(d16:1_16:0)	0.472999	0.54909	0.602228	0.58394	1.01571	0.685391	-1.14454	-1.12012	-1.6447	0.22821	0.000907268	0.00642285	24.4289	24.4957	24.5423	24.5262	24.9051	24.6153	23.0095	23.031	22.5707	1.61856	1.61856
	SM(d18:2_14:0)_A	0.802871	0.84804	0.458978	0.571051	0.754349	0.532081	-1.30428	-1.32309	-1.34	0.590239	0.000998379	0.00346691	20.4511	20.5311	19.842	20.0405	20.3651	19.9715	16.7192	16.6858	16.6559	3.58774	3.58774
	SM(d18:2_14:0)_B	0.803808	0.810633	0.630174	0.530781	0.718396	0.470469	-1.25215	-1.22408	-1.48803	0.143623	7.8759e-05	7.82997e-05	17.7124	17.722	17.4689	17.3294	17.5926	17.2448	14.8281	14.8675	14.4972	2.90347	2.90347
LPC	LPC(0:0_14:0)_A	0.534753	0.839101	0.477346	0.635477	0.959557	0.497528	-1.42875	-1.31232	-1.20269	0.673977	0.00116728	0.000450397	19.6681	19.8499	19.6338	19.7283	19.9218	19.6459	18.4955	18.565	18.6305	1.1536	1.1536
	LPC(0:0_14:0)_B	0.544891	0.641015	0.740766	0.545541	0.782073	0.712556	-1.20375	-1.20817	-1.55492	0.697165	0.000409159	0.000750996	21.3051	21.4108	21.5204	21.3058	21.5659	21.4894	19.3827	19.3778	18.9966	2.15973	2.15973
	LPC(12:0_0:0)	0.609814	0.995053	0.406383	0.555984	0.753853	0.595986	-1.57836	-1.08499	-1.25372	0.862225	0.00194599	0.00106526	15.6563	16.2878	15.3228	15.568	15.8924	15.6336	12.069	12.8778	12.6012	3.23961	3.23961
LPE	LPE(14:0_0:0)	1.00515	0.493801	0.122947	0.666428	1.12557	0.16269	-0.596897	-1.17546	-1.80422	0.783736	0.0159426	0.0189828	12.4441	12.0567	11.7757	12.1875	12.5354	11.8058	11.2302	10.7919	10.3154	1.31298	1.31298
PC	PC(10:0_10:0)	-0.311329	0.527606	-1.58154	-0.275117	1.41278	0.227601				0.316541	NA	NA	16.2095	16.5271	15.7287	16.2232	16.8622	16.4135	NA	NA	NA	NA	NA
	PC(10:0_18:1);PC(12:0_16:1);PC(14:0_14:1)	0.557853	0.619394	0.619382	0.709261	0.80345	0.67526	-1.28778	-1.24314	-1.45368	0.0562793	5.50368e-05	0.000415779	19.962	20.0595	20.0595	20.2018	20.351	20.148	17.0392	17.1099	16.7765	3.05178	3.05178
	PC(12:0_12:0)	0.656408	0.508844	0.41818	0.710288	0.905773	0.754221	-1.46145	-1.24972	-1.24255	0.0466052	2.99977e-05	5.08746e-05	18.6102	18.2454	18.0212	18.7434	19.2267	18.852	13.3742	13.8977	13.9154	4.5632	4.5632
	PC(12:0_14:0)	0.648689	0.677814	0.575256	0.703313	0.788741	0.595947	-1.39851	-1.25193	-1.33932	0.398754	1.55901e-05	7.91622e-06	21.8849	21.9662	21.6798	22.0374	22.276	21.7376	16.168	16.5774	16.3333	5.48405	5.48405
	PC(12:0_15:0)	0.505329	0.643418	0.483222	0.631003	0.947206	0.715415	-1.42548	-0.992479	-1.50764	0.13006	0.00106273	0.00415247	17.646	17.8098	17.6198	17.7951	18.1701	17.8952	15.356	15.8695	15.2585	2.19722	2.19722
	PC(12:0_18:2);PC(14:1_16:1);PC(16:2_14:0)_A	0.551021	0.527729	0.583285	0.798571	0.892766	0.598816	-1.177	-1.23242	-1.54277	0.132621	0.000199929	0.00316356	21.1593	21.1377	21.1891	21.3883	21.4754	21.2035	19.5605	19.5092	19.222	1.73146	1.73146
	PC(12:0_20:4)	0.622242	0.674201	0.594335	0.570141	0.884764	0.633145	-1.28464	-1.25579	-1.43839	0.56819	0.000227837	0.000162134	20.6666	20.7595	20.6167	20.5734	21.1359	20.6861	17.2575	17.3091	16.9826	3.49786	3.49786
	PC(14:0_14:0)	0.536814	0.685912	0.683691	0.63373	0.757536	0.693048	-1.31235	-1.27208	-1.4063	0.390446	3.25267e-06	9.68173e-06	26.8362	27.0407	27.0377	26.9691	27.139	27.0505	24.2991	24.3544	24.1702	2.69696	2.69696
	PC(14:0_15:0)	-0.0726075	0.206229	0.402015	0.881646	1.04875	1.18784	-1.30348	-1.03161	-1.31878	0.00962407	6.30579e-05	0.00190026	22.3403	22.4686	22.5588	22.7796	22.8566	22.9206	21.7735	21.8987	21.7665	0.643022	0.643022
	PC(14:0_15:1)_A	0.208114	0.616181	0.507654	0.79056	0.880158	0.840418	-1.16024	-0.975129	-1.70772	0.0784571	0.00983386	0.00556218	17.3264	17.6019	17.5287	17.7197	17.7802	17.7533	16.4025	16.5275	16.0329	1.16471	1.16471
	PC(14:0_15:1)_B	0.78474	0.495166	0.491979	0.560725	0.951512	0.640397	-1.07804	-1.25944	-1.58704	0.457235	0.000567379	0.000931912	18.1811	18.0043	18.0023	18.0443	18.283	18.093	17.0436	16.9328	16.7327	1.15958	1.15958
	PC(14:0_16:0)	-0.602236	-1.75918	0.737871	0.803027	0.882923	0.0269572	-1.25686	0.978566	0.188939	0.259616	0.465945	0.627598	29.2506	29.0883	29.4386	29.4477	29.4589	29.3388	29.1588	29.4723	29.3616	-0.0717297	-0.0717297
	PC(14:0_16:1)	0.114846	0.365666	0.556319	1.02209	0.99269	0.765012	-1.10565	-1.23079	-1.48019	0.0251165	0.000152539	0.000734142	25.7805	25.8926	25.9778	26.186	26.1729	26.0711	25.235	25.179	25.0676	0.723134	0.723134
	PC(14:0_18:1);PC(16:0_16:1)_A	-1.29211	-0.895022	0.111507	-0.473132	-0.438411	-0.665047	0.966904	1.58581	1.0995	0.73065	0.00586216	0.0291461	27.6982	27.8021	28.0656	27.9125	27.9216	27.8623	28.2895	28.4515	28.3242	-0.499775	-0.499775
	PC(14:0_18:2)_B;PC(16:1_16:1)_B;PC(16:2_16:0)_A	-1.3724	-1.34923	-0.92374	-0.00746402	0.407788	0.139258	1.16661	1.05877	0.8804	0.00206748	0.00634128	0.00066166	24.9772	24.9833	25.0951	25.3359	25.4451	25.3745	25.6445	25.6162	25.5693	-0.591473	-0.591473
	PC(14:0_18:3)	1.18449	0.466005	0.868296	0.500683	0.657137	0.102192	-1.54669	-0.958687	-1.27343	0.192824	0.00209784	0.00169287	21.6079	21.1909	21.4244	21.211	21.3018	20.9797	20.0226	20.3639	20.1812	1.21846	1.21846
	PC(14:0_20:4)	0.743788	0.702705	0.700801	0.548762	0.748789	0.541552	-1.3926	-1.25488	-1.33892	0.267263	8.45707e-05	9.42776e-05	26.0976	26.0425	26.0399	25.8361	26.1043	25.8264	23.2329	23.4175	23.3049	2.74156	2.74156
	PC(14:0_22:6)	0.700014	0.57083	0.652456	0.653322	0.920753	0.473181	-1.26693	-1.35433	-1.3493	0.785322	0.00297153	4.2906e-06	24.2531	24.1294	24.2076	24.2084	24.4645	24.0359	22.3694	22.2857	22.2905	1.88151	1.88151
	PC(15:0_16:1);PC(14:0_17:1)	-1.33053	-0.965701	-0.951856	0.0371054	-0.484026	0.238863	1.00026	1.43065	1.02524	0.0236053	0.0129364	0.00030119	21.7343	21.8636	21.8685	22.2193	22.0345	22.2908	22.5608	22.7135	22.5697	-0.792526	-0.792526
	PC(16:1_16:1)_A;PC(14:0_18:2)_A	1.07126	0.622505	0.520569	0.330014	0.697248	0.682092	-1.3119	-1.27624	-1.33555	0.467129	0.00348678	0.00633278	26.3682	26.2192	26.1854	26.1221	26.244	26.239	25.5772	25.589	25.5693	0.679104	0.679104
	PC(16:1_18:4);PC(14:0_20:5)	1.00072	0.836867	0.684564	0.257371	0.810827	0.265688	-1.15101	-1.19138	-1.51364	0.150306	0.00266059	0.000179691	22.0304	21.861	21.7035	21.2617	21.8341	21.2703	19.8052	19.7635	19.4302	2.19866	2.19866
	PC(16:2_14:0)_B	0.725205	0.829596	0.736608	0.417933	0.740191	0.488105	-1.2571	-1.10626	-1.57428	0.148814	0.000664789	0.00292829	20.2341	20.3397	20.2456	19.9231	20.2492	19.9941	18.2281	18.3807	17.9071	2.10119	2.10119
	PC(16:3_14:0)	0.691112	0.655403	0.719044	0.571977	0.787999	0.559356	-1.2153	-1.34915	-1.42043	0.582681	4.52605e-05	0.000347715	19.3555	19.3027	19.3967	19.1796	19.4985	19.161	16.5413	16.3437	16.2385	2.97715	2.97715
	PC(18:2_18:3)_B;PC(14:0_22:5);PC(16:1_20:4)	0.736713	0.756662	1.47472	0.195329	0.504978	-0.0528281	-1.31453	-1.01161	-1.28943	0.0656554	0.00351595	0.00576765	24.5855	24.5949	24.9301	24.3328	24.4774	24.217	23.628	23.7694	23.6397	1.02447	1.02447
	PC(8:0_8:0)	-0.700366	0.73359	1.42255	-0.972281	-0.400939	-0.681498	-0.133274	1.60936	-0.877138	0.196484	0.352621	0.782655	14.8522	17.4027	18.6281	14.3685	15.3847	14.8857	15.8608	18.9603	14.5377	0.508001	0.508001
PE	PE(12:0_12:0)	0.478544	0.159225	-0.36096	0.764629	1.10096	0.723654	-1.1266		-1.73945	0.0687144	NA	NA	10.8015	10.4248	9.81105	11.139	11.5358	11.0907	8.90775	NA	8.18472	1.79953	1.79953
	PE(12:0_14:0)	0.558914	0.295755	-0.617917	0.55278	1.78621	0.534084	-0.788804	-1.40665	-0.914372	0.184766	0.0254567	0.0688724	11.3598	11.1622	10.476	11.3552	12.2816	11.3412	10.3477	9.88368	10.2534	0.837775	0.837775
	PE(12:0_18:1);PE(14:0_16:1)	0.727408	0.771653	0.0976094	0.7537	0.727503	0.779656	-1.05119	-1.64601	-1.16033	0.416191	0.00761954	0.00339097	14.3173	14.3336	14.0849	14.327	14.3173	14.3366	13.6609	13.4414	13.6207	0.670924	0.670924
	PE(12:0_20:4)	0.647942	0.63839	0.529084	0.560556	0.960783	0.625278	-1.45749	-1.29561	-1.20892	0.472021	0.000510347	0.000163216	13.4024	13.3819	13.1474	13.2149	14.0734	13.3537	8.88628	9.23351	9.41945	4.1308	4.1308
	PE(14:0_14:0)_A	-0.0165152	0.555011	-0.25716	0.46736	1.88059	0.590851	-0.949617	-1.28019	-0.990329	0.180551	0.0393384	0.0258627	13.6975	13.9474	13.5923	13.9091	14.527	13.9631	13.2895	13.1449	13.2717	0.510365	0.510365
	PE(14:0_14:0)_B;PE(12:0_16:0)	0.634284	0.547073	0.301195	0.922327	0.651533	0.831805	-1.15953	-1.65863	-1.07006	0.0765743	0.00275632	0.00296149	14.0607	13.953	13.6493	14.4164	14.082	14.3046	11.8452	11.2288	11.9557	2.21107	2.21107
	PE(14:0_16:0)_A	0.469092	0.748997	0.59086	0.848331	0.65272	0.656756	-1.40839	-1.41449	-1.14387	0.327357	9.71362e-05	9.55161e-05	17.4246	17.7171	17.5518	17.8209	17.6165	17.6207	15.4625	15.4561	15.739	2.01195	2.01195
	PE(14:0_16:0)_B	0.17535	0.43156	-0.478421	0.524532	1.99818	0.394902	-0.88624	-1.15868	-1.00118	0.207055	0.0577738	0.0502513	16.7421	16.9357	16.2479	17.006	18.1198	16.908	15.9397	15.7338	15.8528	0.799796	0.799796
	PE(14:0_18:1)_A;PE(16:0_16:1)_A	0.300617	0.358048	0.245689	1.34212	0.702682	0.817345	-1.39251	-1.16483	-1.20915	0.0764808	0.00390492	0.000379298	16.6354	16.6641	16.6079	17.1567	16.8367	16.894	15.7879	15.9019	15.8797	0.77933	0.77933
	PE(14:0_18:2);PE(16:1_16:1)	0.0216472	-1.54305	-1.08195	0.495835	-0.742738	0.583699	0.39203	0.100883	1.77365	0.196125	0.393433	0.0801987	16.6897	16.4674	16.5329	16.7571	16.5811	16.7696	16.7424	16.701	16.9387	-0.230661	-0.230661
	PE(14:0_20:4)	0.848733	0.582293	0.481824	0.703783	0.741912	0.611347	-1.16931	-1.39682	-1.40376	0.711914	0.00019291	0.000248121	17.2376	16.9761	16.8775	17.0953	17.1327	17.0046	15.2569	15.0336	15.0268	1.92464	1.92464
	PE(14:0_22:1);PE(16:0_20:1);PE(18:0_18:1)	0.169535	-0.866377	-0.985225	0.828469	-1.74141	0.56623	0.366328	0.241987	1.42047	0.655662	0.446923	0.077512	22.9336	22.6779	22.6486	23.0963	22.4619	23.0315	22.9822	22.9515	23.2424	-0.305321	-0.305321
	PE(14:0_22:6)	1.09971	0.757195	0.5046	0.283997	0.819147	0.263483	-0.98703	-1.82363	-0.91747	0.256562	0.0121125	0.00736063	16.59	16.2989	16.0842	15.8967	16.3515	15.8793	14.8165	14.1054	14.8756	1.72519	1.72519
	PE(16:0_16:1)_B;PE(14:0_18:1)_B	-1.06613	-0.746267	-0.645266	-0.0932205	-0.85383	-0.392004	1.22995	0.973714	1.59305	0.234756	0.00440877	0.00113605	17.9784	18.2156	18.2904	18.6997	18.1358	18.4782	19.6807	19.4908	19.9499	-1.54567	-1.54567
PE(P-	PE(P-16:0_14:0)	0.0640875	0.614038	0.530253	1.05554	0.369694	1.09282	-1.51186	-1.38541	-0.829157	0.214139	0.00284462	0.0042045	15.6228	16.3383	16.2293	16.9127	16.0204	16.9613	13.5723	13.7368	14.4606	2.14025	2.14025
PG	PG(12:0_16:0);PG(14:0_14:0)	0.183853	0.509758	0.455594	0.825011	1.17293	0.69818	-1.1509	-1.36077	-1.33365	0.0471722	0.00108942	0.000386679	15.9896	16.5966	16.4957	17.1838	17.8318	16.9475	13.5035	13.1126	13.1631	3.1009	3.1009
	PG(14:0_15:0)	-0.382667	0.26729	0.135766	0.895363	1.4005	1.03521	-0.767915	-1.26067	-1.32287	0.0133476	0.000726084	0.0136555	11.7319	12.2346	12.1329	12.7204	13.1111	12.8286	11.434	11.0529	11.0048	0.869297	0.869297
	PG(14:0_16:0)	-0.498245	0.169877	0.176258	1.0629	1.32702	0.987258	-0.659915	-1.50719	-1.05796	0.0202012	0.00548279	0.0370076	20.5989	20.9085	20.9114	21.3223	21.4446	21.2872	20.524	20.1314	20.3396	0.474619	0.474619
	PG(14:0_16:1)_A	-0.0184299	0.685099	0.146816	0.750597	1.10216	0.940576	-0.629828	-1.58334	-1.39365	0.0712255	0.0111685	0.0179905	16.0515	16.5751	16.1745	16.6238	16.8854	16.7652	15.5966	14.887	15.0282	1.09645	1.09645
	PG(14:0_16:1)_B;PG(14:1_16:0)_A	0.14599	0.394097	0.256068	0.741802	1.41114	0.700331	-0.836776	-1.21919	-1.59346	0.0856386	0.00243041	0.0139936	15.9678	16.2141	16.0771	16.5593	17.2237	16.5181	14.9923	14.6127	14.2412	1.47093	1.47093
	PG(14:0_18:1);PG(16:0_16:1)_B	-1.00528	-1.11435	-0.945527	-0.173428	0.158636	-0.555747	1.42281	1.01515	1.19775	0.0496941	0.00824668	0.000770294	20.427	20.368	20.4593	20.8767	21.0563	20.67	21.7398	21.5194	21.6181	-1.20766	-1.20766
	PG(14:0_18:3)	-0.205581	0.0361386	0.256767	0.357712	1.81014	0.869388	-0.656837	-0.877591	-1.59013	0.137106	0.0208488	0.0446123	12.6301	12.7383	12.8371	12.8823	13.5327	13.1114	12.428	12.3291	12.0101	0.479428	0.479428
	PG(14:0_20:4)_A	0.906784	0.985714	0.646852	0.391189	-1.3478	0.97669	-0.230743	-0.941244	-1.38745	0.351746	0.351118	0.0285935	14.4519	14.519	14.2312	14.014	12.5371	14.5113	13.4858	12.8824	12.5034	1.44345	1.44345
	PG(14:0_20:4)_B	0.453921	0.575869	0.655065	0.471291	1.25192	0.453398	-1.11804	-1.48356	-1.25987	0.600194	0.0087228	0.000505591	15.3401	15.4493	15.5202	15.3556	16.0548	15.3396	13.9321	13.6047	13.8051	1.65591	1.65591
	PG(14:0_20:5)	0.699494	0.926569	0.712779	0.584232	0.74989	0.134449	-0.807977	-1.68846	-1.31097	0.251494	0.00661956	0.0104131	12.1536	12.3427	12.1646	12.0576	12.1956	11.683	10.898	10.1647	10.4791	1.7064	1.7064
	PG(14:0_22:6)	0.392211	0.371267	0.648723	0.61381	1.33522	0.451615	-1.0429	-1.38412	-1.38583	0.349892	0.00842497	0.000375533	14.1181	14.101	14.3281	14.2995	14.8901	14.1668	12.9433	12.664	12.6626	1.42575	1.42575
	PG(16:1_16:1)_A;PG(14:0_18:2)_B	-1.13708	-0.33794	-1.15527	-0.4571	-0.46776	0.697342	1.96682	0.64406	0.24692	0.172935	0.193446	0.0522589	15.9719	16.2669	15.9651	16.2229	16.219	16.6492	17.118	16.6296	16.4829	-0.675505	-0.675505
	PG(16:1_16:1)_B;PG(14:0_18:2)_A;PG(16:2_16:0)_A	-1.24072	-0.881967	-1.29414	0.466298	1.08639	-0.474728	1.3872	0.537983	0.413689	0.0711203	0.490933	0.0137855	16.7927	16.9167	16.7742	17.3829	17.5973	17.0575	17.7013	17.4077	17.3647	-0.663364	-0.663364
PI	PI(14:0_16:0)	0.0677159	1.1469	0.189151	0.809022	0.322413	0.969448	-0.423679	-1.64112	-1.43986	0.59366	0.0217439	0.03278	12.7157	13.0775	12.7564	12.9642	12.8011	13.018	12.551	12.1429	12.2103	0.548481	0.548481
	PI(14:0_18:2)	-1.18041	-1.17383	-1.31175	0.698995	0.0337236	0.18233	1.3058	0.379235	1.06591	0.0136392	0.155904	0.0145777	12.3187	12.3199	12.294	12.6723	12.5471	12.5751	12.7865	12.6121	12.7413	-0.402449	-0.402449
	PI(14:0_20:4)_A	0.130958	0.489382	0.204911	0.318418	-2.42762	1.12067	-0.488073	0.311639	0.339718	0.630894	0.758682	0.512415	12.693	12.9278	12.7414	12.8158	11.0171	13.3413	12.2875	12.8113	12.8297	0.144535	0.144535
	PI(14:0_20:4)_B	0.425341	0.571998	0.159143	1.12988	0.796381	0.751003	-1.12655	-1.52414	-1.18306	0.0406044	0.000230729	0.000660499	13.7316	13.8286	13.5556	14.1975	13.977	13.947	12.7055	12.4426	12.6681	1.09988	1.09988
	PI(14:0_22:6)	-0.50187	-0.945708	-1.09313	0.849647	0.65079	-0.084071	-1.24338	1.46429	0.903432	0.0236922	0.919613	0.274691	12.2874	12.1934	12.1621	12.5736	12.5315	12.3759	12.1303	12.7038	12.585	-0.258741	-0.258741
PS	PS(12:0_18:0)	0.153477	0.625822	0.707448	0.802039	0.668451	0.949387	-1.24682	-1.35276	-1.30704	0.206515	0.000425463	0.00760022	13.7735	14.2449	14.3263	14.4207	14.2874	14.5678	12.376	12.2703	12.3159	1.79416	1.79416
	PS(14:0_16:0)	-0.0648784	0.525884	0.557333	0.737135	1.14777	0.682471	-0.46851	-1.60406	-1.51314	0.114517	0.0187659	0.032354	13.4794	13.9535	13.9788	14.123	14.4526	14.0792	13.1555	12.2443	12.3173	1.23155	1.23155
DG	DG(12:0_12:0_0:0)	1.57066	0.786636	-0.690477	-1.13385	-0.336577	-0.196394				0.230622	NA	NA	18.6381	17.8557	16.3816	15.9392	16.7348	16.8747	NA	NA	NA	#DIV/0!	#DIV/0!
	DG(12:0_18:2_0:0)	0.799541	0.281641	-1.92111	-0.127976	0.253776	0.714126				0.576808	NA	NA	19.1184	18.8163	17.5312	18.5773	18.8	19.0686	NA	NA	NA	#DIV/0!	#DIV/0!
	DG(12:0_18:3_0:0)	1.52972	0.707928	-1.25668	-0.722266	-0.0188778	-0.239828				0.515205	NA	NA	18.3213	17.8198	16.621	16.9471	17.3763	17.2415	NA	NA	NA	#DIV/0!	#DIV/0!
	DG(12:0_22:6_0:0)	-0.166252	-0.300372	-1.6805	0.132067	1.07955	0.935508				0.0780122	NA	NA	18.7141	18.6042	17.4733	18.9585	19.7349	19.6169	NA	NA	NA	#DIV/0!	#DIV/0!
	DG(14:0_16:0_0:0)	0.83973	0.459943	0.329522	0.414212	0.783723	1.04138	-1.55867	-1.2154	-1.09444	0.44194	0.00119569	0.000932921	22.7796	22.6016	22.5404	22.5801	22.7534	22.8741	21.6553	21.8162	21.8729	0.859043	0.859043
	DG(14:0_18:2_0:0)	1.31739	0.799448	-1.32973	0.526699	0.608681	0.724684	-1.24191	-0.980463	-0.424803	0.702262	0.0200818	0.290978	21.0791	20.7925	19.6141	20.6415	20.6869	20.7511	19.6627	19.8074	20.1149	0.633573	0.633573
	DG(14:0_20:4_0:0)	0.46998	0.598342	-0.132384	0.831791	0.970151	0.941179	-1.62844	-1.28061	-0.770006	0.111368	0.0115289	0.0104401	19.2846	19.4191	18.653	19.6639	19.809	19.7786	17.0844	17.4491	17.9845	1.61289	1.61289
	DG(14:0_22:4_0:0);DG(16:0_20:4_0:0)_A;DG(18:1_18:3_0:0)	0.378527	0.2356	-2.56346	0.0501115	0.226514	0.307617	0.204231	0.15267	1.00818	0.471102	0.449552	0.368898	21.3312	21.2717	20.1058	21.1944	21.2679	21.3017	21.2586	21.2371	21.5934	-0.460154	-0.460154
	DG(14:0_22:6_0:0)	0.150679	0.505553	0.0252134	0.724807	0.760824	0.917161		-1.44353	-1.64071	0.0422742	NA	NA	18.7271	19.0937	18.5975	19.3202	19.3574	19.5189	NA	17.0802	16.8765	1.82778	1.82778
	DG(16:0_16:1_0:0);DG(14:0_18:1_0:0)	1.07174	0.507073	-1.58136	-0.617052	-1.32867	-0.330365	0.847035	0.496642	0.934963	0.453689	0.0219586	0.44626	22.9132	22.7375	22.0879	22.3879	22.1665	22.4771	22.8433	22.7343	22.8706	-0.236516	-0.236516
TG	TG(10:0_14:0_16:0)	-0.338575	-0.957446	-1.18508	-0.468515	-0.405122	-0.167561	1.96824	0.588576	0.965476	0.189753	0.0598936	0.0209334	19.2927	18.4833	18.1855	19.1228	19.2057	19.5164	22.31	20.5054	20.9984	-2.61747	-2.61747
	TG(12:0_12:0_14:0);TG(10:0_12:0_16:0);TG(10:0_14:0_14:0)	0.491303	0.386443	-0.367063	0.671351	1.07424	1.01057	-0.225002	-1.81381	-1.22803	0.0921406	0.0415716	0.0948323	25.3975	25.2347	24.0645	25.6772	26.3028	26.204	24.2851	21.8176	22.7274	1.95553	1.95553
	TG(12:0_12:0_15:0);TG(12:0_13:0_14:0)	0.112065	0.248391	-0.713348	0.632154	1.3611	1.27285	-0.367047	-1.56321	-0.982953	0.0364881	0.0109342	0.137074	18.2697	18.4289	17.3058	18.8771	19.7284	19.6253	17.7102	16.3133	16.9909	0.996667	0.996667
	TG(12:0_12:0_16:1)	-0.22234	-0.428888	-1.76409	-0.0254584	0.773445	0.943865	1.53817	-0.890578	0.0758706	0.0863981	0.705001	0.29652	24.7352	24.5658	23.4706	24.8967	25.552	25.6918	26.1793	24.1871	24.9798	-0.85818	-0.85818
	TG(12:0_12:0_17:1)	-0.11181	-0.578806	-1.66191	0.435232	1.26383	1.55062	0.230725	-0.635164	-0.492719	0.034575	0.034324	0.42455	18.8669	18.5189	17.7119	19.2745	19.8919	20.1056	19.1221	18.477	18.5831	-0.361458	-0.361458
	TG(12:0_12:0_18:1);TG(12:0_14:1_16:0);TG(12:0_14:0_16:1)	0.427541	0.265411	-0.252782	0.811612	1.07022	1.03987	-0.301915	-1.64102	-1.41893	0.0418141	0.0328841	0.0733049	25.7926	25.5387	24.727	26.3942	26.7993	26.7517	24.65	22.5525	22.9003	1.98514	1.98514
	TG(12:0_12:0_18:2);TG(12:0_14:1_16:1)	0.265416	0.0897971	-0.637747	0.865648	1.23995	1.21292	-0.399909	-1.56544	-1.07064	0.0336381	0.0158394	0.106022	25.7415	25.5008	24.5036	26.5641	27.0771	27.0401	24.8296	23.2322	23.9103	1.25792	1.25792
	TG(12:0_14:0_14:0);TG(12:0_12:0_16:0)	0.598022	0.48476	0.165857	0.732392	0.951995	0.925265	-1.00493	-1.41357	-1.43979	0.0522901	0.000969925	0.000908668	25.993	25.6922	24.845	26.35	26.9333	26.8623	21.735	20.6495	20.5798	4.52199	4.52199
	TG(12:0_14:0_15:0)	0.372937	0.0905753	-0.446803	0.955288	1.23676	1.17291	-1.22099	-1.00918	-1.1515	0.0320047	5.63516e-05	0.0352436	19.1692	18.8214	18.1595	19.8865	20.2332	20.1545	17.2059	17.4668	17.2915	1.39528	1.39528
	TG(12:0_14:0_16:0);TG(14:0_14:0_14:0)	0.557012	0.363377	0.0110867	0.84935	0.995132	0.989026	-0.974398	-1.28444	-1.50614	0.0483119	0.002594	0.0021451	25.502	25.1094	24.3952	26.0947	26.3902	26.3778	22.3973	21.7688	21.3193	3.17375	3.17375
	TG(12:0_14:0_17:1)	-0.0187568	-0.33006	-1.23884	0.894749	1.15877	1.53243	-0.132761	-1.16363	-0.701904	0.0252251	0.0098942	0.78682	19.6787	19.425	18.6845	20.4231	20.6382	20.9427	19.5858	18.7458	19.122	0.111536	0.111536
	TG(12:0_15:0_18:1);TG(12:0_16:0_17:1);TG(14:0_14:0_17:1)	0.204326	-0.501077	-1.42654	0.920007	1.17967	1.39471	-0.0506745	-0.916786	-0.803635	0.0567773	0.0107918	0.978402	19.7467	19.1374	18.338	20.365	20.5893	20.775	19.5265	18.7783	18.876	0.013764	0.013764
	TG(12:0_15:0_18:2)	-0.458601	-0.792797	-1.51642	0.845091	1.37176	1.4108	-0.235124	-0.424079	-0.200633	0.00794058	0.00779582	0.173484	19.8782	19.6177	19.0534	20.8948	21.3054	21.3359	20.0525	19.9052	20.0794	-0.495904	-0.495904
	TG(12:0_16:0_16:1);TG(12:0_14:0_18:1);TG(14:0_14:1_16:0);TG(14:0_14:0_16:1)	0.349222	-0.024082	-0.621285	0.85659	1.07505	1.09182	0.222285	-1.54708	-1.40251	0.0512047	0.0750337	0.292719	25.9268	25.5186	24.8655	26.4817	26.7206	26.7389	25.788	23.853	24.0111	0.886233	0.886233
	TG(12:0_16:0_20:3);TG(12:0_18:1_18:2);TG(14:0_16:1_18:2);TG(16:1_16:1_16:1)	-0.635885	-1.28011	-1.78991	0.105605	0.648822	0.661464	1.03793	0.520268	0.731814	0.0192479	0.288589	0.0147145	25.2326	24.7493	24.3668	25.7888	26.1963	26.2058	26.4883	26.0999	26.2586	-1.49939	-1.49939
	TG(12:0_16:0_20:4)	-0.173139	0.167624	0.369986	1.05303	1.20731	0.963133	-1.26317	-1.24331	-1.08145	0.0145436	2.26962e-05	0.00791468	22.7132	23.0051	23.1784	23.7635	23.8956	23.6865	21.7796	21.7966	21.9352	1.12843	1.12843
	TG(12:0_16:0_20:5)	0.232042	0.00312505	-0.561352	0.818254	1.38822	1.27446	-1.28867	-0.997285	-0.868808	0.014788	0.000816877	0.037792	22.8125	22.4944	21.7102	23.6269	24.4187	24.2607	20.6997	21.1045	21.283	1.30991	1.30991
	TG(12:0_16:0_22:6)	0.377851	0.431956	0.514867	0.800808	0.936228	0.864473	-1.34001	-1.31114	-1.27504	0.00159242	2.53536e-05	5.36213e-05	25.1186	25.2469	25.4437	26.1221	26.4435	26.2732	21.0425	21.111	21.1966	4.15303	4.15303
	TG(12:0_16:1_16:1);TG(14:0_14:1_16:1);TG(12:0_14:0_18:2);TG(12:0_14:1_18:1)	0.373444	0.177891	-0.299356	0.915399	1.20002	1.11609	-0.867705	-1.45199	-1.1638	0.0246458	0.0014084	0.009522	26.7247	26.4645	25.8295	27.4459	27.8246	27.7129	25.0732	24.2958	24.6792	1.65685	1.65685
	TG(12:0_16:1_18:2)	0.324811	0.0341614	-0.89791	0.814428	1.31746	1.31617	-0.684345	-1.19197	-1.0328	0.0514493	0.000747528	0.153685	25.3492	25.072	24.1833	25.816	26.2956	26.2944	24.387	23.903	24.0547	0.753293	0.753293
	TG(12:0_17:1_18:2)	-0.528781	-1.03544	-1.78848	0.624662	1.20859	1.25281	0.0302761	0.13077	0.105595	0.0130165	0.0407739	0.0800108	19.5152	19.106	18.4978	20.4469	20.9185	20.9542	19.9668	20.048	20.0276	-0.974459	-0.974459
	TG(12:0_18:1_22:5)	0.207757	0.365593	0.544699	0.829246	1.02501	0.895074	-1.25791	-1.30681	-1.30266	0.0142633	0.000309186	0.00279981	24.3922	24.6327	24.9056	25.3391	25.6373	25.4394	22.1593	22.0848	22.0911	2.53176	2.53176
	TG(12:0_18:2_18:2)	0.20753	-0.088184	-0.945627	0.837054	1.41798	1.33436	-0.960193	-0.990512	-0.81241	0.0322539	0.00422349	0.200393	25.4797	25.2192	24.4639	26.0342	26.5459	26.4723	24.4511	24.4244	24.5813	0.56869	0.56869
	TG(12:0_18:2_20:5)	0.449391	0.509033	0.312223	0.652851	1.07782	0.879267	-1.48654	-1.24656	-1.14749	0.0496006	0.00021142	0.000468528	21.4066	21.5156	21.156	21.7783	22.5547	22.192	17.8697	18.3082	18.4892	3.13703	3.13703
	TG(12:0_20:5_22:6)	-1.30389	-0.0544283	-0.790494	0.330601	1.58356	0.234651				0.0665514	NA	NA	18.424	18.8632	18.6045	18.9986	19.439	18.9649	NA	NA	NA	#DIV/0!	#DIV/0!
	TG(12:0_22:6_22:6)	0.326989	0.364688	0.482494	0.602864	0.77872	0.649139		-1.58869	-1.6162	0.0158611	NA	NA	19.4836	19.5926	19.9334	20.2816	20.7903	20.4155	NA	13.9422	13.8627	5.76742	5.76742
	TG(13:0_16:1_18:1);TG(14:0_15:0_18:2);TG(14:0_16:1_17:1);TG(15:0_16:1_16:1)	-0.954624	-1.06878	-1.7405	0.0817754	0.670077	0.805542	1.08884	0.524835	0.592833	0.00600145	0.491221	0.00381016	19.0252	18.9303	18.3719	19.8866	20.3756	20.4882	20.7237	20.2549	20.3114	-1.6542	-1.6542
	TG(14:0_14:0_16:0);TG(12:0_16:0_16:0)	0.11184	0.00208699	-0.286125	1.2264	0.785719	1.4249	-0.888266	-0.922893	-1.45366	0.00922375	0.00105758	0.0131904	22.5063	22.425	22.2112	23.3328	23.006	23.48	21.7647	21.7391	21.3455	0.764423	0.764423
	TG(14:0_14:0_18:2);TG(12:0_16:1_18:1);TG(14:0_16:1_16:1);TG(12:0_16:0_18:2)	0.0138772	-0.437835	-0.98755	0.954479	1.40273	1.32341	-0.21476	-1.17958	-0.874774	0.0147791	0.00913827	0.520301	26.3271	25.963	25.5199	27.0854	27.4467	27.3828	26.1428	25.3651	25.6108	0.230443	0.230443
	TG(14:0_15:0_18:1);TG(14:0_16:0_17:1);TG(15:0_15:0_17:1);TG(15:0_16:0_16:1)	-1.04798	-1.03733	-0.9699	1.0655	1.04798	1.33675	0.589891	-0.366871	-0.618038	0.00102436	0.0655497	0.136956	18.2269	18.2339	18.2781	19.6106	19.5992	19.7882	19.2992	18.6729	18.5084	-0.580538	-0.580538
	TG(14:0_16:0_16:0)	-0.640822	-1.23344	-1.64536	0.667058	0.845855	0.946607	1.1222	-0.177688	0.115594	0.0152248	0.357535	0.0398228	21.8071	21.4351	21.1766	22.628	22.7402	22.8034	22.9136	22.0977	22.2818	-0.958157	-0.958157
	TG(14:0_16:0_16:1);TG(14:0_14:0_18:1);TG(12:0_16:0_18:1)	-0.541622	-1.17227	-1.71581	0.592552	0.800191	0.971832	1.17389	-0.239581	0.130813	0.0211599	0.415444	0.0533975	24.8708	24.3836	23.9637	25.7471	25.9075	26.0401	26.1962	25.1042	25.3903	-1.15754	-1.15754
	TG(14:0_16:0_18:1);TG(16:0_16:0_16:1)	-0.900217	-1.06344	-0.963924	-0.378832	-0.246665	-0.194359	1.61688	1.02357	1.10699	0.000704258	0.00973113	0.00460709	24.1503	23.9979	24.0908	24.6371	24.7605	24.8093	26.5004	25.9465	26.0244	-2.07745	-2.07745
	TG(14:0_16:0_20:3);TG(14:0_18:1_18:2);TG(16:1_16:1_18:1);TG(16:0_16:1_18:2)	-0.650461	-1.11444	-1.0066	-0.559869	-0.224427	-0.266449	1.31903	1.1681	1.33512	0.0343296	0.000900394	0.00153137	25.0462	24.556	24.6699	25.142	25.4964	25.452	27.1272	26.9677	27.1442	-2.32233	-2.32233
	TG(14:0_16:1_18:1);TG(16:0_16:1_16:1);TG(14:0_16:0_18:2);TG(12:0_18:1_18:1);TG(14:1_16:0_18:1)	-0.78191	-1.37136	-1.56497	0.127853	0.320886	0.428184	1.08828	0.743687	1.00934	0.0140201	0.00925435	0.00470619	25.6885	25.2771	25.142	26.3234	26.4581	26.533	26.9936	26.7531	26.9385	-1.52591	-1.52591
	TG(14:0_18:1_20:4);TG(14:0_16:0_22:5);TG(16:0_16:1_20:4);TG(16:0_16:0_20:5);TG(16:0_18:2_18:3)	-1.06835	-0.910353	-0.565696	-0.440854	-0.447077	-0.465989	1.15464	1.34522	1.39847	0.11564	0.00162266	0.00110451	23.7966	23.9979	24.4368	24.5959	24.5879	24.5638	26.628	26.8707	26.9385	-2.7353	-2.7353
	TG(14:0_18:2_18:3);TG(16:1_16:1_18:3);TG(14:1_18:2_18:2);TG(14:1_18:1_18:3)	-1.56252	-1.19899	-1.02112	0.582639	0.473186	0.686021	0.0834311	0.731967	1.22538	0.00323822	0.793347	0.0145961	23.7226	23.9462	24.0556	25.0419	24.9746	25.1055	24.7349	25.1338	25.4372	-1.19381	-1.19381
	TG(14:0_18:2_22:5);TG(18:1_18:2_18:4);TG(18:2_18:2_18:3);TG(18:1_18:3_18:3)	-0.946775	-0.762857	-0.492726	-0.562744	-0.508731	-0.621307	0.896158	1.40642	1.59257	0.325704	0.0108131	0.00235577	23.3709	23.6186	23.9825	23.8882	23.961	23.8093	25.8535	26.5409	26.7917	-2.73805	-2.73805
	TG(14:0_18:2_22:6)	0.230479	0.514949	0.965901	0.6218	0.992537	0.557593	-1.44726	-1.26524	-1.17077	0.582875	0.000666484	0.0067443	24.5432	24.8124	25.2393	24.9136	25.2645	24.8528	22.9551	23.1274	23.2168	1.76522	1.76522
	TG(14:0_18:3_22:6)	0.447545	0.717427	0.856647	0.553822	0.812059	0.539238	-1.62431	-1.20243	-1.09999	0.808608	0.0015111	0.00085019	22.1767	22.5455	22.7358	22.3219	22.6749	22.302	19.3453	19.9218	20.0618	2.7097	2.7097
	TG(14:0_20:5_22:6)	0.576488	0.76744	0.858768	0.426678	0.749355	0.579102	-1.47806	-1.27847	-1.2013	0.29909	0.00011722	6.21467e-05	21.6037	22.0214	22.2212	21.276	21.9818	21.6094	17.1093	17.5459	17.7147	4.49215	4.49215
	TG(14:1_14:1_16:1);TG(12:0_14:1_18:2);TG(12:0_14:0_18:3)	0.438831	0.286355	-0.487609	0.808994	1.23225	1.14361	-0.927968	-1.37877	-1.1157	0.0580235	0.000277018	0.0345541	24.316	24.0892	22.9377	24.8667	25.4964	25.3645	22.2826	21.6119	22.0033	1.81503	1.81503
	TG(15:0_16:0_18:1);TG(16:0_16:1_17:0);TG(16:0_16:0_17:1);TG(14:0_17:0_18:1);TG(15:0_17:0_17:1);TG(14:0_16:0_19:1)	-1.09553	-0.945494	-0.688263	-0.407293	-0.567157	-0.119895	1.41474	1.32137	1.08752	0.0372998	0.000814703	0.000180965	20.1894	20.2869	20.454	20.6366	20.5327	20.8233	21.8203	21.7596	21.6077	-1.4191	-1.4191
	TG(15:0_16:1_18:2);TG(14:0_17:1_18:2);TG(13:0_18:1_18:2);TG(16:1_16:1_17:1)	-0.622429	-1.30515	-1.3623	-0.38128	0.0461546	0.244922	1.27156	0.99937	1.10915	0.0264038	0.0137029	0.00649983	18.9441	18.2051	18.1433	19.2052	19.6679	19.883	20.9943	20.6997	20.8185	-2.40665	-2.40665
	TG(16:1_16:1_18:2);TG(14:0_16:0_20:4);TG(12:0_16:0_22:4);TG(14:0_18:2_18:2)	-0.785207	-1.12736	-1.31135	-0.323741	0.0360266	-0.0518579	1.06949	1.124	1.37	0.00928063	0.000891313	0.000695424	25.1751	24.869	24.7044	25.588	25.9099	25.8312	26.8344	26.8832	27.1033	-2.02411	-2.02411
	TG(16:3_18:2_18:2);TG(12:0_18:2_22:5);TG(16:1_18:2_18:4);TG(16:1_18:3_18:3);TG(16:2_18:2_18:3)	-0.468944	-0.255425	-0.131616	0.929067	1.45523	1.202	-1.55122	-0.881461	-0.297637	0.00229447	0.0168055	0.221723	22.1441	22.2949	22.3823	23.1312	23.5027	23.3239	21.38	21.8529	22.2651	0.44112	0.44112
						Z-scores
						1.5
						1.4
						1.3
						1.2
						1.1
						1
						0.9
						0.8
						0.7
						0.6
						0.5
						0.4
						0.3
						0.2
						0.1
						0
						-0.1
						-0.2
						-0.3
						-0.4
						-0.5
						-0.6
						-0.7
						-0.8
						-0.9
						-1
						-1.1
						-1.2
						-1.3
						-1.4
						-1.5

## Sheet: T8.Figure 3a
	Z-scores									T.test - pvalues			Normalized intensities (log2)									log2(fold-change)
Lipids	PND7			PND14			Adult			PND14 vs D7	Adult vs PND14	Adult vs PND7	PND7 - R1	PND7 - R2	PND7 - R3	PND14 - R1	PND14 - R2	PND14 - R3	Adult - R1	Adult - R2	Adult - R3	log2(PND7/Adult)	log2(PND14/Adult)
PE(P-20:0_20:4)	-0.771631	-0.893331	-0.727231	-0.246996	-0.835826	-0.439035	1.39957	1.20619	1.30829	0.231453	0.00515903	1.07426e-05	17.9651	17.7948	18.0272	18.6994	17.8752	18.4306	21.0038	20.7332	20.8761	-2.942	-2.942
PE(P-20:0_22:6)	-0.722968	-0.867415	-0.8177	-0.386963	-0.676119	-0.48377	1.32934	1.28684	1.33875	0.0581866	0.00158314	8.04661e-05	17.0862	16.8233	16.9138	17.6979	17.1715	17.5217	20.8223	20.745	20.8395	-3.8612	-3.8612
TG(14:0_18:1_20:4);TG(14:0_16:0_22:5);TG(16:0_16:1_20:4);TG(16:0_16:0_20:5);TG(16:0_18:2_18:3)	-1.06835	-0.910353	-0.565696	-0.440854	-0.447077	-0.465989	1.15464	1.34522	1.39847	0.11564	0.00162266	0.00110451	23.7966	23.9979	24.4368	24.5959	24.5879	24.5638	26.628	26.8707	26.9385	-2.7353	-2.7353
PC(22:0_22:6)	-0.722468	-0.898499	-0.808931	-0.127604	-0.515096	-0.818277	1.40898	1.23563	1.24626	0.243771	0.00836764	1.08046e-05	18.418	18.3424	18.3809	18.6735	18.507	18.3768	19.3334	19.2589	19.2635	-0.904865	-0.904865
PE(P-18:0_22:6)	-0.925512	-1.07796	-0.782405	-0.0421126	-0.735667	-0.202927	1.23518	1.09921	1.4322	0.0873024	0.00777488	7.92337e-05	21.8256	21.7242	21.9208	22.4133	21.9519	22.3063	23.2631	23.1726	23.3941	-1.45308	-1.45308
TG(14:0_18:2_22:5);TG(18:1_18:2_18:4);TG(18:2_18:2_18:3);TG(18:1_18:3_18:3)	-0.946775	-0.762857	-0.492726	-0.562744	-0.508731	-0.621307	0.896158	1.40642	1.59257	0.325704	0.0108131	0.00235577	23.3709	23.6186	23.9825	23.8882	23.961	23.8093	25.8535	26.5409	26.7917	-2.73805	-2.73805
PC(18:2_22:5)	-0.65885	-0.690153	-0.257283	-1.01504	-0.564955	-0.730213	1.1906	1.29995	1.42594	0.28806	0.00078672	0.0015045	21.1626	21.1392	21.4627	20.8965	21.2328	21.1093	22.5446	22.6263	22.7204	-1.37559	-1.37559
PS(17:0_22:6)	-0.259175	-0.391554	-0.746821	-0.707901	-1.18349	-0.573562	1.23166	1.23367	1.39718	0.209101	0.00457092	0.00301918	12.8451	12.7513	12.4994	12.527	12.1899	12.6222	13.9019	13.9033	14.0192	-1.24288	-1.24288
PC(16:0_23:5)	-0.278218	-1.14163	-0.585639	-0.650803	-0.796989	-0.347474	0.839157	1.54038	1.42122	0.821686	0.00369725	0.00467349	19.8136	19.3135	19.6356	19.5978	19.5131	19.7735	20.4609	20.8671	20.7981	-1.12113	-1.12113
LPC(22:4_0:0)_A	-0.498523	-0.308949	-1.19645	-0.569746	-0.690603	-0.553272	0.886509	1.59872	1.33232	0.8371	0.00963613	0.00566733	18.2135	18.3499	17.7113	18.1623	18.0753	18.1741	19.2103	19.7228	19.5311	-1.39646	-1.39646
PC(17:0_22:6)	-0.276704	-0.81227	-0.735816	-1.19032	-0.290151	-0.524739	1.08382	1.35877	1.38741	0.860597	0.0112815	0.0017278	20.5738	20.268	20.3117	20.0521	20.5662	20.4322	21.3507	21.5077	21.5241	-1.07635	-1.07635
PE(P-18:1_22:6)	-0.0608361	-0.723329	-0.549588	-0.330746	-1.30531	-0.772767	1.03674	1.24104	1.4648	0.363179	0.00906644	0.00371381	21.9665	21.7269	21.7898	21.8689	21.5164	21.709	22.3635	22.4374	22.5183	-0.612007	-0.612007
PI(18:0_20:5)	-0.271153	-0.550761	-0.404957	-0.704936	-1.36611	-0.43385	0.828092	1.39556	1.50811	0.260206	0.00489243	0.00860732	16.9508	16.802	16.8796	16.7199	16.368	16.8642	17.5358	17.8379	17.8978	-0.879729	-0.879729
PI(18:0_22:6)	-0.941305	-0.759515	-0.466751	-0.137922	-1.15835	-0.0895142	0.758693	0.912716	1.88195	0.543681	0.0292216	0.0209111	17.9695	18.0629	18.2133	18.3823	17.858	18.4071	18.8429	18.922	19.4199	-0.979671	-0.979671
LPC(20:5_0:0)_A	-0.270465	-0.0859813	-0.924767	-0.931717	-0.747914	-0.838742	1.02067	1.51264	1.26628	0.243715	0.00180947	0.00896488	18.0418	18.2445	17.3228	17.3151	17.5171	17.4173	19.4606	20.0013	19.7305	-1.86112	-1.86112
PS(18:0_20:5)	-0.57173	-0.400358	-0.0983807	-0.439822	-1.50378	-0.668242	1.3446	0.993596	1.34411	0.249488	0.0144661	0.0010656	15.1117	15.2056	15.371	15.184	14.6012	15.0589	16.1614	15.9692	16.1612	-0.867784	-0.867784
PS(18:2_20:4)	-0.25432	-0.158014	-0.477457	-0.818285	-1.18147	-0.855424	0.878284	1.48267	1.38401	0.0128004	0.00134832	0.00541949	13.192	13.2843	12.9782	12.6516	12.3036	12.6161	14.2773	14.8564	14.7618	-1.48031	-1.48031
LPC(0:0_20:4)_A	-0.137773	-0.101273	-1.10637	-0.760912	-0.873559	-0.724345	0.93758	1.67804	1.08861	0.412877	0.0100299	0.0174209	22.2628	22.2874	21.6111	21.8435	21.7677	21.8682	22.9864	23.4847	23.088	-1.13259	-1.13259
PE(17:0_20:4)	-0.210155	-0.737233	-0.600402	-0.6145	-1.37346	0.00130445	0.643754	1.13279	1.7579	0.757972	0.0245245	0.0193365	16.7532	16.5188	16.5796	16.5734	16.2359	16.8472	17.1329	17.3504	17.6283	-0.753326	-0.753326
PC(18:0_22:6)	-0.898082	-0.82545	-0.520686	-1.06156	0.0194814	-0.391689	0.806752	1.12951	1.74172	0.489525	0.0156865	0.0097251	25.0156	25.0407	25.1462	24.959	25.3331	25.1908	25.6056	25.7173	25.9292	-0.683215	-0.683215
PI(17:0_20:4)	-0.709695	-0.831844	-0.9725	0.268718	-1.32334	0.21303	1.35342	0.723949	1.27826	0.397264	0.101389	0.00489469	15.736	15.6486	15.5481	16.4354	15.2973	16.3955	17.2107	16.7608	17.157	-1.39861	-1.39861
PE(16:0_20:5)	-0.788257	-0.807752	-1.03306	0.0265598	0.0221443	-1.07397	1.24957	1.04193	1.36283	0.279634	0.0435695	8.51478e-05	22.9756	22.9684	22.8855	23.2757	23.274	22.8704	23.726	23.6496	23.7677	-0.771266	-0.771266
PE(P-18:0_22:4)	-0.936366	-1.1597	-1.11944	0.461548	-0.625615	0.020844	1.11541	0.838902	1.40442	0.0771694	0.0463123	0.00190978	21.4871	21.3886	21.4063	22.1037	21.6241	21.9093	22.3921	22.2701	22.5195	-0.966557	-0.966557
PI(16:0_22:6)	-1.19888	-0.59457	-0.468007	0.282522	-1.46743	0.148005	1.11705	0.858056	1.32326	0.554906	0.116869	0.00440769	19.5576	19.8408	19.9001	20.2519	19.4317	20.1888	20.643	20.5216	20.7396	-0.868592	-0.868592
PS(20:4_20:5)	-0.272216	-0.0566968	-0.691568	-1.13688	-0.914537	-0.625512	0.761179	1.59877	1.33746	0.0845378	0.00383178	0.00861039	12.0879	12.2785	11.7172	11.3234	11.52	11.7756	13.0017	13.7423	13.5112	-1.39051	-1.39051
PC(18:0_20:5);PC(18:1_20:4)_B	-1.001	-0.468576	-0.91129	-0.750073	0.239826	-0.664539	1.17119	1.77178	0.612685	0.341764	0.0268525	0.0140665	24.0395	24.1878	24.0645	24.1094	24.3851	24.1332	24.6445	24.8118	24.489	-0.551194	-0.551194
PS(20:3_22:6)	-0.0233182	-0.0936748	-0.741238	-1.32192	-1.24621	-0.0762377	1.01918	1.16259	1.32084	0.284867	0.0318071	0.0145378	12.8381	12.8172	12.6247	12.452	12.4745	12.8224	13.148	13.1907	13.2377	-0.432159	-0.432159
PG(18:2_22:6)_B	-1.25966	-0.75613	-1.17664	0.0805882	0.307243	-0.550041	1.49577	0.718996	1.13987	0.0377451	0.0270438	0.00213227	18.1532	18.3428	18.1845	18.6577	18.743	18.4203	19.1903	18.8979	19.0563	-0.821355	-0.821355
PE(16:0_22:6)	-0.696894	-0.628974	-1.02508	0.695917	-1.04427	-0.30205	0.367751	0.68483	1.94876	0.378232	0.156311	0.0583646	22.5903	22.6075	22.5072	22.943	22.5024	22.6903	22.8599	22.9402	23.2603	-0.451767	-0.451767
PE(P-16:0_22:6)	-0.623876	-0.732127	-0.573887	0.565985	-1.58349	0.0112189	0.309737	0.881662	1.74478	0.6802	0.173871	0.0585303	23.6723	23.6417	23.6865	24.0087	23.401	23.8519	23.9362	24.0979	24.3419	-0.458532	-0.458532
PE(P-18:0_20:4)	-0.592651	-0.759421	-0.292239	0.399288	-1.80319	0.122897	0.418097	0.905207	1.60201	0.878581	0.169695	0.0335476	22.8617	22.7955	22.981	23.2556	22.381	23.1458	23.2631	23.4565	23.7332	-0.604882	-0.604882
PE(P-16:0_20:5)	-0.435024	-0.0967972	-0.438471	0.274641	-1.83257	-0.383369	0.984379	0.188249	1.73896	0.657016	0.109498	0.093799	21.0966	21.1652	21.0959	21.2404	20.8135	21.1071	21.3842	21.2229	21.537	-0.26213	-0.26213
DG(19:0_20:4_0:0)	-0.987634	-1.32917	-1.28097	0.419702	-0.272624	0.403531	0.758042	1.07739	1.21173	0.01376	0.0464215	0.000280588	18.3389	18.1303	18.1597	19.1988	18.7758	19.1889	19.4055	19.6006	19.6827	-1.35327	-1.35327
DG(17:0_20:4_0:0)	-0.302277	-0.533893	-1.82983	0.0608778	-0.288009	-0.213177	1.44179	1.41499	0.249529	0.256141	0.0861492	0.0372531	19.5804	19.4727	18.8699	19.7493	19.587	19.6218	20.3915	20.3791	19.837	-0.894878	-0.894878
PE(18:0_22:6)	-0.395266	-0.849884	-0.664442	0.425894	-1.33505	-0.00687479	0.218997	0.506138	2.10049	0.599775	0.18996	0.107908	22.4916	22.3604	22.4139	22.7285	22.2204	22.6037	22.6688	22.7517	23.2117	-0.455453	-0.455453
PE(17:0_22:6)	-0.489505	-1.20407	-1.08239	-0.242149	-0.213764	0.20047	-0.0520695	1.19689	1.8866	0.0411177	0.187551	0.0612047	15.3941	15.0685	15.124	15.5068	15.5197	15.7085	15.5934	16.1625	16.4767	-0.882016	-0.882016
PS(20:4_20:4);PS(18:2_22:6)	0.0929582	0.309555	-0.49917	-1.28405	-1.26098	-0.63754	0.567144	1.38516	1.32693	0.0336772	0.00362453	0.0349656	15.339	15.4821	14.9479	14.4295	14.4448	14.8565	15.6522	16.1925	16.154	-0.743239	-0.743239
PC(19:0_22:6)	-1.01784	-1.16973	-1.10356	-0.65202	0.480799	0.377214	0.565758	1.05288	1.46651	0.0821414	0.104427	0.0127971	18.9728	18.901	18.9323	19.146	19.6822	19.6332	19.7224	19.953	20.1487	-1.00601	-1.00601
PG(17:0_22:6)	0.0916745	-0.567722	-0.736761	-1.48837	0.0705035	-0.810836	1.59313	0.959332	0.889055	0.55743	0.0344757	0.0104176	13.5483	13.3209	13.2626	13.0034	13.541	13.2371	14.0661	13.8475	13.8233	-0.535036	-0.535036
PC(22:6_22:6)	0.220376	-0.154885	0.0667651	-1.50247	-0.407077	-1.43322	1.09509	0.990532	1.12489	0.0712447	0.0240467	0.00563345	22.0543	21.9334	22.0048	21.499	21.8521	21.5213	22.3363	22.3026	22.3459	-0.330745	-0.330745
PS(18:0_22:6)	-0.165885	0.0310901	0.233536	-0.129728	-2.01248	-0.775748	0.696976	0.555862	1.56638	0.206498	0.0532601	0.0892597	20.1977	20.2378	20.2789	20.2051	19.8224	20.0738	20.3731	20.3444	20.5498	-0.1843	-0.1843
PS(18:2_20:5)	0.227614	0.347701	-0.220599	-1.35205	-1.14467	-1.03881	0.711396	1.17954	1.28988	0.00667913	0.00151393	0.0190705	11.0671	11.1817	10.6394	9.55974	9.75763	9.85865	11.5288	11.9755	12.0808	-0.898936	-0.898936
LPC(20:5_0:0)_B	0.0867014	0.716009	-0.603528	-1.03359	-1.23554	-1.02288	0.626914	1.37618	1.08973	0.0881047	0.0061758	0.110348	17.3476	17.838	16.8098	16.4746	16.3172	16.483	17.7686	18.3525	18.1293	-0.751646	-0.751646
PI(19:0_20:4)	-0.447726	-0.896064	-0.773991	1.05575	-1.74638	0.313093	0.635027	0.903094	0.957204	0.561879	0.371472	0.00110917	15.5152	15.1414	15.2432	16.7688	14.4325	16.1496	16.418	16.6415	16.6866	-1.28207	-1.28207
PI(16:0_20:5)	-0.52565	-0.491464	-0.548556	0.0733211	-0.0799327	-1.37338	2.11103	-0.0718522	0.906487	0.905078	0.145155	0.14002	16.7282	16.7375	16.7219	16.8921	16.8501	16.4962	17.4497	16.8523	17.1201	-0.411496	-0.411496
PC(15:0_22:6)	-0.166242	-1.24649	-1.37949	-0.0757157	-0.208045	0.362283	1.15609	1.72373	-0.166117	0.11486	0.253221	0.06147	20.5164	20.2287	20.1933	20.5405	20.5052	20.6571	20.8684	21.0196	20.5164	-0.488661	-0.488661
PC(16:1_22:6);PC(18:3_20:4);PC(18:2_20:5)_B	0.560226	-0.0281612	0.127727	-1.16091	-1.11294	-1.3504	1.09875	1.32745	0.538261	0.00734158	0.0069322	0.0634217	23.0992	22.9455	22.9862	22.6495	22.662	22.6	23.2399	23.2996	23.0935	-0.200719	-0.200719
PS(16:0_20:5)	0.0793589	0.149633	0.0577324	-1.28426	-0.731832	-1.36627	1.62799	0.426408	1.04124	0.0237208	0.0106186	0.113307	12.9758	13.0081	12.9659	12.3502	12.6037	12.3126	13.6864	13.1351	13.4172	-0.429583	-0.429583
PC(22:1_22:6)	-0.934943	0.0117376	-1.24519	-0.593988	0.335405	-0.397893	2.00481	0.955956	-0.135895	0.350327	0.192678	0.0969071	18.5334	18.7583	18.4597	18.6144	18.8352	18.661	19.2317	18.9825	18.7232	-0.395337	-0.395337
PI(18:0_20:4)_B	-0.757621	-1.27794	-1.08423	0.697526	0.126394	-0.29355	-0.119955	0.940042	1.76934	0.0325343	0.346856	0.064387	16.9601	16.7718	16.8419	17.4868	17.2801	17.1281	17.1909	17.5746	17.8747	-0.688792	-0.688792
LPG(22:6_0:0)_B	-0.545555	0.329615	-2.02553	-0.320281	0.242455	-0.590287	1.23868	0.994959	0.675945	0.533579	0.02042	0.122978	15.4326	15.7951	14.8197	15.5259	15.759	15.4141	16.1716	16.0706	15.9385	-0.711123	-0.711123
LPC(22:6_0:0)_A	0.304539	0.648988	-0.792832	-1.03676	-0.917013	-1.09164	0.256349	1.6534	0.974968	0.13129	0.0373296	0.200876	21.6893	21.847	21.1869	21.0752	21.13	21.05	21.6672	22.3069	21.9962	-0.415735	-0.415735
PG(18:0_20:5)	-0.370704	-0.833918	-0.0696857	-0.798185	0.137338	-1.10621	2.20762	0.241546	0.592196	0.729007	0.100833	0.12839	16.3988	16.2485	16.4964	16.2601	16.5635	16.1602	17.235	16.5973	16.7111	-0.466569	-0.466569
PS(20:4_22:6)	0.405048	0.484559	-0.524682	-1.23376	-1.47257	-0.482344	0.236655	1.29355	1.29355	0.0550763	0.0129805	0.162475	16.0681	16.1064	15.6202	15.2785	15.1635	15.6406	15.987	16.4962	16.4962	-0.39489	-0.39489
PE(18:1_22:6)	0.13974	0.507004	-0.519242	-0.54842	-1.40972	-0.80942	0.0270568	0.566244	2.04676	0.0721021	0.0798312	0.304301	21.0435	21.1303	20.8877	20.8808	20.6772	20.8191	21.0168	21.1443	21.4942	-0.197951	-0.197951
PG(16:0_22:6)_B	-0.807618	-1.34302	-1.29463	0.336286	0.827475	-0.377362	1.30425	0.284128	1.07049	0.0381481	0.252864	0.0092716	20.9802	20.8462	20.8583	21.2666	21.3896	21.0879	21.5089	21.2535	21.4504	-0.509416	-0.509416
LPE(22:6_0:0)	0.29868	0.45351	-0.600387	-1.10792	-0.51095	-1.41388	0.133651	1.19283	1.55446	0.0685153	0.0240497	0.170871	18.2343	18.2978	17.8654	17.6571	17.9021	17.5316	18.1665	18.6012	18.7495	-0.373275	-0.373275
PI(16:1_20:4)	0.186273	0.352627	0.0625697	-0.652337	-2.33144	-0.0402004	0.905031	0.715164	0.802316	0.218318	0.116801	0.00603203	16.3434	16.4473	16.266	15.8193	14.7699	16.2018	16.7925	16.6739	16.7283	-0.379345	-0.379345
PS(18:1_22:6)	0.472757	0.31563	0.338968	-1.14186	-1.90087	-0.601083	0.562079	0.807182	1.14719	0.0497107	0.0187563	0.102421	16.2808	16.2104	16.2208	15.5567	15.2163	15.7992	16.3209	16.4308	16.5833	-0.207655	-0.207655
PI(16:0_20:4)	-1.90791	-0.612109	-0.250906	0.960566	-0.738104	0.499509	0.762169	0.0123401	1.27444	0.17846	0.522216	0.0669458	20.0755	20.452	20.5569	20.909	20.4154	20.775	20.8513	20.6334	21.0002	-0.46684	-0.46684
PG(16:1_22:6)_A	-1.90394	-0.6766	-0.707852	0.315627	0.799203	-0.223795	1.36652	0.176989	0.853844	0.0548234	0.331954	0.0243678	14.3252	14.8162	14.8037	15.2131	15.4065	14.9973	15.6334	15.1576	15.4284	-0.758132	-0.758132
PA(17:0_20:4)	-1.48388	-1.47832	-0.443317	0.787687	-0.421663	0.977811	1.04882	0.662635	0.350235	0.0500525	0.656135	0.0170296	13.9594	13.9617	14.3943	14.9087	14.4033	14.9882	15.0179	14.8565	14.7259	-0.76166	-0.76166
PG(18:1_22:6)_B	-1.46564	-1.00492	-1.00108	0.350075	1.25926	-0.467205	0.904797	0.512668	0.912046	0.0799908	0.514415	0.000759207	17.6917	17.8408	17.842	18.2791	18.5732	18.0147	18.4585	18.3317	18.4609	-0.625517	-0.625517
PI(19:1_20:4)	-0.424744	-0.350725	-1.01569	0.539647	-1.74993	1.23723	-0.0454022	0.638996	1.17062	0.574358	0.597973	0.0568413	13.774	13.7957	13.6011	14.0562	13.3863	14.2603	13.885	14.0853	14.2408	-0.346743	-0.346743
PG(16:0_20:5)_C	-0.410532	-1.1993	-0.696729	-0.662781	1.34747	-0.965153	1.4269	0.501831	0.658287	0.454948	0.319564	0.0124955	19.121	18.8719	19.0306	19.0414	19.6762	18.9459	19.7013	19.4091	19.4585	-0.515119	-0.515119
LPE(20:5_0:0)	0.188557	0.935342	-1.00319	-1.53783	-0.0689473	-1.08546	0.388113	1.06894	1.11447	0.262647	0.0364674	0.283879	14.2399	14.521	13.7914	13.5902	14.143	13.7604	14.3151	14.5713	14.5884	-0.307482	-0.307482
PG(18:3_22:6);PG(20:4_20:5)	-1.15171	-0.788888	-1.19587	-0.418533	1.47862	-0.185036	1.34123	0.420455	0.499737	0.149214	0.538922	0.014316	13.8581	14.02	13.8384	14.1854	15.0323	14.2896	14.9709	14.5599	14.5953	-0.803221	-0.803221
PC(16:0_22:6)	-0.636629	-1.54327	0.206146	-1.34252	1.27912	-0.0114307	0.312993	1.12054	0.615056	0.530205	0.452727	0.100542	27.1736	27.084	27.2568	27.1039	27.3628	27.2353	27.2674	27.3472	27.2972	-0.132432	-0.132432
PS(18:0_20:4)	-1.15342	-1.21021	0.198595	1.06626	-1.06047	0.631827	-0.202282	0.169144	1.56056	0.311919	0.742973	0.158325	20.1775	20.1665	20.4405	20.6092	20.1956	20.5247	20.3625	20.4347	20.7054	-0.239388	-0.239388
LPS(20:4_0:0)	-1.99912	-0.638496	0.456672	0.257301	-0.011477	0.00132535	0.25735	1.79986	-0.12341	0.372506	0.440455	0.213516	11.4169	11.8177	12.1402	12.0815	12.0023	12.0061	12.0815	12.5358	11.9694	-0.403945	-0.403945
PC(20:5_22:6)	0.88839	0.15592	0.365399	-1.79693	-0.211978	-1.50432	0.826455	0.544833	0.732238	0.0603008	0.0577315	0.405092	20.4981	20.2164	20.2969	19.4653	20.0749	19.5778	20.4743	20.3659	20.438	-0.0889487	-0.0889487
PE(16:1_22:6)	1.11314	0.424217	-0.797949	-1.24058	-0.268523	-1.33841	1.31471	-0.102582	0.89597	0.156668	0.0401416	0.552281	17.1004	16.8826	16.4962	16.3563	16.6636	16.3253	17.1642	16.7161	17.0318	-0.144245	-0.144245
PG(18:2_22:6)_A	0.0526492	0.29608	0.0395113	-0.471404	-2.29608	0.855367	1.28564	0.140242	0.0979959	0.489921	0.340454	0.434479	16.6706	16.8992	16.6583	16.1786	14.4655	17.4242	17.8282	16.7528	16.7132	-0.355396	-0.355396
LPI(22:6_0:0)_A	-1.36256	-0.329756	-0.200984	-0.909032	1.28426	-0.553194	1.70968	0.515635	-0.154052	0.511691	0.440111	0.124626	9.16366	9.66422	9.72663	9.38347	10.4465	9.55593	10.6527	10.0739	9.74938	-0.640488	-0.640488
PC(15:0_20:4)	-0.71197	-0.74756	-0.452185	-0.529065	0.67159	0.127367	1.44715	1.48827	-1.2936	0.164135	0.678699	0.326681	19.5539	19.5425	19.637	19.6124	19.9966	19.8224	20.2447	20.2579	19.3678	-0.378997	-0.378997
PE(18:0_20:4)	-0.138607	-0.705875	-0.520378	0.820068	-1.52068	0.954937	-0.828137	0.357037	1.58163	0.573663	0.80185	0.357379	23.5654	23.4385	23.48	23.7799	23.2562	23.81	23.4112	23.6763	23.9502	-0.184586	-0.184586
PG(18:2_20:5)_A	0.238516	0.271132	0.235503	0.269778	-2.64067	0.370407	0.671728	0.22281	0.360792	0.451817	0.386357	0.328442	13.7685	13.8121	13.7644	13.8103	9.91286	13.9451	14.3486	13.7474	13.9322	-0.227732	-0.227732
PC(16:0_20:5)	0.822909	-0.502526	0.153803	-2.0932	0.753794	-0.859098	0.0849087	0.882442	0.756964	0.403269	0.249432	0.420266	26.4971	26.3023	26.3987	26.0685	26.4869	26.2499	26.3886	26.5058	26.4874	-0.0612383	-0.0612383
LPI(22:6_0:0)_B	-1.77451	-0.493571	0.398132	0.0247422	1.14339	-0.988772	1.34753	-0.208386	0.55145	0.481578	0.54794	0.207448	11.1685	11.6963	12.0637	11.9099	12.3708	11.4922	12.4549	11.8138	12.1269	-0.489052	-0.489052
DG(14:0_22:4_0:0);DG(16:0_20:4_0:0)_A;DG(18:1_18:3_0:0)	0.378527	0.2356	-2.56346	0.0501115	0.226514	0.307617	0.204231	0.15267	1.00818	0.471102	0.449552	0.368898	21.3312	21.2717	20.1058	21.1944	21.2679	21.3017	21.2586	21.2371	21.5934	-0.460154	-0.460154
PG(22:6_22:6)_A	0.252882	0.314152	0.215428	0.115559	-2.61829	0.674542	0.610122	0.219078	0.216531	0.482479	0.446196	0.574295	16.5927	16.7466	16.4987	16.2478	9.38166	17.6518	17.49	16.5078	16.5014	-0.220404	-0.220404
PI(14:0_22:6)	-0.50187	-0.945708	-1.09313	0.849647	0.65079	-0.084071	-1.24338	1.46429	0.903432	0.0236922	0.919613	0.274691	12.2874	12.1934	12.1621	12.5736	12.5315	12.3759	12.1303	12.7038	12.585	-0.258741	-0.258741
PI(18:1_22:6)	-0.92442	0.431981	0.858807	-1.57403	0.054082	-0.393125	1.8791	-0.166074	-0.166318	0.354021	0.247419	0.675131	15.329	15.6516	15.7532	15.1744	15.5617	15.4553	15.9959	15.5094	15.5093	-0.0936008	-0.0936008
DG(18:0_20:4_0:0)	-0.256787	-0.163211	-2.32916	1.22948	0.165464	0.407079	-0.134651	0.245554	0.83624	0.15252	0.542883	0.21679	26.7035	26.7276	26.1711	27.0854	26.812	26.8741	26.7349	26.8326	26.9843	-0.316559	-0.316559
PG(18:2_22:6)_D	-0.690544	-0.142973	-0.387092	-0.945851	1.48057	-0.874512	1.84123	0.0491043	-0.329927	0.750253	0.576688	0.298737	13.0681	13.2639	13.1766	12.9768	13.8445	13.0023	13.9734	13.3326	13.197	-0.33149	-0.33149
LPG(22:6_0:0)_A	-0.369789	0.491647	-1.59036	-0.526791	1.40441	-0.813116	1.33786	0.474195	-0.408057	0.609435	0.633412	0.29242	13.4631	13.8201	12.9572	13.398	14.1984	13.2793	14.1708	13.8129	13.4472	-0.39684	-0.39684
PE(20:1_22:6)	0.358938	0.0579962	-0.932323	0.0125839	-1.42789	1.41527	-0.763707	-0.242256	1.52139	0.86268	0.88077	0.69301	16.2246	16.1473	15.893	16.1357	15.7657	16.4959	15.9363	16.0702	16.5232	-0.0882466	-0.0882466
LPI(20:4_0:0)_A	-0.457987	-1.19478	-0.906861	-0.191671	2.00075	-0.485442	0.955374	0.535813	-0.25519	0.236328	0.975214	0.0491152	11.7753	11.472	11.5905	11.8849	12.7876	11.764	12.3572	12.1844	11.8588	-0.520892	-0.520892
LPI(20:4_0:0)_B	-0.461287	-0.930145	-1.60083	0.380192	1.83186	-0.220312	0.887282	0.14866	-0.0354194	0.0937792	0.658319	0.0388017	13.8356	13.6391	13.358	14.1883	14.7968	13.9366	14.4009	14.0913	14.0141	-0.557879	-0.557879
PE(P-16:0_20:4)	-0.353843	-0.000410583	-0.502184	2.0292	-1.42437	0.0259323	-0.463695	-0.370447	1.05982	0.670945	0.911552	0.546314	23.9439	23.9949	23.9225	24.2877	23.7895	23.9987	23.9281	23.9415	24.1478	-0.0520302	-0.0520302
PG(18:1_22:6)_A	-0.863443	0.00876585	-0.789871	-1.01465	0.887943	0.745404	1.93834	-0.252032	-0.660461	0.348922	0.900299	0.38823	16.9351	17.2082	16.9582	16.8878	17.4835	17.4389	17.8124	17.1266	16.9987	-0.278699	-0.278699
PC(19:0_20:4)	-0.777341	-1.47686	-1.2425	1.26143	0.483883	1.2574	0.174372	0.462256	-0.142639	0.00331657	0.0633969	0.00840243	20.729	20.5278	20.5952	21.3154	21.0917	21.3142	21.0027	21.0855	20.9116	-0.38257	-0.38257
PE(19:0_22:4)	-1.024	-0.801665	-1.25083	1.45558	0.0426328	1.40551	0.292837	-0.586924	0.466848	0.0414883	0.191143	0.0644904	14.6105	14.6996	14.5195	15.605	15.0383	15.5849	15.1386	14.7858	15.2084	-0.434397	-0.434397
PI(18:0_20:4)_A	-0.273081	-0.751453	-0.307447	1.54945	-1.52136	1.17723	0.138953	0.750709	-0.762999	0.475174	0.758946	0.387401	22.1234	22.0388	22.1173	22.4457	21.9027	22.3799	22.1963	22.3045	22.0368	-0.0859841	-0.0859841
PI(14:0_20:4)_A	0.130958	0.489382	0.204911	0.318418	-2.42762	1.12067	-0.488073	0.311639	0.339718	0.630894	0.758682	0.512415	12.693	12.9278	12.7414	12.8158	11.0171	13.3413	12.2875	12.8113	12.8297	0.144535	0.144535
TG(15:0_18:2_22:6)	-1.54805	-1.37016	-0.121154	1.35405	0.762311	0.565768	-0.638011	0.304534	0.690701	0.0323242	0.183085	0.132284	19.1114	19.1517	19.4347	19.769	19.6349	19.5904	19.3176	19.5312	19.6187	-0.256553	-0.256553
LPC(22:6_0:0)_B	0.455855	1.77954	0.104064	-1.22108	-0.714296	-1.10432	-0.623417	0.91593	0.40773	0.0619155	0.0982514	0.468555	20.8769	21.4634	20.721	20.1337	20.3583	20.1855	20.3986	21.0807	20.8555	0.242136	0.242136
PC(18:0_22:5)_B	-2.20734	-0.740109	1.02236	0.198701	0.980743	0.272657	-0.236261	0.629969	0.0792834	0.351252	0.410245	0.485736	21.5934	21.7968	22.0411	21.9269	22.0353	21.9372	21.8666	21.9867	21.9104	-0.110814	-0.110814
LPC(0:0_20:4)_B	0.775662	1.8251	-0.418768	-1.04967	-0.897063	-0.710833	-0.79457	0.780329	0.489809	0.127534	0.15894	0.523635	21.3281	21.8342	20.752	20.4477	20.5213	20.6111	20.5707	21.3303	21.1902	0.274337	0.274337
PG(22:6_22:6)_B	-1.32286	-0.711635	-0.739222	-0.020853	2.24162	0.153045	0.312844	-0.109405	0.19646	0.133933	0.461948	0.0159825	18.5297	18.7071	18.6991	18.9076	19.5643	18.9581	19.0045	18.8819	18.9707	-0.307054	-0.307054
PE(16:1_20:4)	1.15232	1.01382	0.139815	-0.299414	-1.8079	-0.226365	-0.200691	-0.922374	1.15079	0.0754414	0.380509	0.348337	18.5087	18.4843	18.3307	18.2534	17.9882	18.2663	18.2708	18.1439	18.5084	0.133528	0.133528
PE(20:4_22:0)	-0.847125	-0.564728	-0.0339825	1.53924	-1.16464	1.56327	-0.117916	-0.782442	0.408329	0.338563	0.473695	0.495053	17.8147	17.8791	18.0002	18.3592	17.7422	18.3647	17.9811	17.8294	18.1011	-0.0725514	-0.0725514
PE(P-16:0_22:4)	-0.674527	-0.456122	0.0230205	2.11114	-1.19047	0.741209	-0.913059	0.0931152	0.265692	0.438156	0.531192	0.689882	23.2155	23.2579	23.3511	23.7571	23.1151	23.4908	23.1691	23.3647	23.3983	-0.0358687	-0.0358687
PC(18:2_20:5)_A	1.27933	0.970574	0.752888	-1.1293	-0.328481	-1.79501	0.391232	0.136908	-0.278138	0.0278006	0.0932395	0.0229216	22.1946	22.0809	22.0007	21.3074	21.6024	21.0623	21.8675	21.7738	21.6209	0.337961	0.337961
PS(16:0_22:6)	0.114417	0.346795	0.0903885	-1.21848	0.76172	-0.536917	2.0497	-0.726955	-0.880666	0.469407	0.694298	0.972953	17.0796	17.1684	17.0704	16.5698	17.3271	16.8305	17.8196	16.7578	16.699	0.013961	0.013961
PS(18:0_22:4)	-1.53948	-0.62409	0.0307072	0.800049	1.43175	-0.0347043	1.14742	-1.1047	-0.106959	0.0816323	0.395547	0.43998	18.0458	18.261	18.4149	18.5958	18.7443	18.3996	18.6775	18.148	18.3826	-0.16212	-0.16212
PC(18:1_22:6)	1.08627	0.315373	1.33884	-1.98891	-0.079866	-0.803907	-0.410482	0.227271	0.315407	0.0575489	0.206104	0.0915512	23.6885	23.4698	23.7601	22.816	23.3576	23.1522	23.2638	23.4448	23.4698	0.246671	0.246671
PC(20:1_22:6)	-1.80887	-0.775756	0.741095	0.0855305	1.51763	0.365755	-0.243853	0.789366	-0.670895	0.229472	0.320683	0.549132	20.2059	20.3621	20.5916	20.4924	20.709	20.5348	20.4426	20.5989	20.378	-0.0866303	-0.0866303
PC(18:3_22:6);PC(20:4_20:5)	1.42849	0.832027	0.682307	-1.62121	0.0970109	-1.29164	0.163344	0.316736	-0.607067	0.0509257	0.229088	0.0516185	19.8092	19.6033	19.5516	18.7564	19.3495	18.8702	19.3724	19.4254	19.1065	0.353241	0.353241
PE(16:0_20:4)	0.576081	-0.805606	-0.326939	1.36827	-0.745773	0.865805	-1.13145	-1.00341	1.20302	0.426431	0.462267	0.893288	22.8274	22.6735	22.7268	22.9156	22.6802	22.8597	22.6373	22.6515	22.8972	0.0139346	0.0139346
PI(18:0_22:4)	-0.29118	-0.681735	0.67802	1.4982	-1.37983	1.16147	-1.1183	-0.275181	0.408535	0.637	0.510862	0.720497	17.2559	17.1473	17.5253	17.7533	16.9532	17.6597	17.0259	17.2603	17.4504	0.0639485	0.0639485
PC(18:2_22:6);PC(20:4_20:4)	1.40421	0.580885	0.661351	-1.79745	0.303633	-0.891879	-0.658685	-0.358647	0.756579	0.0939913	0.401285	0.141763	25.125	24.9462	24.9637	24.4298	24.886	24.6264	24.6771	24.7422	24.9843	0.210394	0.210394
PE(18:2_22:6)	0.609912	0.0949033	0.299841	-1.9413	1.47952	-0.410601	-0.504539	-0.548381	0.920652	0.593144	0.83751	0.52029	18.5708	18.3422	18.4332	17.4384	18.9568	18.1178	18.0761	18.0567	18.7087	0.168223	0.168223
PE(17:0_22:4)	0.745996	0.230565	0.157982	0.5729	-1.32922	0.696417	-1.77016	-0.491885	1.1874	0.610831	0.770494	0.482513	16.2688	16.1415	16.1235	16.226	15.7562	16.2565	15.6473	15.963	16.3778	0.181877	0.181877
PG(16:0_20:5)_A	0.617012	0.897564	1.03372	-0.124676	-1.95833	0.731484	0.367027	-0.750417	-0.813387	0.241195	0.957137	0.0712307	16.4829	16.6769	16.7711	15.9701	14.7024	16.5621	16.3101	15.5375	15.494	0.863114	0.863114
PG(18:2_20:5)_B	-0.405031	0.395436	0.635271	-0.718061	1.08518	-0.321788	1.62412	-1.46978	-0.825357	0.77812	0.839757	0.699059	15.8708	16.0627	16.1202	15.7958	16.2281	15.8908	16.3573	15.6155	15.7701	0.10363	0.10363
PG(18:1_22:6)_C	0.2605	0.356656	-0.143528	-1.25936	1.94177	-0.721542	0.916118	-0.396134	-0.954483	0.879547	0.91454	0.645042	15.1149	15.1473	14.9788	14.6028	15.6814	14.784	15.3358	14.8937	14.7055	0.101998	0.101998
DG(18:0_22:5_0:0)_A	-0.00481536	0.307019	-1.99886	1.46153	0.572878	0.883763	-0.738319	-0.28113	-0.202068	0.156438	0.0159444	0.848922	23.2117	23.327	22.474	23.7541	23.4254	23.5404	22.9403	23.1094	23.1387	-0.0585894	-0.0585894
PE(18:1_20:4)	1.88429	-0.110095	-0.183603	0.585003	-0.993331	0.18925	-0.684937	-1.42357	0.736992	0.510496	0.654804	0.347456	22.3719	22.0815	22.0708	22.1827	21.9529	22.1251	21.9978	21.8902	22.2049	0.143786	0.143786
PG(18:0_22:6)_B	0.623067	-0.766403	0.155125	-0.613936	1.64116	-0.315824	1.13345	-0.287208	-1.56943	0.792702	0.673604	0.798885	17.2249	16.8324	17.0927	16.8755	17.5124	16.9597	17.369	16.9678	16.6056	0.0692013	0.0692013
PC(20:4_22:0)	-1.33231	0.294655	0.305452	1.63087	0.69083	-0.26321	-1.43599	0.675521	-0.565817	0.294303	0.242277	0.821078	20.0941	20.2681	20.2693	20.411	20.3105	20.2084	20.083	20.3089	20.1761	0.0211805	0.0211805
DG(17:0_22:5_0:0);DG(19:1_20:4_0:0)	-0.31575	0.372407	-1.57436	1.44194	0.357365	1.2455	-1.13205	-0.484989	0.0899365	0.0985403	0.035076	0.996537	18.2873	18.5523	17.8027	18.9641	18.5465	18.8885	17.973	18.2222	18.4435	0.00120614	0.00120614
DG(18:0_22:5_0:0)_B	-0.418766	0.0678952	-1.43803	1.69633	0.989025	0.699982	-1.12708	-0.12076	-0.348602	0.0388284	0.0174256	0.911569	19.041	19.2197	18.6666	19.8179	19.5581	19.4519	18.7808	19.1504	19.0667	-0.0235656	-0.0235656
TG(18:2_18:2_20:5);TG(18:2_18:3_20:4)	1.19761	1.19377	1.34879	-1.22391	-0.400217	-0.881848	-0.837715	-0.42765	0.0311587	0.0102944	0.288448	0.0188039	24.4185	24.4165	24.4971	23.1598	23.5879	23.3376	23.3605	23.5737	23.8122	0.861936	0.861936
LPG(20:5_0:0)	2.19207	0.514066	-0.63062	0.155287	0.0588667	-0.934871	-1.05257	0.337639	-0.639871	0.379843	0.715848	0.302442	13.4388	12.6996	12.1953	12.5415	12.4991	12.0613	12.0095	12.6219	12.1913	0.503696	0.503696
PC(18:0_20:4)	-0.993942	-1.19201	0.787729	0.836722	1.25442	1.04799	-1.14088	-0.0580404	-0.541983	0.133624	0.0235236	0.881488	27.5633	27.5349	27.819	27.8261	27.886	27.8564	27.5423	27.6977	27.6282	0.0163929	0.0163929
PS(16:0_20:4)	0.27947	1.84222	0.837542	-0.937125	-1.03626	0.638236	0.0604576	-0.991846	-0.692699	0.115788	0.886968	0.058477	17.1074	17.2664	17.1642	16.9837	16.9736	17.1439	17.0852	16.9781	17.0085	0.155425	0.155425
PC(16:1_20:5)	1.44113	0.714414	0.705248	-0.673684	0.429484	-0.996377	0.338822	-0.18877	-1.77027	0.0663606	0.877925	0.129668	21.0627	20.8651	20.8626	20.4877	20.7876	20.3999	20.763	20.6195	20.1895	0.406162	0.406162
PG(16:0_20:4)_C	0.541175	0.522527	0.509403	0.710721	-0.782054	0.575523	-2.38084	0.0737653	0.229779	0.532715	0.437654	0.286695	20.9571	20.93	20.9109	21.2034	19.0342	21.007	16.7109	20.2778	20.5045	1.7682	1.7682
LPE(22:4_0:0)	-0.396388	0.792385	-1.02415	0.912789	1.75777	-0.156275	-1.45513	-0.150459	-0.280541	0.244603	0.10682	0.570099	16.3651	16.7644	16.1542	16.8048	17.0887	16.4457	16.0094	16.4477	16.404	0.140862	0.140862
PG(17:0_20:4)	0.683037	-0.67658	0.471864	-0.548335	0.948068	0.844564	1.04323	-1.26682	-1.49903	0.71119	0.366279	0.481066	14.4535	14.1505	14.4064	14.1791	14.5125	14.4895	14.5337	14.019	13.9672	0.163489	0.163489
DG(20:0_22:6_0:0)	0.464179	0.253201	-1.54954	1.08084	0.892199	0.94391	-1.44301	-0.617493	-0.0242877	0.188788	0.0534097	0.616627	19.2173	19.0866	17.9691	19.5996	19.4826	19.5147	18.0351	18.5468	18.9146	0.258821	0.258821
PI(16:1_22:6)	-0.499003	-0.68076	-0.184893	1.4032	1.40197	0.626462	0.311585	-1.20647	-1.17209	0.0110868	0.0474016	0.691506	12.2945	12.2406	12.3876	12.8585	12.8581	12.6282	12.5348	12.0847	12.0949	0.0694179	0.0694179
PG(16:1_22:6)_B	0.232349	-0.450092	-0.0311202	-0.262425	2.13633	0.118921	0.521839	-0.774932	-1.49087	0.423245	0.263051	0.493124	14.9123	14.6437	14.8086	14.7176	15.6619	14.8677	15.0263	14.5158	14.2339	0.1962	0.1962
LPC(22:4_0:0)_B	1.29633	1.56936	-0.840004	0.11507	0.4907	-0.605584	-1.32541	0.163684	-0.864146	0.480174	0.288857	0.216679	16.8501	16.9135	16.3537	16.5756	16.6629	16.4082	16.2409	16.5869	16.3481	0.313797	0.313797
PG(16:0_22:6)_A	-1.14422	0.365621	0.10354	0.131524	2.24649	0.228372	-0.776109	-0.860968	-0.294246	0.267912	0.152566	0.471675	18.7937	19.1966	19.1267	19.1341	19.6985	19.16	18.892	18.8693	19.0205	0.111736	0.111736
PG(18:2_22:6)_C	-0.222346	0.176881	0.222851	-0.489634	2.43397	-0.412992	0.0372699	-0.804178	-0.941819	0.686486	0.380329	0.164989	16.259	16.3762	16.3897	16.1805	17.0389	16.203	16.3352	16.0881	16.0477	0.184587	0.184587
PS(18:1_20:4)	0.824578	0.855977	0.942441	0.561801	-1.18871	0.553399	-1.73152	-0.816148	-0.00181368	0.262297	0.343834	0.0739696	15.918	15.9273	15.9531	15.8398	15.3187	15.8373	15.1571	15.4296	15.672	0.513271	0.513271
PI(18:2_22:6);PI(20:4_20:4)_B	-0.285072	0.30237	0.497354	-0.0741244	0.173375	1.69308	0.588731	-1.18453	-1.71119	0.534409	0.202414	0.308029	13.4527	13.6713	13.7438	13.5312	13.6233	14.1886	13.7778	13.1182	12.9223	0.349859	0.349859
PG(14:0_20:4)_A	0.906784	0.985714	0.646852	0.391189	-1.3478	0.97669	-0.230743	-0.941244	-1.38745	0.351746	0.351118	0.0285935	14.4519	14.519	14.2312	14.014	12.5371	14.5113	13.4858	12.8824	12.5034	1.44345	1.44345
PI(18:2_20:5)	0.0566569	0.157921	0.770263	0.318856	0.932225	0.00701578	0.916972	-2.11588	-1.04403	0.808786	0.318429	0.349201	12.5685	12.5936	12.7452	12.6334	12.7853	12.5562	12.7815	12.0306	12.296	0.266399	0.266399
TG(18:2_18:2_22:6)	0.669426	0.901763	1.68324	-0.125027	-0.245729	-0.638958	-1.82342	-0.149298	-0.271995	0.0263072	0.529619	0.0556678	25.2792	25.43	25.9373	24.7635	24.6851	24.4298	23.6609	24.7477	24.668	1.18997	1.18997
PI(18:1_20:4)	0.379308	0.493266	1.25079	0.87011	-1.22895	1.00252	-1.26749	-0.899823	-0.599727	0.575735	0.252773	0.0107217	20.3357	20.3671	20.576	20.471	19.8922	20.5076	19.8816	19.9829	20.0657	0.449545	0.449545
PI(16:0_22:4)	-0.342412	0.580184	1.09476	1.31284	-0.815357	0.998703	-1.18734	-1.14087	-0.500508	0.948526	0.151872	0.0607755	16.9452	17.4397	17.7156	17.8325	16.6917	17.6641	16.4923	16.5172	16.8605	0.743494	0.743494
TG(15:0_16:0_22:6)	-0.938979	-0.146486	0.85716	1.46223	0.555815	0.777049	-1.69466	-0.607992	-0.264139	0.183739	0.0325832	0.314634	18.8054	19.2253	19.7571	20.0777	19.5974	19.7147	18.4049	18.9808	19.163	0.413047	0.413047
DG(16:0_20:4_0:0)_B	0.55027	1.62076	-0.723426	0.851967	0.272334	-0.0650817	-1.86896	-0.471067	-0.166798	0.871836	0.137379	0.203084	23.1377	23.3154	22.9261	23.1878	23.0915	23.0355	22.7359	22.9681	23.0186	0.218896	0.218896
PG(16:0_20:4)_B	-0.345166	-0.327622	0.393915	0.433916	2.20834	0.00697005	-0.119262	-1.17714	-1.07395	0.282409	0.114786	0.175686	20.9415	20.9461	21.1349	21.1454	21.6097	21.0337	21.0006	20.7238	20.7508	0.182422	0.182422
PE(18:0_22:4);PE(20:0_20:4)	0.0496879	0.257856	-0.109635	1.67775	0.0194597	1.14745	-1.36745	-1.34462	-0.330489	0.208975	0.0356438	0.0761731	21.9017	21.9647	21.8534	22.3944	21.8925	22.2339	21.4727	21.4796	21.7866	0.326921	0.326921
DG(16:0_20:5_0:0)	1.06685	1.94618	-0.567495	-0.282707	0.0826861	0.361146	-0.683939	-0.630581	-1.29213	0.411355	0.0316449	0.14088	20.0576	20.3197	19.5705	19.6554	19.7643	19.8473	19.5358	19.5517	19.3546	0.501894	0.501894
DG(18:0_20:5_0:0);DG(16:0_22:5_0:0)_B	0.926071	1.3857	-0.552437	1.19967	0.379411	-0.663785	-1.4133	-0.854682	-0.406645	0.741511	0.143644	0.110625	21.2911	21.4206	20.8745	21.3682	21.1371	20.8431	20.6319	20.7893	20.9156	0.416471	0.416471
PG(18:0_22:6)_A	0.209469	0.48668	-0.329887	0.308446	2.20952	-0.444878	-0.289897	-0.931035	-1.21842	0.552047	0.188948	0.063317	17.6972	17.785	17.5262	17.7285	18.3311	17.4897	17.5389	17.3356	17.2446	0.296438	0.296438
LPE(20:4_0:0)	1.28264	1.14113	0.248982	0.176043	0.266716	-0.376121	-1.92415	-1.00444	0.189193	0.0977757	0.262313	0.0788905	18.6092	18.571	18.3301	18.3104	18.3349	18.1613	17.7432	17.9916	18.314	0.487193	0.487193
PC(17:0_22:4)	-0.630791	-0.0836123	0.0407619	1.18962	1.36356	0.99238	-1.49241	-0.411077	-0.96843	0.00899699	0.0132272	0.13264	19.5417	19.653	19.6783	19.912	19.9474	19.8719	19.3665	19.5864	19.473	0.14906	0.14906
DG(18:1_22:5_0:0)	0.742163	0.743865	-1.2313	1.08176	0.778242	0.748602	-1.40634	-0.774868	-0.682123	0.355162	0.00649717	0.250749	23.3601	23.3612	21.9898	23.5959	23.3851	23.3645	21.8683	22.3067	22.3711	0.721667	0.721667
DG(18:2_20:4_0:0)	1.1996	1.38333	-0.980789	0.476222	0.50712	0.227135	-1.36634	-1.06747	-0.37881	0.879736	0.0352551	0.182959	22.6014	22.6993	21.4396	22.216	22.2324	22.0832	21.2342	21.3935	21.7604	0.784088	0.784088
PG(20:5_22:6)	0.900467	0.0168015	0.155532	0.0275269	2.12017	-0.634822	-0.713504	-0.89013	-0.982039	0.87972	0.240871	0.0384882	16.3009	16.0549	16.0935	16.0579	16.6406	15.8735	15.8515	15.8024	15.7768	0.33956	0.33956
PC(16:0_20:4)	0.0234382	-0.420106	1.84322	0.00155289	1.16583	0.288911	-0.917203	-0.701112	-1.28454	0.996928	0.035612	0.165182	28.234	28.179	28.4597	28.2313	28.3757	28.267	28.1174	28.1442	28.0718	0.179815	0.179815
TG(16:0_17:0_22:5)	-0.0968388	-0.105314	1.0335	0.858946	0.37888	1.01594	-2.11968	-0.622083	-0.343346	0.345816	0.0711046	0.13183	20.0217	20.0184	20.458	20.3906	20.2053	20.4512	19.2408	19.8189	19.9265	0.503955	0.503955
TG(12:0_16:0_20:5)	0.232042	0.00312505	-0.561352	0.818254	1.38822	1.27446	-1.28867	-0.997285	-0.868808	0.014788	0.000816877	0.037792	22.8125	22.4944	21.7102	23.6269	24.4187	24.2607	20.6997	21.1045	21.283	1.30991	1.30991
DG(18:2_22:5_0:0)	0.651851	0.766665	-0.99386	0.883366	1.07798	0.741877	-1.42358	-0.970303	-0.733996	0.312448	0.00378811	0.162752	23.019	23.1027	21.8195	23.1878	23.3296	23.0846	21.5063	21.8367	22.0089	0.863117	0.863117
PC(20:4_22:6)	1.09027	1.15733	1.22018	-0.582404	0.0616225	0.0411441	-0.790467	-1.64595	-0.551716	0.022053	0.113254	0.0218655	22.8337	22.8548	22.8744	22.3098	22.5115	22.5051	22.2446	21.9767	22.3194	0.674059	0.674059
DG(22:1_22:6_0:0)	0.596295	0.44331	-0.698073	1.22757	0.71964	0.950707	-1.18815	-1.53376	-0.517538	0.162061	0.00938598	0.0836503	18.2431	18.1318	17.3011	18.7026	18.3329	18.5011	16.9445	16.693	17.4325	0.868703	0.868703
PG(16:0_20:5)_B;PG(18:2_18:3)	-0.969138	0.866406	1.19881	0.598991	0.989239	0.450462	-0.854506	-1.1036	-1.17667	0.690665	0.00185399	0.169096	16.4829	17.7743	18.0082	17.5862	17.8608	17.4817	16.5636	16.3883	16.3369	0.992198	0.992198
DG(20:3_22:5_0:0)	0.69185	0.771092	-0.859264	0.919353	1.10285	0.659827	-1.16538	-1.267	-0.853332	0.320699	0.0003743	0.127997	20.9271	20.9951	19.5953	21.1224	21.28	20.8996	19.3325	19.2453	19.6004	1.1131	1.1131
DG(18:1_20:4_0:0);DG(16:0_22:5_0:0)_A	0.849984	1.00736	-0.79539	1.08107	0.621838	0.533492	-1.4269	-0.897747	-0.973709	0.572862	0.00146934	0.118601	24.2878	24.3725	23.4022	24.4121	24.165	24.1174	23.0624	23.3472	23.3063	0.782225	0.782225
PI(20:2_20:4)_A	0.788278	0.737451	0.873852	0.973906	-0.58504	0.734231	-1.25445	-1.35233	-0.915904	0.472803	0.0765305	0.00239981	16.0977	16.0626	16.1566	16.2256	15.1514	16.0604	14.6902	14.6227	14.9234	1.36021	1.36021
DG(20:2_22:5_0:0);DG(20:3_22:4_0:0)	0.956283	0.837459	-0.816885	0.916115	0.697581	0.734229	-1.4272	-1.03424	-0.863342	0.508907	0.00317624	0.119693	20.8953	20.8029	19.5169	20.864	20.6942	20.7226	19.0424	19.3479	19.4808	1.11464	1.11464
TG(18:0_18:0_22:6)	-0.369294	-0.10912	0.710878	1.24606	0.764755	1.11018	-1.50754	-0.924949	-0.920964	0.0807072	0.00127894	0.0455216	20.7758	20.9404	21.4592	21.7978	21.4933	21.7118	20.0557	20.4242	20.4268	0.756242	0.756242
PC(20:5_22:5)	1.39765	0.917073	0.831257	-0.291352	0.608329	-0.30092	-0.645689	-0.818782	-1.69757	0.0531786	0.0757821	0.0100796	18.3814	18.0399	17.9789	17.1813	17.8205	17.1745	16.9295	16.8065	16.1821	1.49402	1.49402
PI(20:4_22:6)	-0.194896	-0.138367	0.807446	0.97798	0.754084	1.21973	-0.662118	-1.28136	-1.4825	0.111475	0.00432043	0.0368144	11.9753	12.0034	12.475	12.56	12.4484	12.6806	11.7423	11.4336	11.3333	0.648184	0.648184
PE(16:0_22:4)	0.538395	0.76852	0.704995	0.842109	-0.296291	0.996685	-1.61773	-1.3805	-0.556184	0.739737	0.0332108	0.0245834	20.9854	21.1379	21.0958	21.1866	20.4324	21.289	19.5569	19.714	20.2602	1.22932	1.22932
PI(20:4_20:5)	0.387395	1.13406	0.192315	-0.223431	1.00729	0.56052	-0.0296267	-0.984532	-2.044	0.802865	0.112141	0.0938772	12.0266	12.3493	11.9422	11.7625	12.2945	12.1014	11.8463	11.4335	10.9756	0.68757	0.68757
PG(18:1_20:5);PG(18:2_20:4)	0.4164	0.471267	0.0521511	0.372226	1.69978	0.073376	-0.0681768	-1.4286	-1.58842	0.50953	0.0661266	0.0996694	17.1815	17.2004	17.0559	17.1663	17.6241	17.0632	17.0144	16.5452	16.4901	0.462677	0.462677
PG(18:0_20:4)	0.760166	-0.14626	0.134227	0.531199	1.66271	0.338628	-1.25091	-1.56103	-0.468725	0.303629	0.023157	0.0349829	19.3807	19.1282	19.2064	19.3169	19.6321	19.2633	18.8205	18.7342	19.0384	0.37405	0.37405
PI(20:3_20:4)	-0.0877035	0.289145	0.0433236	0.512825	1.47473	1.13	-0.602875	-1.27634	-1.48311	0.0613715	0.00510286	0.0312447	14.0279	14.3514	14.1404	14.5434	15.3691	15.0732	13.5857	13.0077	12.8302	1.03206	1.03206
PC(20:1_20:4);PC(20:0_20:5);PC(18:0_22:5)_A	-0.399832	-0.00581588	1.02167	0.746425	1.4094	0.623825	-1.07	-1.07832	-1.24736	0.231296	0.0105151	0.0848217	24.1628	24.2801	24.5861	24.5041	24.7016	24.4676	23.9632	23.9607	23.9103	0.398255	0.398255
PI(20:2_20:4)_B	0.149056	0.329931	-0.0213112	1.42375	0.97872	0.728318	-1.34525	-1.23855	-1.00467	0.0306642	0.00246369	0.000701532	15.6876	15.7901	15.591	16.4101	16.1578	16.0159	14.8406	14.9011	15.0337	0.764451	0.764451
PG(16:0_20:4)_A	0.129573	0.305738	0.698085	0.452027	1.77721	-0.173024	-0.421935	-1.35516	-1.41251	0.652036	0.0731131	0.02811	18.086	18.2006	18.4557	18.2957	19.1575	17.8892	17.7274	17.1205	17.0832	0.937098	0.937098
DG(20:1_22:5_0:0)	0.715672	0.695192	-0.668449	0.826183	0.910917	0.996836	-1.17739	-1.04268	-1.25627	0.283612	2.0169e-05	0.0891044	20.2844	20.2607	18.6835	20.4122	20.5102	20.6096	18.0949	18.2507	18.0036	1.6265	1.6265
LPG(20:4_0:0)	1.13451	0.534676	0.329943	1.07768	0.801555	-0.463906	-1.0692	-0.722225	-1.62304	0.739233	0.0563339	0.00730262	14.4636	14.1518	14.0454	14.4341	14.2905	13.6327	13.3181	13.4984	13.0302	0.938043	0.938043
DG(22:2_22:5_0:0)	0.364291	0.53754	-0.37199	1.13901	0.8509	1.04337	-1.32598	-1.30474	-0.932405	0.085162	0.000325355	0.0243179	17.8239	18.0306	16.9454	18.7482	18.4045	18.6341	15.8071	15.8324	16.2767	1.62786	1.62786
PC(16:0_22:4)	0.0224972	0.0101072	1.01038	1.13612	0.266942	1.1131	-1.1604	-0.921898	-1.47685	0.325945	0.00741502	0.0270449	25.1345	25.1294	25.5391	25.5906	25.2346	25.5812	24.65	24.7477	24.5204	0.628309	0.628309
TG(16:0_19:1_22:5);TG(17:0_18:1_22:5);TG(17:1_18:1_22:4);TG(18:1_19:1_20:4)	-0.0333102	-0.17701	1.05924	0.925509	0.761243	1.03262	-1.15016	-1.42893	-0.989196	0.248685	0.00046563	0.0520568	19.7774	19.7014	20.3555	20.2848	20.1979	20.3415	19.1864	19.0389	19.2716	0.779148	0.779148
TG(18:0_18:0_22:4)	0.0855167	0.208227	1.21736	1.06493	0.358703	0.599153	-1.77072	-1.16068	-0.602498	0.706515	0.014657	0.0270416	22.0378	22.085	22.4735	22.4148	22.1429	22.2355	21.3232	21.558	21.7729	0.647392	0.647392
TG(12:0_16:0_20:4)	-0.173139	0.167624	0.369986	1.05303	1.20731	0.963133	-1.26317	-1.24331	-1.08145	0.0145436	2.26962e-05	0.00791468	22.7132	23.0051	23.1784	23.7635	23.8956	23.6865	21.7796	21.7966	21.9352	1.12843	1.12843
PC(20:5_22:1)	0.15272	-0.04851	0.796257	0.768634	1.12333	0.819024	-1.37197	-1.58174	-0.657741	0.127026	0.00923844	0.0167424	21.5109	21.4562	21.6861	21.6786	21.7751	21.6923	21.0959	21.0388	21.2903	0.409369	0.409369
TG(18:1_18:2_22:6)	0.506703	0.549086	1.42979	0.461242	0.382645	0.197716	-1.92897	-0.775128	-0.823077	0.247096	0.0509013	0.0156659	25.7744	25.8021	26.3775	25.7447	25.6934	25.5725	24.183	24.9369	24.9056	1.3095	1.3095
TG(18:2_18:4_22:6);TG(18:2_20:5_20:5);TG(18:3_18:3_22:6);TG(18:3_20:4_20:5)	1.04714	1.13514	1.12753	-0.137079	0.355916	-0.0411226	-1.4506	-0.924403	-1.11252	0.0175339	0.00478553	0.00362275	22.0866	22.2014	22.1914	20.5425	21.1853	20.6677	18.8299	19.516	19.2707	2.95429	2.95429
DG(18:1_22:6_0:0)	0.906772	0.970911	-0.374964	0.561415	0.838808	0.732644	-1.49123	-1.16176	-0.982604	0.681234	0.00129218	0.0477353	23.3922	23.4381	22.4767	23.1455	23.3437	23.2679	21.6793	21.9146	22.0426	1.22349	1.22349
DG(14:0_20:4_0:0)	0.46998	0.598342	-0.132384	0.831791	0.970151	0.941179	-1.62844	-1.28061	-0.770006	0.111368	0.0115289	0.0104401	19.2846	19.4191	18.653	19.6639	19.809	19.7786	17.0844	17.4491	17.9845	1.61289	1.61289
PE(20:4_22:1)	0.644373	0.71784	0.994147	0.818471	-0.109392	0.729322	-1.17694	-1.4758	-1.14202	0.414315	0.0182286	0.000166766	18.8252	18.8577	18.9798	18.9021	18.4922	18.8628	18.0206	17.8886	18.0361	0.905804	0.905804
DG(16:1_22:6_0:0)	1.00055	0.696752	-0.32101	0.815199	0.810143	0.675645	-1.51488	-1.09061	-1.07179	0.521809	0.00274104	0.0393941	19.1047	18.9224	18.3116	18.9935	18.9904	18.9097	17.595	17.8497	17.861	1.01098	1.01098
TG(16:0_18:1_22:4);TG(18:0_18:2_20:3);TG(18:1_18:1_20:3)	-0.080123	0.205801	1.24706	0.985324	0.682755	0.628424	-0.998644	-1.35501	-1.31559	0.529384	0.000231247	0.0444636	24.8708	25.0015	25.4773	25.3577	25.2194	25.1946	24.4511	24.2883	24.3063	0.767988	0.767988
DG(16:0_22:4_0:0)	0.471649	0.743718	-0.162875	1.11122	1.0413	0.495659	-1.40865	-1.25119	-1.04084	0.190879	0.00213071	0.0169421	24.1935	24.4593	23.5737	24.8182	24.7499	24.217	22.3569	22.5107	22.7161	1.54761	1.54761
PI(20:4_20:4)_A	0.251337	0.531728	0.296079	1.1944	0.723714	0.83413	-1.14845	-1.37535	-1.30759	0.0380631	0.00103078	0.000175627	13.1294	13.2487	13.1484	13.5306	13.3303	13.3773	12.5338	12.4373	12.4661	0.696389	0.696389
TG(18:2_20:5_22:6)	0.848099	1.12272	1.21242	-0.0208383	0.34768	0.0566233	-1.53519	-0.963722	-1.0678	0.00400824	0.00547384	0.000997531	23.6535	24.0892	24.2314	22.2751	22.8597	22.3979	19.8728	20.7793	20.6142	3.56929	3.56929
DG(22:2_22:6_0:0)	0.534035	0.782062	-0.201703	1.02715	0.863082	0.716861	-1.53267	-1.049	-1.13982	0.228966	0.000759213	0.0171502	19.1855	19.5047	18.2387	19.8201	19.609	19.4208	16.5258	17.1483	17.0314	2.07449	2.07449
DG(20:3_22:6_0:0)	0.755645	0.656164	-0.197982	0.846977	0.953842	0.714952	-1.56182	-1.21038	-0.9574	0.286018	0.0029243	0.0155763	21.4941	21.3904	20.4996	21.5894	21.7008	21.4517	19.0772	19.4437	19.7075	1.71856	1.71856
PI(14:0_20:4)_B	0.425341	0.571998	0.159143	1.12988	0.796381	0.751003	-1.12655	-1.52414	-1.18306	0.0406044	0.000230729	0.000660499	13.7316	13.8286	13.5556	14.1975	13.977	13.947	12.7055	12.4426	12.6681	1.09988	1.09988
PC(18:1_20:4)_A;PC(16:0_22:5)	-0.223557	0.827994	1.18412	0.459309	0.932	0.482449	-1.2949	-0.995482	-1.37193	0.954309	0.000948977	0.0420348	26.1121	26.5901	26.7519	26.4225	26.6373	26.433	25.6252	25.7613	25.5902	0.825803	0.825803
DG(18:2_22:6_0:0)	0.727654	0.902275	-0.170457	0.757663	0.968609	0.546144	-1.56889	-0.991691	-1.1713	0.509005	0.00107447	0.0191542	22.4935	22.6466	21.7061	22.5198	22.7048	22.3344	20.48	20.9861	20.8286	1.51718	1.51718
DG(20:2_22:6_0:0)	0.610179	0.599455	-0.121775	1.0456	0.86569	0.78174	-1.38302	-1.27662	-1.12125	0.148147	3.82649e-05	0.0148645	20.1003	20.0856	19.0978	20.6967	20.4503	20.3353	17.3703	17.516	17.7288	2.22289	2.22289
DG(16:0_22:6_0:0)	0.626299	0.813026	-0.176745	0.922718	0.898848	0.676615	-1.44305	-1.28147	-1.03624	0.306247	0.000298921	0.0202231	25.2444	25.3974	24.5861	25.4873	25.4678	25.2856	23.5481	23.6806	23.8816	1.37253	1.37253
TG(20:5_20:5_22:6)	1.04046	1.05109	1.06468	-0.0166024	0.421042	0.077923	-1.41339	-1.0075	-1.2177	0.0212893	0.00159128	0.00258919	20.1037	20.1278	20.1585	17.714	18.7034	17.9277	14.5562	15.4738	14.9986	5.12048	5.12048
DG(14:0_22:6_0:0)	0.150679	0.505553	0.0252134	0.724807	0.760824	0.917161		-1.44353	-1.64071	0.0422742	NA	NA	18.7271	19.0937	18.5975	19.3202	19.3574	19.5189	NA	17.0802	16.8765	1.82778	1.82778
TG(16:0_18:0_22:6)	0.178806	0.153086	0.850146	0.848774	1.01638	0.755801	-1.44642	-1.29731	-1.05926	0.160839	0.000220746	0.00791882	23.8746	23.8531	24.4368	24.4357	24.5761	24.3578	22.5136	22.6385	22.8378	1.39157	1.39157
PE(20:2_22:6)	1.20483	0.531508	0.427922	0.5902	0.64377	0.427884	-1.43296	-1.52818	-0.864973	0.56725	0.0078499	0.00364458	17.2535	16.8844	16.8276	16.9166	16.9459	16.8276	15.8077	15.7555	16.119	1.09442	1.09442
PE(14:0_22:6)	1.09971	0.757195	0.5046	0.283997	0.819147	0.263483	-0.98703	-1.82363	-0.91747	0.256562	0.0121125	0.00736063	16.59	16.2989	16.0842	15.8967	16.3515	15.8793	14.8165	14.1054	14.8756	1.72519	1.72519
PC(18:0_22:4)	0.198662	0.237881	0.628476	0.823105	1.10629	0.839938	-1.29709	-1.28869	-1.24857	0.0325409	0.00136237	0.00647931	25.0052	25.0266	25.2393	25.3453	25.4995	25.3545	24.1906	24.1952	24.217	0.889452	0.889452
PG(16:0_22:4)	0.468797	0.473889	0.817522	0.878999	0.469931	0.831617	-1.42459	-1.31829	-1.19787	0.464498	0.000824675	0.000550781	16.7484	16.7533	17.0795	17.1379	16.7495	17.0929	14.951	15.0519	15.1662	1.80403	1.80403
PG(20:4_22:4);PG(20:2_22:6)	0.31853	0.732734	0.449371	0.339583	1.33197	0.528649	-0.703577	-1.454	-1.54326	0.534794	0.00861769	0.0115911	14.4454	14.7699	14.5479	14.4619	15.2393	14.61	13.6446	13.0568	12.9868	1.35828	1.35828
TG(16:0_20:4_20:5);TG(16:0_18:3_22:6)	0.270288	0.674292	1.31975	0.526178	0.609616	0.368085	-1.62838	-1.12236	-1.01748	0.496715	0.00576147	0.0084636	23.8439	24.1686	24.6873	24.0496	24.1166	23.9225	22.3182	22.7248	22.8091	1.61593	1.61593
TG(18:1_18:2_20:5);TG(18:1_18:3_20:4);TG(18:2_18:2_20:4)	0.497833	0.757035	1.27938	0.547706	0.506929	0.169022	-1.65886	-1.01885	-1.0802	0.190139	0.00461008	0.00253431	25.0087	25.1814	25.5295	25.0419	25.0147	24.7895	23.5714	23.9979	23.957	1.39775	1.39775
TG(16:0_18:1_22:6)	0.260666	0.387862	1.26604	0.767017	0.557229	0.572532	-1.01279	-1.47161	-1.32695	0.986906	0.00120422	0.0150079	25.8822	25.9667	26.5502	26.2186	26.0793	26.0894	25.0361	24.7312	24.8273	1.26818	1.26818
PG(22:4_22:6)	0.320516	0.688115	0.643413	0.28001	1.46147	0.314859	-1.42366	-1.31496	-0.969757	0.766706	0.0277123	0.000650597	16.1942	16.5021	16.4647	16.1603	17.15	16.1895	14.7331	14.8242	15.1133	1.49682	1.49682
PG(20:3_22:6)_A	0.61651	0.440427	0.549247	0.29269	1.09264	0.780584	-0.702802	-1.65952	-1.40978	0.50939	0.00655438	0.0217817	16.4012	16.2631	16.3484	16.1472	16.7746	16.5299	15.3664	14.6161	14.812	1.40606	1.40606
PC(18:2_20:4);PC(16:1_22:5);PC(18:1_20:5)	1.07213	0.869733	0.980566	0.312194	0.198804	0.343394	-1.53793	-1.06399	-1.1749	0.00100649	0.00502609	0.00135489	26.2281	26.1111	26.1752	25.7888	25.7233	25.8069	24.7194	24.9933	24.9292	1.29083	1.29083
TG(12:0_18:1_22:5)	0.207757	0.365593	0.544699	0.829246	1.02501	0.895074	-1.25791	-1.30681	-1.30266	0.0142633	0.000309186	0.00279981	24.3922	24.6327	24.9056	25.3391	25.6373	25.4394	22.1593	22.0848	22.0911	2.53176	2.53176
TG(18:0_18:1_22:5);TG(18:1_18:1_22:4);TG(18:0_18:2_22:4)	0.221747	0.243374	0.935711	0.875931	0.815438	0.766197	-1.33993	-1.13669	-1.38178	0.270766	0.000276413	0.0113085	23.5142	23.5312	24.0733	24.0265	23.9791	23.9406	22.2914	22.4505	22.2586	1.37274	1.37274
TG(18:0_18:1_22:4)	0.264118	0.333046	0.911641	1.02812	0.589929	0.734834	-1.10215	-1.27749	-1.48205	0.321476	0.0002957	0.00427665	23.4237	23.4802	23.9541	24.0496	23.6906	23.8093	22.3045	22.1609	21.9933	1.46645	1.46645
PG(20:3_22:6)_B	0.489421	0.332415	0.566227	0.554972	1.36712	0.45887	-0.893595	-1.5056	-1.36983	0.369755	0.00639719	0.00593114	16.4627	16.3516	16.517	16.509	17.0836	16.4411	15.4843	15.0514	15.1474	1.21606	1.21606
TG(18:0_20:4_20:4);TG(18:0_18:2_22:6)	0.614195	0.64298	1.27811	0.482121	0.550372	0.217498	-1.64172	-1.08689	-1.05667	0.176518	0.00413668	0.0019886	25.1313	25.1491	25.5423	25.0496	25.0918	24.8858	23.7349	24.0783	24.097	1.30416	1.30416
TG(16:0_18:2_22:6)	0.237019	0.4765	0.936205	0.780439	0.747383	0.673197	-1.70477	-1.14576	-1.00022	0.465722	0.00991669	0.00352022	26.4722	26.6257	26.9203	26.8205	26.7993	26.7517	25.2277	25.5859	25.6792	1.17512	1.17512
TG(16:0_18:2_22:4);TG(18:1_18:2_20:3);TG(16:0_20:3_20:3)	0.2297	0.418867	0.986576	0.819726	0.692573	0.710103	-1.63417	-1.12574	-1.09764	0.481313	0.00534485	0.00383658	25.3216	25.4879	25.9872	25.8405	25.7287	25.7441	23.6824	24.1296	24.1543	1.61016	1.61016
PG(14:0_20:5)	0.699494	0.926569	0.712779	0.584232	0.74989	0.134449	-0.807977	-1.68846	-1.31097	0.251494	0.00661956	0.0104131	12.1536	12.3427	12.1646	12.0576	12.1956	11.683	10.898	10.1647	10.4791	1.7064	1.7064
TG(12:0_18:2_20:5)	0.449391	0.509033	0.312223	0.652851	1.07782	0.879267	-1.48654	-1.24656	-1.14749	0.0496006	0.00021142	0.000468528	21.4066	21.5156	21.156	21.7783	22.5547	22.192	17.8697	18.3082	18.4892	3.13703	3.13703
TG(20:5_22:6_22:6)	0.906245	1.02033	0.986782	0.142914	0.477129	0.247601	-1.48165	-1.23833	-1.06102	0.012983	0.000725902	0.00164273	20.5255	20.7822	20.7067	18.8078	19.5599	19.0434	15.1521	15.6996	16.0986	5.02139	5.02139
TG(18:2_22:6_22:6);TG(20:4_20:4_22:6)	0.760555	0.937083	1.12344	0.268802	0.441595	0.262648	-1.56149	-1.03118	-1.20145	0.0127976	0.0046425	0.000627914	24.019	24.2979	24.5923	23.2422	23.5152	23.2325	20.351	21.1887	20.9197	3.48328	3.48328
PC(20:2_22:6)	0.502728	0.748629	0.796949	0.236291	1.08761	0.456522	-1.65522	-1.04983	-1.12368	0.767295	0.00533485	0.00318021	20.8396	20.9389	20.9584	20.732	21.0758	20.8209	19.9681	20.2126	20.1827	0.791164	0.791164
PG(14:0_22:6)	0.392211	0.371267	0.648723	0.61381	1.33522	0.451615	-1.0429	-1.38412	-1.38583	0.349892	0.00842497	0.000375533	14.1181	14.101	14.3281	14.2995	14.8901	14.1668	12.9433	12.664	12.6626	1.42575	1.42575
PG(20:4_22:6)	0.640297	0.816791	0.321962	0.269357	1.4157	0.274364	-1.17174	-1.27459	-1.29214	0.893606	0.0368983	0.00401584	17.8282	17.9343	17.6367	17.605	18.2946	17.608	16.7381	16.6763	16.6657	1.10635	1.10635
TG(18:1_18:2_22:5)	0.346215	0.407492	0.869025	0.909366	0.711079	0.659478	-1.57334	-1.12505	-1.20427	0.319531	0.000802001	0.00117035	23.7886	23.8451	24.2703	24.3075	24.1248	24.0772	22.0198	22.4329	22.3599	1.69712	1.69712
TG(12:0_16:0_22:6)	0.377851	0.431956	0.514867	0.800808	0.936228	0.864473	-1.34001	-1.31114	-1.27504	0.00159242	2.53536e-05	5.36213e-05	25.1186	25.2469	25.4437	26.1221	26.4435	26.2732	21.0425	21.111	21.1966	4.15303	4.15303
TG(14:0_18:2_22:6)	0.230479	0.514949	0.965901	0.6218	0.992537	0.557593	-1.44726	-1.26524	-1.17077	0.582875	0.000666484	0.0067443	24.5432	24.8124	25.2393	24.9136	25.2645	24.8528	22.9551	23.1274	23.2168	1.76522	1.76522
TG(18:3_22:6_22:6);TG(20:4_20:5_22:6)	0.927665	0.872378	1.02578	0.258191	0.435717	0.319554	-1.46895	-1.16986	-1.20049	0.00101775	0.00054318	0.000320414	22.0854	21.9591	22.3095	20.5565	20.9619	20.6967	16.6123	17.2953	17.2254	5.07368	5.07368
TG(16:0_22:4_22:4);TG(18:1_20:3_22:4);TG(18:0_20:4_22:4);TG(18:0_20:3_22:5)	0.311337	0.447243	0.938932	0.936018	0.644151	0.634103	-1.42928	-1.19625	-1.28625	0.481146	0.000160309	0.00539923	21.7544	21.9099	22.4723	22.4689	22.1351	22.1236	19.7634	20.0299	19.927	2.13875	2.13875
TG(22:6_22:6_22:6)	0.641996	0.872301	0.943434	0.189517	0.240825	0.209928		-1.55508	-1.54292	0.0195684	NA	NA	20.594	21.0844	21.2359	19.6306	19.7398	19.674	NA	15.9158	15.9417	5.04269	5.04269
PC(16:1_18:4);PC(14:0_20:5)	1.00072	0.836867	0.684564	0.257371	0.810827	0.265688	-1.15101	-1.19138	-1.51364	0.150306	0.00266059	0.000179691	22.0304	21.861	21.7035	21.2617	21.8341	21.2703	19.8052	19.7635	19.4302	2.19866	2.19866
PC(20:3_20:4)	0.932415	0.720756	0.789028	0.347268	0.582987	0.508987	-1.67632	-0.984917	-1.2202	0.0236912	0.00742429	0.00548334	22.6769	22.5121	22.5653	22.2214	22.4049	22.3473	20.6459	21.1842	21.001	1.64105	1.64105
PI(18:2_20:4);PI(18:1_20:5)	0.725754	0.578757	0.646556	0.372008	1.01871	0.465268	-0.820523	-1.18125	-1.80528	0.890953	0.00787148	0.0198845	16.9167	16.8705	16.8918	16.8054	17.0089	16.8347	16.4302	16.3167	16.1203	0.603919	0.603919
PC(22:4_22:6)	0.353938	0.457573	0.879141	0.617591	0.921374	0.691088	-1.11337	-1.35698	-1.45035	0.398845	0.000118975	0.00135285	18.881	18.9595	19.2788	19.0807	19.3107	19.1364	17.7698	17.5853	17.5146	1.41649	1.41649
TG(18:3_20:5_22:6)	0.765268	0.956768	1.02251	0.256082	0.569912	0.284389	-1.42277	-1.2263	-1.20586	0.0144252	0.00034389	3.19468e-05	20.0782	20.4253	20.5445	19.1551	19.724	19.2065	16.1119	16.468	16.5051	3.98764	3.98764
PG(14:0_20:4)_B	0.453921	0.575869	0.655065	0.471291	1.25192	0.453398	-1.11804	-1.48356	-1.25987	0.600194	0.0087228	0.000505591	15.3401	15.4493	15.5202	15.3556	16.0548	15.3396	13.9321	13.6047	13.8051	1.65591	1.65591
TG(16:0_16:0_22:6)	0.270635	0.555834	0.90163	0.834871	0.663622	0.708276	-1.3492	-1.32908	-1.25658	0.477843	3.906e-05	0.00804214	25.5432	25.8965	26.3249	26.2422	26.0301	26.0854	23.5364	23.5613	23.6511	2.33863	2.33863
TG(16:0_20:5_22:6)	0.616009	0.861347	1.16099	0.386035	0.469021	0.378797	-1.17826	-1.32166	-1.37228	0.0925184	0.000141956	0.0022248	24.3601	24.7664	25.2626	23.9792	24.1166	23.9672	21.3884	21.1509	21.0671	3.5942	3.5942
PC(20:4_22:1)	0.825858	0.716315	0.960383	0.370126	0.765309	0.241207	-1.3552	-1.06226	-1.46175	0.12558	0.00123231	0.000386807	21.9595	21.9227	22.0048	21.8061	21.9392	21.7627	21.2254	21.324	21.1895	0.716016	0.716016
TG(12:0_22:6_22:6)	0.326989	0.364688	0.482494	0.602864	0.77872	0.649139		-1.58869	-1.6162	0.0158611	NA	NA	19.4836	19.5926	19.9334	20.2816	20.7903	20.4155	NA	13.9422	13.8627	5.76742	5.76742
[truncated: 54 more rows]

## Sheet: T9. Supp Figure 03
	Z-scores									T.test - pvalues			Normalized intensities (log2)									log2(fold-change)
[truncated: 57 more rows]

[truncated: 5 more sheets: T10.Supp Figure 04, T11.Supp Figure 06, T12. Supp Figure 07, T13. Supp Figure 08, T14.Supp Figure 09]
