# Supplementary material for: Lipidomics reveals dramatic lipid compositional changes in the maturing postnatal lung
Source: Sci Rep. 2017 Feb 1;7:40555. doi: 10.1038/srep40555 (PMC5286405; doi:10.1038/srep40555)
Supplement: Supplementary Dataset 2 [file srep40555-s3.xls]

## Sheet: Quantified proteins
		Normalized intensities (log2)									T.test - pvalues			Anova	Z-scores									log2(fold-change)
Protein ID	Protein names	PND7 - R1	PND7 - R2	PND7 - R3	PND14 - R1	PND14 - R2	PND14 - R3	Adult - R1	Adult - R2	Adult - R3	D14 vs D7	Adult vs D7	Adult vs D14	pvalues	PND7 - R1	PND7 - R2	PND7 - R3	PND14 - R1	PND14 - R2	PND14 - R3	Adult - R1	Adult - R2	Adult - R3	log2(PND7/Adult)	log2(PND14/Adult)
1433B_MOUSE	14-3-3 protein beta/alpha (Protein kinase C inhibitor protein 1) (KCIP-1) [Cleaved into: 14-3-3 protein beta/alpha, N-terminally processed]	27.0494	26.8917	26.984	27.0533	27.0797	27.0071	26.9385	26.9718	27.0715	0.228569	0.771099	0.308753	0.405994	0.68711	-1.76453	-0.329931	0.746588	1.15764	0.0285671	-1.03714	-0.518929	1.03062	-0.018916	0.0527265
1433E_MOUSE	14-3-3 protein epsilon (14-3-3E)	26.1657	26.1804	26.2232	26.204	26.0682	25.9977	26.2336	26.0351	26.118	0.188009	0.368467	0.66533	0.382075	0.3437	0.515475	1.01427	0.790399	-0.793417	-1.61488	1.13568	-1.17925	-0.211972	0.060857	-0.0389427
1433F_MOUSE	14-3-3 protein eta	22.3318	22.5353	22.4997	22.5199	22.5828	22.5587	22.582	22.6038	22.3704	0.207446	0.551964	0.671169	0.522757	-1.84975	0.269991	-0.100762	0.109847	0.764519	0.513598	0.756288	0.98377	-1.4475	-0.0631336	0.0350505
1433G_MOUSE	14-3-3 protein gamma [Cleaved into: 14-3-3 protein gamma, N-terminally processed]	23.3712	23.4293	23.4644	23.4216	23.2791	23.3086	23.6121	23.2321	23.3865	0.171436	0.924964	0.56721	0.672534	-0.161447	0.353355	0.665348	0.285047	-0.979002	-0.717325	1.97561	-1.39586	-0.0257328	0.0113941	-0.0738472
1433S_MOUSE	14-3-3 protein sigma (Stratifin)	22.5363	22.3643	22.3203	22.5085	22.6255	22.5165	22.6741	22.5599	22.4552	0.132579	0.16268	0.869525	0.17426	0.26022	-1.25142	-1.63795	0.0151943	1.04402	0.0854382	1.47053	0.467022	-0.453054	-0.156045	-0.0128915
1433T_MOUSE	14-3-3 protein theta (14-3-3 protein tau)	24.1521	24.3855	24.158	24.3175	24.3171	24.2459	24.0465	23.9114	23.776	0.486046	0.0429682	0.00943371	0.0125118	0.0323043	1.18472	0.0615861	0.848994	0.847204	0.495745	-0.489081	-1.15646	-1.82502	0.320568	0.382217
1433Z_MOUSE	14-3-3 protein zeta/delta (Protein kinase C inhibitor protein 1) (KCIP-1) (SEZ-2)	25.8964	26.114	25.9406	26.1834	26.0557	26.1274	26.27	26.0675	26.0585	0.142614	0.196581	0.906225	0.203184	-1.59986	0.304192	-1.21292	0.911038	-0.206522	0.420855	1.6683	-0.103042	-0.182031	-0.148293	-0.0098251
1A1L1_MOUSE	1-aminocyclopropane-1-carboxylate synthase-like protein 1 (ACC synthase-like protein 1)	18.8587	18.8073	18.7485	18.7198	18.6408	18.6393	18.6009	18.5981	18.5969	0.0290532	0.00293404	0.0629413	0.0024085	1.72393	1.19855	0.59771	0.304366	-0.503326	-0.518351	-0.911029	-0.939515	-0.952339	0.206164	0.0680003
2A5A_MOUSE	Serine/threonine-protein phosphatase 2A 56 kDa regulatory subunit alpha isoform (PP2A B subunit isoform B'-alpha) (PP2A B subunit isoform B56-alpha) (PP2A B subunit isoform PR61-alpha) (PR61alpha) (PP2A B subunit isoform R5-alpha)	21.4278	21.3229	21.4189	21.3829	21.1935	21.1933	21.3857	21.4063	21.3998	0.135963	0.839404	0.0910183	0.0852342	0.863365	-0.269888	0.766757	0.37871	-1.66854	-1.66973	0.408349	0.630539	0.560432	-0.00737661	-0.140657
2A5E_MOUSE	Serine/threonine-protein phosphatase 2A 56 kDa regulatory subunit epsilon isoform (PP2A B subunit isoform B'-epsilon) (PP2A B subunit isoform B56-epsilon) (PP2A B subunit isoform PR61-epsilon) (PP2A B subunit isoform R5-epsilon)	20.3221	20.4441	20.3309	20.4719	20.3778	20.3664	20.3506	20.4903	20.4884	0.484865	0.271067	0.544546	0.412231	-1.20177	0.572948	-1.07462	0.977971	-0.392568	-0.557386	-0.786987	1.24524	1.21717	-0.0774082	-0.0377413
2A5G_MOUSE	Serine/threonine-protein phosphatase 2A 56 kDa regulatory subunit gamma isoform (PP2A B subunit isoform B'-alpha-3) (PP2A B subunit isoform B'-gamma) (PP2A B subunit isoform B56-gamma) (PP2A B subunit isoform PR61-gamma) (PP2A B subunit isoform R5-gamma)	21.0298	21.0306	21.0118	20.9052	20.7728	20.8091	20.7043	20.8371	20.8171	0.00816843	0.00470918	0.495062	0.00670095	1.244	1.25112	1.0952	0.211171	-0.886871	-0.586045	-1.45538	-0.353721	-0.519484	0.237928	0.0428847
2AAA_MOUSE	Serine/threonine-protein phosphatase 2A 65 kDa regulatory subunit A alpha isoform (PP2A subunit A isoform PR65-alpha) (PP2A subunit A isoform R1-alpha)	23.5209	23.6074	23.6013	23.6511	23.6044	23.538	23.5844	23.5124	23.4502	0.64693	0.271154	0.181011	0.250977	-0.680374	0.706507	0.60985	1.40822	0.659275	-0.406871	0.337843	-0.817987	-1.81646	0.0609092	0.0821906
2AAB_MOUSE	Serine/threonine-protein phosphatase 2A 65 kDa regulatory subunit A beta isoform (PP2A subunit A isoform PR65-beta) (PP2A subunit A isoform R1-beta)	19.8334	19.9005	19.8675	19.7241	19.7423	19.6984	19.5108	19.5485	19.5126	0.00328765	0.000116261	0.000364786	1.34089e-05	0.856034	1.30083	1.08192	0.131773	0.252243	-0.0385406	-1.28193	-1.03217	-1.27017	0.343211	0.197672
2ABA_MOUSE	Serine/threonine-protein phosphatase 2A 55 kDa regulatory subunit B alpha isoform (PP2A subunit B isoform B55-alpha) (PP2A subunit B isoform PR55-alpha) (PP2A subunit B isoform R2-alpha) (PP2A subunit B isoform alpha)	22.5115	22.4897	22.4983	22.5641	22.5583	22.51	22.5497	22.5936	22.5554	0.0724062	0.011956	0.372897	0.0230815	-0.712999	-1.32921	-1.08815	0.774473	0.610188	-0.755177	0.364788	1.60832	0.527772	-0.0663905	-0.0220631
2ABD_MOUSE	Serine/threonine-protein phosphatase 2A 55 kDa regulatory subunit B delta isoform (PP2A subunit B isoform B55-delta) (PP2A subunit B isoform PR55-delta) (PP2A subunit B isoform R2-delta) (PP2A subunit B isoform delta)	17.7817	17.9027	17.9139	17.85	17.9107	17.8689	17.8672	17.8244	17.9379	0.831445	0.855893	0.999191	0.947495	-1.85173	0.601441	0.827721	-0.467371	0.764625	-0.0847329	-0.118297	-0.986058	1.3144	-0.0103981	4.0603e-05
3BP1_MOUSE	SH3 domain-binding protein 1 (3BP-1)	20.5938	20.5604	20.6605	20.5694	20.6412	20.5826	20.5662	20.4975	20.5387	0.855012	0.1176	0.099387	0.18246	0.300389	-0.374551	1.64796	-0.191283	1.25717	0.0737363	-0.256078	-1.64483	-0.812504	0.0707682	0.0636014
3BP5_MOUSE	SH3 domain-binding protein 5 (SH3BP-5) (SH3 domain-binding protein that preferentially associates with BTK)	19.1783	19.2904	19.1697	19.5385	19.62	19.6458	20.092	20.2989	20.3671	0.00154033	0.000340271	0.00184072	3.83487e-05	-1.10364	-0.861404	-1.12219	-0.325142	-0.149	-0.0933347	0.870997	1.31818	1.46554	-1.03983	-0.651199
3BP5L_MOUSE	SH3 domain-binding protein 5-like (SH3BP-5-like)	20.6152	20.3888	20.4739	20.3912	20.4767	20.6463	20.5038	20.457	20.3639	0.909407	0.54702	0.50074	0.74532	1.38412	-0.92716	-0.0588166	-0.902864	-0.0297236	1.7014	0.246103	-0.231465	-1.1816	0.0511065	0.0632105
3HAO_MOUSE	3-hydroxyanthranilate 3,4-dioxygenase (EC 1.13.11.6) (3-hydroxyanthranilate oxygenase) (3-HAO) (3-hydroxyanthranilic acid dioxygenase) (HAD)	15.998	16.0744	16.1096	16.1032	15.8911	16.2937	16.7345	16.544	16.9166	0.784414	0.00396494	0.0159544	0.00381881	-0.837879	-0.623214	-0.524344	-0.542136	-1.13841	-0.00676951	1.23204	0.696795	1.74392	-0.671031	-0.635675
3HIDH_MOUSE	3-hydroxyisobutyrate dehydrogenase, mitochondrial (HIBADH) (EC 1.1.1.31)	22.6771	22.4899	22.6039	22.6599	22.7321	22.7059	23.2203	23.0768	23.1177	0.135389	0.00137528	0.0007692	0.000193522	-0.510724	-1.23352	-0.793223	-0.577017	-0.298165	-0.399401	1.58756	1.03327	1.19123	-0.54795	-0.438966
3MG_MOUSE	DNA-3-methyladenine glycosylase (EC 3.2.2.21) (3-alkyladenine DNA glycosylase) (3-methyladenine DNA glycosidase) (ADPG) (N-methylpurine-DNA glycosylase)	19.5672	19.5421	19.6194	19.5021	19.6598	19.6117	19.5778	19.562	19.642	0.787637	0.624136	0.960965	0.933567	-0.395519	-0.892977	0.64033	-1.68789	1.44334	0.486941	-0.184853	-0.497855	1.08848	-0.0176995	-0.00274374
41_MOUSE	Protein 4.1 (P4.1) (4.1R) (Band 4.1)	22.4964	22.5908	22.4032	22.3498	22.3709	22.4545	22.6342	22.7611	22.7022	0.1701	0.036405	0.00320776	0.0059274	-0.220209	0.412222	-0.844109	-1.20165	-1.0606	-0.500642	0.702868	1.55321	1.15891	-0.202386	-0.307423
4EBP1_MOUSE	Eukaryotic translation initiation factor 4E-binding protein 1 (4E-BP1) (eIF4E-binding protein 1) (Phosphorylated heat- and acid-stable protein regulated by insulin 1) (PHAS-I)	19.3448	19.3777	19.3167	19.2827	19.7273	19.6645	19.094	19.0614	18.9588	0.205009	0.00225849	0.022915	0.0135185	0.117961	0.244752	0.00951843	-0.121553	1.59291	1.35076	-0.849115	-0.974684	-1.37055	0.308326	0.520116
4EBP2_MOUSE	Eukaryotic translation initiation factor 4E-binding protein 2 (4E-BP2) (eIF4E-binding protein 2) (Phosphorylated heat- and acid-stable protein regulated by insulin 2) (PHAS-II)	19.4009	19.4927	19.2836	19.5097	19.4989	19.647	19.4756	19.5352	19.4745	0.107255	0.182455	0.334082	0.115311	-0.803199	0.131757	-1.99712	0.304386	0.194458	1.70176	-0.0423746	0.56384	-0.0535154	-0.102713	0.0567404
4ET_MOUSE	Eukaryotic translation initiation factor 4E transporter (4E-T) (eIF4E transporter) (Eukaryotic translation initiation factor 4E nuclear import factor 1)	20.9426	20.9246	20.9487	20.8907	20.9885	20.9956	20.7408	20.6668	20.6756	0.600642	0.000563332	0.00302863	0.000468242	0.595483	0.459708	0.641814	0.203591	0.942652	0.996031	-0.9291	-1.48846	-1.42171	0.244237	0.263881
4F2_MOUSE	4F2 cell-surface antigen heavy chain (4F2hc) (Solute carrier family 3 member 2) (CD antigen CD98)	22.8137	22.6364	22.7278	22.655	22.7443	22.6522	22.6341	22.8377	22.8157	0.517659	0.680304	0.331453	0.545371	1.07604	-1.05344	0.0447375	-0.829668	0.24231	-0.863273	-1.08066	1.36375	1.10021	-0.0365303	-0.0786678
5NT3A_MOUSE	Cytosolic 5'-nucleotidase 3A (EC 3.1.3.5) (Cytosolic 5'-nucleotidase 3) (Cytosolic 5'-nucleotidase III) (cN-III) (Lupin) (Pyrimidine 5'-nucleotidase 1) (P5'N-1) (P5N-1) (PN-I)	22.4788	22.5104	22.3699	22.0832	22.0966	22.1346	21.9841	22.2048	22.2536	0.00153401	0.030516	0.639315	0.00743491	1.32641	1.49868	0.733924	-0.827105	-0.753972	-0.546949	-1.36632	-0.165187	0.100514	0.305541	-0.0426798
5NT3B_MOUSE	7-methylguanosine phosphate-specific 5'-nucleotidase (7-methylguanosine nucleotidase) (EC 3.1.3.91) (Cytosolic 5'-nucleotidase 3B) (Cytosolic 5'-nucleotidase III-like protein) (cN-III-like protein) (EC 3.1.3.5) (N(7)-methylguanylate 5'-phosphatase)	21.1032	21.0183	21.0532	20.993	20.9543	20.9184	20.877	20.9201	20.8452	0.0346341	0.00568172	0.0715501	0.00353636	1.64188	0.634785	1.04864	0.335251	-0.12414	-0.549075	-1.04014	-0.529365	-1.41783	0.177447	0.0744733
5NTC_MOUSE	Cytosolic purine 5'-nucleotidase (EC 3.1.3.5) (Cytosolic 5'-nucleotidase II)	20.867	20.8925	20.9667	20.7934	20.8662	20.7116	20.8205	20.8976	20.9179	0.0923787	0.515018	0.174918	0.129807	0.102624	0.441425	1.42799	-0.875109	0.0913137	-1.96168	-0.515611	0.509528	0.779518	0.0300674	-0.0882732
5NTD_MOUSE	5'-nucleotidase (5'-NT) (EC 3.1.3.5) (Ecto-5'-nucleotidase) (CD antigen CD73)	22.2163	22.2033	22.3204	22.7633	22.81	22.833	23.2512	23.3611	23.3734	0.000195078	3.57801e-05	0.000277243	1.38647e-06	-1.22284	-1.25035	-1.00183	-0.0617714	0.0371687	0.0860101	0.973713	1.20686	1.23305	-1.08193	-0.526498
6PGD_MOUSE	6-phosphogluconate dehydrogenase, decarboxylating (EC 1.1.1.44)	23.8236	23.8223	23.8249	23.868	23.8588	23.705	24.0257	23.9865	24.0095	0.817674	8.66541e-05	0.0220015	0.00622498	-0.535866	-0.548121	-0.523867	-0.11778	-0.20467	-1.65316	1.36844	0.999182	1.21584	-0.183641	-0.19665
6PGL_MOUSE	6-phosphogluconolactonase (6PGL) (EC 3.1.1.31)	22.9999	22.9188	23.0968	23.0424	23.0685	23.1348	22.829	22.8856	22.7854	0.258632	0.0437067	0.00340083	0.00987276	0.213303	-0.441334	0.995995	0.557045	0.767412	1.30267	-1.16686	-0.709463	-1.51876	0.171826	0.248561
8ODP_MOUSE	7,8-dihydro-8-oxoguanine triphosphatase (EC 3.6.1.55) (2-hydroxy-dATP diphosphatase) (EC 3.6.1.56) (8-oxo-dGTPase) (Nucleoside diphosphate-linked moiety X motif 1) (Nudix motif 1)	17.2081	17.3325	17.353	17.0354	17.0703	17.2666	17.1839	17.2066	17.255	0.110469	0.17255	0.291443	0.136226	-0.0397775	1.12419	1.31618	-1.65639	-1.32951	0.507797	-0.266763	-0.0545238	0.398805	0.0827465	-0.0910299
A16A1_MOUSE	Aldehyde dehydrogenase family 16 member A1	20.9957	21.159	21.0575	21.1409	21.146	21.1446	21.0728	21.0813	21.1635	0.199617	0.562868	0.259463	0.35589	-1.92546	0.904307	-0.853508	0.590639	0.679512	0.655129	-0.589293	-0.442772	0.98145	-0.035101	0.038023
A16L1_MOUSE	Autophagy-related protein 16-1 (APG16-like 1)	20.6735	20.7711	20.664	20.671	20.607	20.7106	20.8795	20.7848	20.7627	0.430239	0.0988135	0.0355264	0.0566013	-0.623216	0.559932	-0.738769	-0.653411	-1.42976	-0.173752	1.8745	0.725885	0.458584	-0.106155	-0.146156
A16L2_MOUSE	Autophagy-related protein 16-2 (APG16-like 2)	16.8958	16.892	17.0129	17.3105	16.9208	17.4049	17.1368	17.2484	17.1048	0.143653	0.0175261	0.768062	0.152703	-1.09713	-1.11739	-0.476857	1.09903	-0.965041	1.59891	0.178919	0.769779	0.00978587	-0.229743	0.048746
A1AG1_MOUSE	Alpha-1-acid glycoprotein 1 (AGP 1) (Orosomucoid-1) (OMD 1)	16.9892	17.0606	16.9909	17.2105	17.053	17.1644	17.9672	17.9613	18.054	0.0692333	1.35237e-05	0.000105567	1.94131e-06	-0.848929	-0.695292	-0.845382	-0.372347	-0.711615	-0.471789	1.25705	1.24433	1.44398	-0.980645	-0.851566
A1AT1_MOUSE	Alpha-1-antitrypsin 1-1 (AAT) (Alpha-1 protease inhibitor 1) (Alpha-1-antiproteinase) (Serine protease inhibitor 1-1) (Serine protease inhibitor A1a) (Serpin A1a)	25.3807	25.6597	25.0016	24.8646	24.7487	24.9857	25.5672	26.0562	25.94	0.0765045	0.103255	0.00370607	0.00859285	0.0513135	0.632883	-0.73873	-1.02418	-1.26581	-0.771794	0.44002	1.45926	1.21704	-0.507139	-0.988112
A1AT2_MOUSE	Alpha-1-antitrypsin 1-2 (AAT) (Alpha-1 protease inhibitor 2) (Alpha-1-antiproteinase) (Serine protease inhibitor 1-2) (Serine protease inhibitor A1b) (Serpin A1b)	23.1168	23.2094	22.8626	22.4668	22.3511	22.4783	23.0718	23.47	23.3212	0.0047828	0.222513	0.00225015	0.001671	0.463199	0.68973	-0.15886	-1.12752	-1.41065	-1.09944	0.352862	1.3275	0.96318	-0.224689	-0.855612
A1AT4_MOUSE	Alpha-1-antitrypsin 1-4 (Alpha-1 protease inhibitor 4) (Serine protease inhibitor 1-4) (Serine protease inhibitor A1d) (Serpin A1d)	22.6492	23.0139	22.27	22.3669	22.1824	22.4668	23.4339	24.1065	23.8239	0.255151	0.0169212	0.00239625	0.00252087	-0.385877	0.126798	-0.918882	-0.782728	-1.04204	-0.642321	0.717105	1.66263	1.26531	-1.14371	-1.4494
A1AT5_MOUSE	Alpha-1-antitrypsin 1-5 (Alpha-1 protease inhibitor 5) (Serine protease inhibitor 1-5) (Serine protease inhibitor A1e) (Serpin A1e)	20.5624	20.9042	20.626	20.1431	20.1593	20.1278	20.2377	20.4206	20.5682	0.00625566	0.111753	0.0506274	0.00879896	0.540493	1.80745	0.776104	-1.01364	-0.953589	-1.07058	-0.663039	0.0147815	0.562021	0.288678	-0.265415
A1BG_MOUSE	Alpha-1B-glycoprotein (Alpha-1-B glycoprotein)	19.4488	19.4817	19.6485	19.6882	19.5694	19.6296	20.6596	21.2424	21.1696	0.219857	0.00150161	0.00171037	0.000142334	-0.821032	-0.776755	-0.552606	-0.499318	-0.658904	-0.578027	0.806002	1.58923	1.49141	-1.49749	-1.39477
A2AP_MOUSE	Alpha-2-antiplasmin (Alpha-2-AP) (Alpha-2-plasmin inhibitor) (Alpha-2-PI) (Serpin F2)	21.7985	22.1201	21.591	21.228	21.2692	21.3031	21.2413	21.5625	21.417	0.0214812	0.0752108	0.215559	0.0198141	0.979826	2.04775	0.290744	-0.914555	-0.777663	-0.665206	-0.870384	0.196381	-0.286897	0.429584	-0.140195
A2M_MOUSE	Alpha-2-macroglobulin (Alpha-2-M) (Pregnancy zone protein) [Cleaved into: Alpha-2-macroglobulin 165 kDa subunit; Alpha-2-macroglobulin 35 kDa subunit]	25.2538	25.5353	24.9695	24.5015	24.4265	24.5583	24.4389	25.3526	25.3148	0.0106934	0.557548	0.147148	0.0823098	0.725188	1.35144	0.0924925	-0.948801	-1.11564	-0.822428	-1.08806	0.944961	0.860853	0.217425	-0.54
A2MP_MOUSE	Alpha-2-macroglobulin-P (Alpha-2-macroglobulin)	22.3884	22.4158	22.0064	21.2075	21.3392	21.3727	21.155	22.3912	22.2036	0.00242338	0.433621	0.190893	0.0708656	1.01041	1.06011	0.317932	-1.13061	-0.89177	-0.831049	-1.22585	1.01545	0.675371	0.353634	-0.610092
A4_MOUSE	Amyloid beta A4 protein (ABPP) (APP) (Alzheimer disease amyloid A4 protein homolog) (Amyloidogenic glycoprotein) (AG) [Cleaved into: N-APP; Soluble APP-alpha (S-APP-alpha); Soluble APP-beta (S-APP-beta); C99 (APP-C99); Beta-amyloid protein 42 (Beta-APP42); Beta-amyloid protein 40 (Beta-APP40); C83; P3(42); P3(40); C80; Gamma-secretase C-terminal fragment 59 (APP-C59) (Amyloid intracellular domain…	22.01	22.0552	22.1579	22.1252	22.0282	22.0164	21.9768	21.9737	21.9543	0.765366	0.0748307	0.0659987	0.111183	-0.333671	0.320273	1.80442	1.33123	-0.0705123	-0.241341	-0.813879	-0.857995	-1.13852	0.106092	0.0883007
A7L3B_MOUSE	Putative ataxin-7-like protein 3B	19.3021	19.2917	19.3268	19.2238	19.0733	19.0166	18.7523	18.4399	18.5131	0.0320523	0.0014708	0.00894473	0.000496268	0.895832	0.865626	0.967667	0.6686	0.232156	0.0675795	-0.69916	-1.6054	-1.3929	0.738443	0.536121
AAAT_MOUSE	Neutral amino acid transporter B(0) (ATB(0)) (ASC-like Na(+)-dependent neutral amino acid transporter ASCT2) (Insulin-activated amino acid transporter) (Sodium-dependent neutral amino acid transporter type 2) (Solute carrier family 1 member 5)	21.182	21.2091	21.2829	21.4241	21.4296	21.4191	21.5875	21.545	21.627	0.00274767	0.000702087	0.00244607	9.218e-05	-1.43242	-1.26322	-0.803573	0.0766703	0.110744	0.0456636	1.09509	0.830049	1.341	-0.361855	-0.162228
AACS_MOUSE	Acetoacetyl-CoA synthetase (EC 6.2.1.16)	20.6539	20.6729	20.6784	20.5658	20.4984	20.5386	20.7712	20.7756	20.798	0.00304776	0.000524709	0.000311477	4.61979e-05	-0.0692902	0.104969	0.155459	-0.877595	-1.49565	-1.12654	1.00766	1.04772	1.25327	-0.113269	-0.247371
AAGAB_MOUSE	Alpha- and gamma-adaptin-binding protein p34	15.3417	15.8851	15.3934	15.7646	15.8266	15.8834	15.5357	15.7492	15.5496	0.181988	0.721069	0.0503755	0.24929	-1.52199	1.08617	-1.27392	0.507535	0.80543	1.07802	-0.590973	0.433995	-0.524273	-0.0714361	0.21339
AAK1_MOUSE	AP2-associated protein kinase 1 (EC 2.7.11.1) (Adaptor-associated kinase 1)	21.8475	21.9973	21.9224	21.9998	21.964	21.9994	22.0027	22.0599	21.9928	0.21861	0.116028	0.270329	0.146672	-2.13308	0.348975	-0.891355	0.391672	-0.201661	0.38407	0.43877	1.38694	0.275669	-0.0960981	-0.0307254
AAKB1_MOUSE	5'-AMP-activated protein kinase subunit beta-1 (AMPK subunit beta-1) (AMPKb)	19.9242	19.8394	20.0098	19.8799	19.9406	19.9731	20.056	19.9047	19.9998	0.911081	0.398836	0.34388	0.538708	-0.339007	-1.5742	0.907564	-0.985081	-0.100152	0.371896	1.58013	-0.622715	0.761562	-0.0623774	-0.0556853
AAKB2_MOUSE	5'-AMP-activated protein kinase subunit beta-2 (AMPK subunit beta-2)	17.8244	17.8671	17.8618	17.8942	17.8561	17.941	18.0017	17.9541	18.0107	0.175422	0.00338492	0.0384882	0.0067157	-1.30977	-0.674285	-0.753177	-0.270639	-0.837413	0.427249	1.33124	0.621507	1.46528	-0.137786	-0.0917525
AAKG1_MOUSE	5'-AMP-activated protein kinase subunit gamma-1 (AMPK gamma1) (AMPK subunit gamma-1) (AMPKg)	21.7857	21.9119	22.1239	21.9521	21.8627	21.8396	21.8803	21.9193	21.9567	0.622161	0.840186	0.452042	0.80443	-1.34922	-0.0289083	2.18821	0.391534	-0.5437	-0.78549	-0.359904	0.048474	0.438999	0.0217547	-0.0339532
AAKG2_MOUSE	5'-AMP-activated protein kinase subunit gamma-2 (AMPK gamma2) (AMPK subunit gamma-2)	17.1889	17.1626	17.1874	17.2602	17.2998	17.2649	17.4249	17.3302	17.3014	0.00323264	0.0107315	0.121129	0.0057129	-0.969586	-1.28798	-0.987161	-0.105333	0.373983	-0.0486056	1.8887	0.742322	0.393665	-0.172559	-0.0771949
AAMDC_MOUSE	Mth938 domain-containing protein (LI2)	20.819	20.7476	20.8535	20.7381	20.8777	20.8336	20.7434	20.7157	20.6318	0.858758	0.0747661	0.0876198	0.0941455	0.581464	-0.329293	1.02208	-0.449183	1.3303	0.768175	-0.382153	-0.735964	-1.80543	0.109745	0.11955
AAPK1_MOUSE	5'-AMP-activated protein kinase catalytic subunit alpha-1 (AMPK subunit alpha-1) (EC 2.7.11.1) (Acetyl-CoA carboxylase kinase) (ACACA kinase) (EC 2.7.11.27) (Hydroxymethylglutaryl-CoA reductase kinase) (HMGCR kinase) (EC 2.7.11.31) (Tau-protein kinase PRKAA1) (EC 2.7.11.26)	21.2236	21.3077	21.2355	21.2035	21.2204	21.2014	21.2261	21.2723	21.2659	0.155502	0.979906	0.0416249	0.154886	-0.453818	1.92768	-0.117145	-1.02155	-0.542015	-1.08161	-0.381862	0.925689	0.744627	0.000803603	-0.0463097
AAPK2_MOUSE	5'-AMP-activated protein kinase catalytic subunit alpha-2 (AMPK subunit alpha-2) (EC 2.7.11.1) (Acetyl-CoA carboxylase kinase) (ACACA kinase) (EC 2.7.11.27) (Hydroxymethylglutaryl-CoA reductase kinase) (HMGCR kinase) (EC 2.7.11.31)	19.2366	19.1343	19.2997	19.147	19.2397	19.1137	19.2624	19.3936	19.3821	0.40628	0.127609	0.0335904	0.0699029	-0.0870086	-1.08871	0.531494	-0.964759	-0.0561286	-1.29072	0.166265	1.45082	1.33875	-0.122495	-0.17923
AAR2_MOUSE	Protein AAR2 homolog (AAR2 splicing factor homolog)	16.7985	16.7993	16.8049	16.8746	16.8075	16.8132	16.9747	16.8816	16.745	0.226006	0.377273	0.640571	0.513273	-0.517341	-0.505245	-0.423021	0.616132	-0.384441	-0.298286	2.10619	0.72019	-1.31417	-0.0662063	-0.0353391
AASD1_MOUSE	Alanyl-tRNA editing protein Aarsd1 (Alanyl-tRNA deacylase alaX) (AlaX) (AlaXp-II) (Alanyl-tRNA synthetase domain-containing protein 1)	21.8279	21.8386	21.803	21.724	21.6638	21.6813	21.8002	21.7824	21.857	0.003012	0.709323	0.0126728	0.00345237	0.754436	0.908064	0.397007	-0.737424	-1.60256	-1.35044	0.357446	0.100859	1.17261	0.0099478	-0.12351
AASS_MOUSE	Alpha-aminoadipic semialdehyde synthase, mitochondrial (LKR/SDH) [Includes: Lysine ketoglutarate reductase (LKR) (LOR) (EC 1.5.1.8); Saccharopine dehydrogenase (SDH) (EC 1.5.1.9)]	20.3052	20.3107	20.3287	20.3665	20.3983	20.459	20.5501	20.5677	20.4774	0.0294498	0.0016101	0.0329823	0.00140292	-1.12756	-1.07266	-0.892506	-0.515819	-0.198634	0.407059	1.31689	1.49223	0.590997	-0.216898	-0.123852
AATC_MOUSE	Aspartate aminotransferase, cytoplasmic (cAspAT) (EC 2.6.1.1) (EC 2.6.1.3) (Cysteine aminotransferase, cytoplasmic) (Cysteine transaminase, cytoplasmic) (cCAT) (Glutamate oxaloacetate transaminase 1) (Transaminase A)	23.0476	22.8657	22.901	22.8477	23.1935	23.111	23.7658	23.7221	23.7821	0.394668	0.000151335	0.00262352	0.000293286	-0.50486	-0.962007	-0.873191	-1.00724	-0.13814	-0.345509	1.29989	1.19014	1.34093	-0.81858	-0.705938
AATF_MOUSE	Protein AATF (Apoptosis-antagonizing transcription factor) (Rb-binding protein Che-1) (Traube protein)	17.1673	17.0945	17.2116	16.9989	17.1671	17.0442	17.2089	17.0676	17.0688	0.222182	0.503006	0.547789	0.444106	0.691971	-0.25925	1.27028	-1.50808	0.689033	-0.915617	1.23597	-0.609731	-0.594581	0.0426537	-0.0450775
AATM_MOUSE	Aspartate aminotransferase, mitochondrial (mAspAT) (EC 2.6.1.1) (EC 2.6.1.7) (Fatty acid-binding protein) (FABP-1) (Glutamate oxaloacetate transaminase 2) (Kynurenine aminotransferase 4) (Kynurenine aminotransferase IV) (Kynurenine--oxoglutarate transaminase 4) (Kynurenine--oxoglutarate transaminase IV) (Plasma membrane-associated fatty acid-binding protein) (FABPpm) (Transaminase A)	24.0077	23.904	23.9743	23.9802	24.0888	23.9858	24.4352	24.4199	24.4439	0.294863	0.000114709	0.000323392	3.80278e-05	-0.574055	-1.0321	-0.721574	-0.695535	-0.216402	-0.671046	1.31347	1.24549	1.35174	-0.470972	-0.414747
AB17A_MOUSE	Alpha/beta hydrolase domain-containing protein 17A (EC 3.-.-.-)	18.6003	18.522	18.6669	18.6175	18.349	18.3286	18.3245	18.2828	18.3359	0.181833	0.00327543	0.282349	0.0432013	1.0064	0.490692	1.44471	1.1193	-0.648749	-0.783147	-0.809656	-1.08476	-0.734794	0.281976	0.117255
AB17B_MOUSE	Alpha/beta hydrolase domain-containing protein 17B (EC 3.-.-.-)	16.9568	17.0246	17.0426	17.041	16.9318	17.0465	17.143	17.0048	17.183	0.974722	0.163249	0.188836	0.217726	-1.06021	-0.212533	0.0132352	-0.00701453	-1.37203	0.0618938	1.2682	-0.459305	1.76776	-0.102298	-0.103835
AB17C_MOUSE	Alpha/beta hydrolase domain-containing protein 17C (EC 3.-.-.-)	18.4046	18.6298	18.5759	18.7974	18.7876	18.8288	18.5155	18.6032	18.5118	0.0178313	0.9322	0.00127791	0.00769413	-1.51723	0.0102517	-0.355212	1.14715	1.08077	1.3598	-0.764803	-0.170343	-0.790382	-0.00671567	0.261088
AB1IP_MOUSE	Amyloid beta A4 precursor protein-binding family B member 1-interacting protein (APBB1-interacting protein 1) (Proline-rich EVH1 ligand 1) (PREL-1) (Proline-rich protein 48)	18.7924	18.9458	18.7602	18.9612	18.9195	18.946	19.2445	19.1779	19.2923	0.134935	0.00360018	0.00111235	0.000893604	-1.11162	-0.307127	-1.28042	-0.226441	-0.445011	-0.306088	1.25861	0.909183	1.50891	-0.405404	-0.295936
ABC8B_MOUSE	ATP-binding cassette sub-family A member 8-B	17.9035	17.9971	17.9809	18.094	18.0902	18.0593	18.788	18.7677	18.6889	0.0175111	4.67862e-05	3.19106e-05	1.23713e-06	-0.974323	-0.720689	-0.764534	-0.45842	-0.468646	-0.552332	1.42078	1.36573	1.15244	-0.787692	-0.66703
ABCA1_MOUSE	ATP-binding cassette sub-family A member 1 (ATP-binding cassette transporter 1) (ABC-1) (ATP-binding cassette 1)	19.3039	19.2691	19.4029	19.5836	19.5767	19.6696	19.6905	19.8182	19.6781	0.00469917	0.00255762	0.0916835	0.000804914	-1.32848	-1.51284	-0.804434	0.152733	0.116179	0.608568	0.719247	1.39572	0.653304	-0.403616	-0.118982
ABCA2_MOUSE	ATP-binding cassette sub-family A member 2 (ATP-binding cassette transporter 2) (ATP-binding cassette 2)	13.871	14.0835	14.1436	14.4528	14.1748	14.2433	14.5293	14.1009	14.4108	0.0936665	0.107781	0.729186	0.137558	-1.68636	-0.669252	-0.381528	1.09825	-0.232419	0.0956789	1.46462	-0.586085	0.897092	-0.314282	-0.0566975
ABCA3_MOUSE	ATP-binding cassette sub-family A member 3	21.8152	21.7103	21.7738	21.9451	21.8142	21.6354	21.823	21.8079	21.7396	0.75386	0.583035	0.935192	0.91452	0.350408	-0.865107	-0.129915	1.85712	0.339532	-1.73383	0.441579	0.265617	-0.525402	-0.0237599	0.00807978
ABCA5_MOUSE	ATP-binding cassette sub-family A member 5	18.2465	18.4072	18.4615	18.9253	18.5476	18.7389	18.9738	19.0434	19.0819	0.0448057	0.000775707	0.0597016	0.00252761	-1.51609	-0.994985	-0.81872	0.685041	-0.539739	0.0808033	0.842571	1.06814	1.19298	-0.661299	-0.295787
ABCA6_MOUSE	ATP-binding cassette sub-family A member 6	16.8847	17.0154	17.1546	17.0867	17.0177	17.1957	17.2205	17.1048	17.2054	0.431441	0.13869	0.291318	0.233995	-1.92846	-0.748796	0.507245	-0.10524	-0.728577	0.878433	1.10162	0.0580942	0.965687	-0.158665	-0.0768607
ABCA7_MOUSE	ATP-binding cassette sub-family A member 7	18.121	18.269	18.2445	18.3897	18.368	18.5146	18.6705	18.6401	18.7699	0.0302923	0.00132709	0.0110194	0.000647219	-1.46915	-0.793758	-0.905856	-0.243115	-0.342186	0.326337	1.03773	0.898904	1.49109	-0.482012	-0.26939
ABCA9_MOUSE	ATP-binding cassette sub-family A member 9	16.3395	16.4843	16.4026	16.1786	15.8763	15.9231	16.614	16.4785	16.5265	0.0155386	0.0859959	0.00583207	0.00209551	0.0973427	0.64347	0.335065	-0.509541	-1.6497	-1.47314	1.13263	0.621433	0.802432	-0.130851	-0.546947
ABCB6_MOUSE	ATP-binding cassette sub-family B member 6, mitochondrial	17.6759	17.7872	17.8417	17.5228	17.468	17.5323	17.7692	17.8822	18.0033	0.00780903	0.234418	0.00587979	0.00391772	-0.242488	0.365907	0.663535	-1.0794	-1.37861	-1.02746	0.26728	0.884848	1.54638	-0.116599	-0.377203
ABCB7_MOUSE	ATP-binding cassette sub-family B member 7, mitochondrial (ATP-binding cassette transporter 7) (ABC transporter 7 protein)	19.8933	19.8891	19.9291	19.9378	19.8603	19.9344	20.1488	20.1686	20.406	0.815871	0.0156834	0.0187564	0.00498955	-0.683933	-0.706456	-0.488505	-0.440851	-0.863519	-0.459429	0.710272	0.818369	2.11405	-0.337316	-0.330285
ABCB8_MOUSE	ATP-binding cassette sub-family B member 8, mitochondrial	19.4421	19.5144	19.4867	19.6165	19.4992	19.6329	19.5797	19.733	19.7665	0.0966043	0.0257922	0.197004	0.0348655	-1.28012	-0.635474	-0.882776	0.275212	-0.77112	0.420997	-0.0534861	1.31381	1.61295	-0.211992	-0.110196
ABCB9_MOUSE	ATP-binding cassette sub-family B member 9 (ATP-binding cassette transporter 9) (ABC transporter 9 protein) (mABCB9) (TAP-like protein) (TAPL)	16.2674	16.5298	16.3554	16.6694	16.7317	16.9852	16.9546	17.0115	17.0813	0.0291692	0.00177934	0.0997886	0.0029086	-1.55199	-0.675145	-1.25796	-0.208666	-0.000389143	0.846776	0.744573	0.934814	1.16799	-0.631644	-0.220406
ABCBA_MOUSE	ATP-binding cassette sub-family B member 10, mitochondrial (ABC-mitochondrial erythroid protein) (ABC-me protein) (ATP-binding cassette transporter 10) (ABC transporter 10 protein)	22.0875	21.7734	21.8031	21.5832	21.7057	21.6533	21.4538	21.6482	21.5678	0.0862472	0.0448464	0.24464	0.0403943	2.15294	0.419645	0.583472	-0.629932	0.0463236	-0.242689	-1.34401	-0.271257	-0.714489	0.331381	0.0908196
ABCBB_MOUSE	Bile salt export pump (ATP-binding cassette sub-family B member 11) (Sister of P-glycoprotein)	16.511	17.131	16.4604	17.2854	16.9858	17.0418	17.2876	17.2403	16.9839	0.160241	0.11663	0.641583	0.122779	-1.54911	0.448067	-1.71212	0.945421	-0.0196037	0.160708	0.952526	0.800085	-0.025977	-0.469769	-0.0662372
ABCC9_MOUSE	ATP-binding cassette sub-family C member 9 (Sulfonylurea receptor 2)	17.3979	17.3779	17.3309	17.5447	17.5162	17.5018	18.0499	18.0841	17.9081	0.0029524	0.000357341	0.000876591	2.28973e-05	-0.798463	-0.865905	-1.02428	-0.303104	-0.399402	-0.448069	1.40075	1.51603	0.92244	-0.645134	-0.49313
ABCD1_MOUSE	ATP-binding cassette sub-family D member 1 (Adrenoleukodystrophy protein) (ALDP)	20.8096	20.8135	20.9183	20.8752	20.7875	20.7388	20.9841	21.0387	21.1092	0.432443	0.0178918	0.0106753	0.00969316	-0.699875	-0.669245	0.16853	-0.175758	-0.876913	-1.26606	0.69443	1.13058	1.6943	-0.196877	-0.243517
ABCD2_MOUSE	ATP-binding cassette sub-family D member 2 (Adrenoleukodystrophy-related protein)	18.3574	18.37	18.46	18.3168	18.3399	18.363	18.3486	18.4097	18.4457	0.18484	0.904522	0.121362	0.240094	-0.441347	-0.185034	1.65929	-1.27421	-0.800758	-0.328058	-0.622907	0.628286	1.36474	-0.00549023	-0.0614312
ABCD3_MOUSE	ATP-binding cassette sub-family D member 3 (68 kDa peroxisomal membrane protein) (PMP68) (70 kDa peroxisomal membrane protein) (PMP70)	22.0215	22.09	22.0574	22.1742	22.1631	22.0765	22.4054	22.468	22.3484	0.0900907	0.000912677	0.00435455	0.000286375	-1.08563	-0.669824	-0.86752	-0.159205	-0.227081	-0.751783	1.24234	1.62178	0.896919	-0.350933	-0.269307
ABCD4_MOUSE	ATP-binding cassette sub-family D member 4 (PMP70-related protein) (P70R) (Peroxisomal membrane protein 1-like) (PXMP1-L) (Peroxisomal membrane protein 69) (PMP69)	17.317	17.2024	17.2323	17.2785	17.3533	17.3604	17.5121	17.5668	17.5372	0.137018	0.00158702	0.00245006	0.000742214	-0.417972	-1.268	-1.04587	-0.703785	-0.148658	-0.0958825	1.02955	1.43527	1.21534	-0.288122	-0.20798
ABCE1_MOUSE	ATP-binding cassette sub-family E member 1 (RNase L inhibitor) (Ribonuclease 4 inhibitor) (RNS4I)	22.4922	22.4919	22.5244	22.4105	22.3653	22.3066	22.3273	22.4107	22.4774	0.0113114	0.0944368	0.448612	0.0492381	0.883504	0.880476	1.2949	-0.158124	-0.735307	-1.48471	-1.22031	-0.156035	0.695601	0.0976602	-0.0443275
ABCF1_MOUSE	ATP-binding cassette sub-family F member 1	22.7362	22.7697	22.7186	22.7466	22.7482	22.7256	22.7523	22.68	22.6262	0.936717	0.23344	0.221054	0.193203	0.308139	1.06483	-0.089365	0.541836	0.57936	0.0669531	0.670906	-0.962572	-2.18009	0.055369	0.0539616
ABCF2_MOUSE	ATP-binding cassette sub-family F member 2	22.1703	22.1341	22.1649	22.0789	22.0076	22.039	22.1453	22.1109	22.1447	0.0081923	0.227367	0.0175525	0.00485728	1.04313	0.410116	0.949015	-0.55472	-1.80103	-1.25303	0.606301	0.00533443	0.59489	0.0227946	-0.0917954
ABCF3_MOUSE	ATP-binding cassette sub-family F member 3	21.6429	21.5595	21.7276	21.5914	21.4528	21.5475	21.6319	21.5304	21.6388	0.150289	0.512938	0.264601	0.240458	0.645154	-0.400434	1.70569	-0.000141152	-1.73683	-0.550384	0.507739	-0.764436	0.593637	0.0429275	-0.0698211
ABCG1_MOUSE	ATP-binding cassette sub-family G member 1 (ATP-binding cassette transporter 8) (White protein homolog)	17.6055	17.5233	17.7712	17.6973	17.5956	17.6723	17.9061	17.8714	17.8311	0.796919	0.0360051	0.00462317	0.0229656	-0.85284	-1.46796	0.388594	-0.164782	-0.926717	-0.352123	1.39913	1.13926	0.83744	-0.236221	-0.214478
ABCG2_MOUSE	ATP-binding cassette sub-family G member 2 (Breast cancer resistance protein 1 homolog) (Urate exporter) (CD antigen CD338)	19.3202	19.355	19.2434	19.0972	19.209	19.2655	19.3632	19.4504	19.4102	0.123576	0.0703418	0.0173148	0.0199268	0.170479	0.487593	-0.530946	-1.86595	-0.845387	-0.328956	0.562473	1.35891	0.991783	-0.101722	-0.217368
ABD12_MOUSE	Monoacylglycerol lipase ABHD12 (EC 3.1.1.23) (2-arachidonoylglycerol hydrolase) (Abhydrolase domain-containing protein 12)	21.2865	21.1329	21.3655	21.3126	21.4489	21.3338	21.424	21.5281	21.296	0.267212	0.182058	0.555932	0.27583	-0.538852	-1.89298	0.157821	-0.308802	0.893393	-0.121141	0.673421	1.59159	-0.454447	-0.15442	-0.0509283
ABEC3_MOUSE	DNA dC->dU-editing enzyme APOBEC-3 (EC 3.5.4.-) (Apolipoprotein B mRNA-editing complex 3) (Arp3) (CEM-15) (CEM15)	17.4321	17.4534	17.4797	17.5373	17.4622	17.4375	17.5336	17.5269	17.6509	0.508068	0.0533324	0.142477	0.0759173	-1.00077	-0.693342	-0.314678	0.515502	-0.566723	-0.921768	0.462858	0.366317	2.15261	-0.115463	-0.0914984
ABHD4_MOUSE	Abhydrolase domain-containing protein 4 (EC 3.1.1.-) (Alpha/beta-hydrolase 4) (Lyso-N-acylphosphatidylethanolamine lipase)	20.4546	20.4481	20.5314	20.4319	20.4793	20.4458	20.4649	20.5381	20.5574	0.442368	0.339171	0.0974778	0.236624	-0.621251	-0.761528	1.0302	-1.11095	-0.0908135	-0.811881	-0.399779	1.17568	1.59033	-0.0421187	-0.0678513
ABHD5_MOUSE	1-acylglycerol-3-phosphate O-acyltransferase ABHD5 (EC 2.3.1.51) (Abhydrolase domain-containing protein 5) (Lipid droplet-binding protein CGI-58) (Protein CGI-58)	18.4339	18.4004	18.461	18.5116	18.3537	18.4588	18.5856	18.608	18.77	0.856837	0.0213739	0.0455893	0.017673	-0.590312	-0.852809	-0.377856	0.0183054	-1.21951	-0.395361	0.598528	0.774706	2.04431	-0.222734	-0.213193
ABHD6_MOUSE	Monoacylglycerol lipase ABHD6 (EC 3.1.1.23) (2-arachidonoylglycerol hydrolase) (Abhydrolase domain-containing protein 6)	18.8124	18.8646	18.926	18.9242	18.6709	18.999	19.404	19.2481	19.3821	0.978682	0.00125244	0.0122427	0.00327387	-0.822763	-0.621216	-0.3844	-0.391637	-1.36819	-0.102941	1.45887	0.857654	1.37462	-0.477047	-0.480019
ABHDA_MOUSE	Mycophenolic acid acyl-glucuronide esterase, mitochondrial (EC 3.1.1.93) (Alpha/beta hydrolase domain-containing protein 10) (Abhydrolase domain-containing protein 10)	18.441	18.418	18.4079	18.3672	18.291	18.2798	18.3328	18.214	18.3513	0.0197385	0.0494374	0.806802	0.051271	1.30488	0.993321	0.855686	0.303806	-0.728925	-0.880728	-0.162898	-1.77335	0.0882057	0.122932	0.0133255
ABHDB_MOUSE	Alpha/beta hydrolase domain-containing protein 11 (Abhydrolase domain-containing protein 11) (EC 3.-.-.-) (Williams-Beuren syndrome chromosomal region 21 protein homolog)	21.7675	21.5516	21.7491	21.4002	21.5913	21.5629	22.0523	21.9935	22.1079	0.133604	0.00913896	0.00143772	0.00151809	0.0581055	-0.804382	-0.0152188	-1.40974	-0.645899	-0.759312	1.19638	0.961355	1.41871	-0.361837	-0.53312
ABHEB_MOUSE	Alpha/beta hydrolase domain-containing protein 14B (Abhydrolase domain-containing protein 14B) (EC 3.-.-.-) (CCG1-interacting factor B)	21.1297	21.0474	21.1043	21.2054	21.2295	21.27	21.6026	21.5157	21.521	0.0101115	0.000261032	0.000775392	2.27884e-05	-0.79525	-1.19874	-0.919849	-0.42375	-0.305199	-0.106673	1.52539	1.09909	1.12498	-0.452656	-0.311477
ABHGA_MOUSE	Abhydrolase domain-containing protein 16A (EC 3.-.-.-) (HLA-B-associated transcript 5)	21.1738	21.1179	21.1186	21.2834	21.1785	21.14	21.4009	21.4892	21.478	0.242945	0.000664716	0.00746613	0.000716656	-0.590247	-0.953617	-0.949305	0.122976	-0.559489	-0.809896	0.887952	1.462	1.38963	-0.319278	-0.255411
ABI1_MOUSE	Abl interactor 1 (Abelson interactor 1) (Abi-1) (Ablphilin-1) (Eps8 SH3 domain-binding protein) (Eps8-binding protein) (Spectrin SH3 domain-binding protein 1) (e3B1)	22.1619	22.0783	22.0423	22.1523	22.169	22.2705	22.2593	22.2423	22.2261	0.11443	0.015568	0.300718	0.0310255	-0.201294	-1.24878	-1.69995	-0.322633	-0.113385	1.15907	1.0185	0.805664	0.602813	-0.148367	-0.0453303
ABI2_MOUSE	Abl interactor 2 (Abelson interactor 2) (Abi-2)	18.4585	18.6845	18.5539	18.3103	18.3813	18.3988	18.0961	18.2507	18.3681	0.0462821	0.0330353	0.207238	0.0246132	0.40804	1.73816	0.969762	-0.464036	-0.0460057	0.056687	-1.724	-0.81466	-0.123949	0.327366	0.125158
ABI3_MOUSE	ABI gene family member 3 (New molecule including SH3) (Nesh)	19.0575	19.3546	19.147	19.2312	19.106	19.2719	19.3745	19.3138	19.3155	0.877225	0.17581	0.0706529	0.224724	-1.61722	0.996641	-0.829945	-0.0895229	-1.1905	0.269068	1.17172	0.637033	0.652728	-0.148217	-0.131562
ABL1_MOUSE	Tyrosine-protein kinase ABL1 (EC 2.7.10.2) (Abelson murine leukemia viral oncogene homolog 1) (Abelson tyrosine-protein kinase 1) (Proto-oncogene c-Abl) (p150)	20.4928	20.5079	20.5874	20.4752	20.4429	20.459	20.4824	20.489	20.4488	0.0843919	0.153996	0.408731	0.101941	0.128409	0.477938	2.31954	-0.278578	-1.02857	-0.655018	-0.112706	0.0410877	-0.892099	0.0559623	-0.0143654
ABL2_MOUSE	Abelson tyrosine-protein kinase 2 (EC 2.7.10.2) (Abelson murine leukemia viral oncogene homolog 2) (Abelson-related gene protein) (Tyrosine-protein kinase ARG)	18.2364	18.2414	18.2694	18.2169	18.1024	18.2959	18.1125	18.163	18.1505	0.484027	0.00428487	0.339371	0.163885	0.54452	0.616493	1.02149	0.26234	-1.39129	1.40455	-1.24547	-0.515984	-0.696648	0.10709	0.0630847
ABLM1_MOUSE	Actin-binding LIM protein 1 (abLIM-1) (Actin-binding LIM protein family member 1)	22.9863	22.9372	22.9644	23.2179	23.2443	23.2755	23.1904	23.1463	23.0641	0.000205843	0.0125177	0.050559	0.000717816	-0.990091	-1.37044	-1.16011	0.804586	1.00942	1.25162	0.591873	0.25034	-0.387197	-0.170994	0.112283
ABLM2_MOUSE	Actin-binding LIM protein 2 (abLIM-2) (Actin-binding LIM protein family member 2)	18.0921	18.125	18.1005	18.2398	18.3612	18.3553	18.8616	18.8009	18.868	0.00638932	6.19308e-06	0.00030713	3.15993e-06	-0.998116	-0.898955	-0.97299	-0.552216	-0.185772	-0.203638	1.32526	1.14188	1.34455	-0.737646	-0.524752
ABLM3_MOUSE	Actin-binding LIM protein 3 (abLIM-3) (Actin-binding LIM protein family member 3)	22.0674	22.1239	22.2374	22.3015	22.3829	22.4682	22.4595	22.3141	22.2701	0.0254245	0.0542401	0.652679	0.0365294	-1.63718	-1.22498	-0.395828	0.0719281	0.665743	1.28891	1.22513	0.163966	-0.157685	-0.205002	0.03631
ABR_MOUSE	Active breakpoint cluster region-related protein	21.6603	21.6969	21.7333	21.71	21.69	21.7022	21.7275	21.7874	21.7587	0.866673	0.0887697	0.0352448	0.0504419	-1.52355	-0.564576	0.387494	-0.222	-0.745672	-0.425695	0.236077	1.80564	1.05228	-0.0610271	-0.0571162
ABRAL_MOUSE	Costars family protein ABRACL (ABRA C-terminal-like protein)	20.0561	20.2024	20.2458	20.1792	20.1692	20.1993	20.1066	20.2234	20.2289	0.815684	0.807505	0.931518	0.952817	-1.99552	0.379818	1.08556	0.00294022	-0.158664	0.329733	-1.17613	0.720865	0.811396	-0.0181898	-0.0037378
ACACA_MOUSE	Acetyl-CoA carboxylase 1 (ACC1) (EC 6.4.1.2) (ACC-alpha) (Acetyl-CoA carboxylase 265) [Includes: Biotin carboxylase (EC 6.3.4.14)]	22.8489	22.887	22.9155	22.9203	22.9231	22.8929	23.4027	23.3251	23.4155	0.259694	0.000130027	9.56131e-05	3.89493e-06	-0.861674	-0.705428	-0.58847	-0.568727	-0.557411	-0.681221	1.40947	1.09141	1.46205	-0.497283	-0.468982
ACAD8_MOUSE	Isobutyryl-CoA dehydrogenase, mitochondrial (EC 1.3.99.-) (Acyl-CoA dehydrogenase family member 8) (ACAD-8)	21.3547	21.3492	21.4214	21.5015	21.4409	21.4256	21.7715	21.6757	21.7743	0.0692313	0.000786756	0.00203357	0.00012097	-0.989696	-1.022	-0.59923	-0.130902	-0.485146	-0.574967	1.44849	0.888293	1.46515	-0.365435	-0.284522
ACAD9_MOUSE	Acyl-CoA dehydrogenase family member 9, mitochondrial (ACAD-9) (EC 1.3.99.-)	22.3489	22.3662	22.4085	22.3596	22.307	22.2364	22.3762	22.2927	22.4213	0.138687	0.802226	0.295517	0.291234	0.0442566	0.339299	1.06162	0.226382	-0.670124	-1.87627	0.509664	-0.914853	1.28002	0.0111381	-0.062391
ACADL_MOUSE	Long-chain specific acyl-CoA dehydrogenase, mitochondrial (LCAD) (EC 1.3.8.8)	23.4676	23.2553	23.3611	23.2159	23.3953	23.2395	23.5885	23.6705	23.8215	0.40283	0.0223321	0.00977741	0.00766399	0.102208	-0.907174	-0.404389	-1.09462	-0.241611	-0.982609	0.676855	1.06666	1.78468	-0.332118	-0.409897
ACADM_MOUSE	Medium-chain specific acyl-CoA dehydrogenase, mitochondrial (MCAD) (EC 1.3.8.7)	23.1714	23.1899	23.2047	23.1463	23.2532	23.1876	23.4447	23.3327	23.7285	0.839453	0.0569415	0.0658084	0.0338081	-0.660973	-0.562624	-0.483717	-0.794753	-0.225167	-0.574837	0.795338	0.198523	2.30821	-0.313304	-0.306264
ACADS_MOUSE	Short-chain specific acyl-CoA dehydrogenase, mitochondrial (SCAD) (EC 1.3.8.1) (Butyryl-CoA dehydrogenase)	23.2104	23.1479	23.2084	23.1748	23.2698	23.1668	23.1642	23.1733	23.2558	0.721898	0.816365	0.897655	0.948946	0.31926	-1.14736	0.271719	-0.517753	1.7137	-0.705098	-0.765767	-0.552303	1.3836	-0.00883172	0.00603992
ACADV_MOUSE	Very long-chain specific acyl-CoA dehydrogenase, mitochondrial (EC 1.3.8.9) (MVLCAD) (VLCAD)	23.8558	23.675	23.7581	23.7589	23.7954	23.6891	23.949	23.9663	24.1991	0.815024	0.0457928	0.028376	0.0213414	0.0372167	-1.04931	-0.550144	-0.545231	-0.326101	-0.964982	0.597016	0.70099	2.10054	-0.275145	-0.290347
ACAP2_MOUSE	Arf-GAP with coiled-coil, ANK repeat and PH domain-containing protein 2 (Centaurin-beta-2) (Cnt-b2)	22.7375	22.8354	22.8388	22.9077	22.8273	22.8774	22.7468	22.6867	22.6681	0.175615	0.0645835	0.00699166	0.0127079	-0.639945	0.515554	0.555775	1.36826	0.419006	1.01031	-0.529877	-1.23986	-1.45922	0.103396	0.170235
ACBD5_MOUSE	Acyl-CoA-binding domain-containing protein 5	18.9517	19.2047	19.0471	19.0792	19.1097	19.1335	18.9727	19.0995	19.1009	0.626848	0.911032	0.333369	0.761607	-1.60782	1.62135	-0.390385	0.0198866	0.40934	0.712268	-1.33914	0.278544	0.295957	0.0101282	0.0497851
ACBD6_MOUSE	Acyl-CoA-binding domain-containing protein 6	16.8505	17.0461	16.8824	16.6512	16.6563	16.6353	16.786	16.6589	16.7741	0.0101978	0.062557	0.0880266	0.0103285	0.573411	1.98659	0.803887	-0.86747	-0.830817	-0.982488	0.107075	-0.811455	0.0212657	0.18664	-0.0921284
ACBP_MOUSE	Acyl-CoA-binding protein (ACBP) (Diazepam-binding inhibitor) (DBI) (Endozepine) (EP)	24.6287	24.5545	24.5475	24.6018	24.8353	24.8328	24.8576	24.7092	24.7012	0.0925829	0.0349792	0.994986	0.103064	-0.553643	-1.16038	-1.21684	-0.773683	1.13337	1.11334	1.31585	0.103447	0.038553	-0.179119	0.000619362
ACD_MOUSE	Adrenocortical dysplasia protein	17.6592	17.5921	17.6764	17.6688	17.5873	17.5788	17.5091	17.3453	17.2653	0.467503	0.0241665	0.0367614	0.0128818	0.800204	0.340227	0.918233	0.866435	0.307576	0.248944	-0.228715	-1.35215	-1.90075	0.269303	0.238402
ACD10_MOUSE	Acyl-CoA dehydrogenase family member 10 (ACAD-10) (EC 1.3.99.-)	21.4677	21.348	21.3896	21.6312	21.6263	21.6753	22.433	22.4352	22.5049	0.00321943	1.52875e-05	8.70145e-06	2.78832e-07	-0.763326	-1.01253	-0.925913	-0.423198	-0.43344	-0.331408	1.2452	1.24983	1.39479	-1.05596	-0.813462
ACD11_MOUSE	Acyl-CoA dehydrogenase family member 11 (ACAD-11) (EC 1.3.99.-)	19.6429	19.6857	19.8252	19.7268	19.5927	19.7108	19.5809	19.5927	19.6101	0.584927	0.0910099	0.129291	0.173305	-0.247508	0.277617	1.99149	0.782681	-0.864668	0.586211	-1.01005	-0.86452	-0.651254	0.123414	0.0822337
ACDSB_MOUSE	Short/branched chain specific acyl-CoA dehydrogenase, mitochondrial (SBCAD) (EC 1.3.8.5) (2-methyl branched chain acyl-CoA dehydrogenase) (2-MEBCAD) (2-methylbutyryl-coenzyme A dehydrogenase) (2-methylbutyryl-CoA dehydrogenase)	22.8314	22.8449	22.8592	22.9196	22.8392	22.7752	22.8967	22.7932	22.798	0.990712	0.670133	0.788754	0.925032	-0.174229	0.109235	0.409791	1.67634	-0.0108072	-1.3539	1.19488	-0.976097	-0.87521	0.0159085	0.0153815
ACE_MOUSE	Angiotensin-converting enzyme (ACE) (EC 3.2.1.-) (EC 3.4.15.1) (Dipeptidyl carboxypeptidase I) (Kininase II) (CD antigen CD143) [Cleaved into: Angiotensin-converting enzyme, soluble form]	24.2717	24.2884	24.4217	24.8099	24.5796	24.6415	25.001	25.1179	24.9723	0.0138836	0.000416179	0.0125267	0.000317598	-1.2893	-1.23625	-0.813451	0.417614	-0.312901	-0.116357	1.02367	1.39427	0.932711	-0.703117	-0.353394
ACINU_MOUSE	Apoptotic chromatin condensation inducer in the nucleus (Acinus)	23.7733	23.776	23.7817	23.7274	23.8379	23.791	23.5123	23.4959	23.4285	0.804902	0.000318732	0.00171441	0.000138286	0.597687	0.614932	0.651755	0.302334	1.01372	0.712006	-1.08222	-1.1883	-1.62191	0.29808	0.306556
ACK1_MOUSE	Activated CDC42 kinase 1 (ACK-1) (EC 2.7.10.2) (EC 2.7.11.1) (Non-receptor protein tyrosine kinase Ack) (Tyrosine kinase non-receptor protein 2)	17.3188	17.3714	17.3766	17.4317	17.5923	17.6358	17.4761	17.4864	17.3858	0.0379462	0.0637549	0.211026	0.0454598	-1.26359	-0.767214	-0.718233	-0.19882	1.3165	1.726	0.219695	0.316857	-0.6312	-0.0938091	0.103844
ACL6A_MOUSE	Actin-like protein 6A (53 kDa BRG1-associated factor A) (Actin-related protein Baf53a) (BRG1-associated factor 53A) (BAF53A)	22.4173	22.4366	22.5704	22.276	22.251	22.2321	22.0468	21.9904	22.0105	0.0112141	0.000837272	0.000339071	0.000118502	0.83089	0.925809	1.58194	0.137893	0.015058	-0.0774369	-0.986517	-1.26288	-1.16475	0.458849	0.237121
ACLY_MOUSE	ATP-citrate synthase (EC 2.3.3.8) (ATP-citrate (pro-S-)-lyase) (Citrate cleavage enzyme)	24.3107	24.3055	24.3531	24.3803	24.3161	24.3021	25.0248	24.8315	24.8625	0.748541	0.000702955	0.000889065	5.05837e-05	-0.712459	-0.729913	-0.568721	-0.476311	-0.694013	-0.741536	1.70966	1.05413	1.15917	-0.583209	-0.573457
ACO10_MOUSE	Acyl-coenzyme A thioesterase 10, mitochondrial (Acyl-CoA thioesterase 10) (EC 3.1.2.-) (Mitochondrial 48 kDa acyl-CoA thioester hydrolase 2) (Mt-ACT48.2)	22.0758	21.9034	22.0309	21.8545	21.8373	21.78	22.1434	22.0665	22.169	0.0333474	0.110311	0.00137152	0.00364648	0.638466	-0.567342	0.324353	-0.909719	-1.02991	-1.43109	1.11146	0.573564	1.29022	-0.122922	-0.302375
ACO11_MOUSE	Acyl-coenzyme A thioesterase 11 (Acyl-CoA thioesterase 11) (EC 3.1.2.-) (Acyl-CoA thioester hydrolase 11) (Adipose-associated thioesterase) (Brown fat-inducible thioesterase) (BFIT)	19.495	19.455	19.4691	19.7568	19.6785	19.7411	20.2024	20.1664	20.3248	0.000691133	0.00010486	0.000702448	6.97028e-06	-0.932361	-1.05107	-1.00913	-0.157215	-0.38901	-0.203824	1.16228	1.05558	1.52475	-0.758154	-0.505722
ACO13_MOUSE	Acyl-coenzyme A thioesterase 13 (Acyl-CoA thioesterase 13) (EC 3.1.2.-) (Thioesterase superfamily member 2) [Cleaved into: Acyl-coenzyme A thioesterase 13, N-terminally processed]	20.5224	20.2407	20.4485	20.5525	20.7497	20.69	21.14	21.2702	21.1232	0.0641849	0.00129986	0.00233489	0.000444987	-0.637617	-1.43171	-0.84601	-0.552819	0.00325912	-0.165028	1.10347	1.47053	1.05592	-0.773922	-0.513702
ACOC_MOUSE	Cytoplasmic aconitate hydratase (Aconitase) (EC 4.2.1.3) (Citrate hydro-lyase) (Iron regulatory protein 1) (IRP1) (Iron-responsive element-binding protein 1) (IRE-BP 1)	24.38	24.3759	24.412	24.2898	24.2602	24.2666	24.0788	24.074	24.0159	0.00128352	0.000136994	0.000616795	5.75964e-06	0.951907	0.923827	1.16784	0.341844	0.141933	0.184791	-1.08485	-1.11719	-1.5101	0.333087	0.215988
ACON_MOUSE	Aconitate hydratase, mitochondrial (Aconitase) (EC 4.2.1.3) (Citrate hydro-lyase)	24.9138	24.8532	24.87	24.995	25.1816	25.1187	25.2629	25.2563	25.4216	0.0190612	0.00158521	0.0490292	0.00136919	-0.914847	-1.21771	-1.13353	-0.509357	0.422345	0.108536	0.828506	0.795344	1.62072	-0.434573	-0.215132
ACOT1_MOUSE	Acyl-coenzyme A thioesterase 1 (Acyl-CoA thioesterase 1) (EC 3.1.2.2) (CTE-I) (Inducible cytosolic acyl-coenzyme A thioester hydrolase) (Long chain acyl-CoA thioester hydrolase) (Long chain acyl-CoA hydrolase)	24.3591	24.2023	24.3498	24.1379	24.0983	24.098	24.2126	24.1591	24.1832	0.0214778	0.0888782	0.0223959	0.0154983	1.64871	0.0236619	1.55209	-0.644468	-1.05484	-1.05704	0.129821	-0.423894	-0.174041	0.118763	-0.0735959
ACOT2_MOUSE	Acyl-coenzyme A thioesterase 2, mitochondrial (Acyl-CoA thioesterase 2) (EC 3.1.2.2) (Acyl coenzyme A thioester hydrolase) (MTE-I) (Very-long-chain acyl-CoA thioesterase)	21.0482	20.9492	21.0924	20.8695	20.8533	20.8543	21.0485	20.9463	21.0721	0.0160132	0.899871	0.0138156	0.014983	0.799651	-0.217544	1.25297	-1.03715	-1.20372	-1.19266	0.802288	-0.248303	1.04447	0.00767609	-0.163235
ACOT6_MOUSE	Acyl-coenzyme A thioesterase 6 (Acyl-CoA thioesterase 6) (EC 3.1.2.-)	18.0403	18.1286	18.0902	17.9998	17.981	18.0976	17.924	17.8306	17.8467	0.2454	0.00470922	0.0263199	0.00563653	0.435099	1.25071	0.896032	0.0609056	-0.112873	0.964736	-0.639158	-1.50197	-1.35349	0.219243	0.159021
ACOT8_MOUSE	Acyl-coenzyme A thioesterase 8 (Acyl-CoA thioesterase 8) (EC 3.1.2.27) (Choloyl-coenzyme A thioesterase) (Peroxisomal acyl-CoA thioesterase 2) (PTE-2) (Peroxisomal acyl-coenzyme A thioester hydrolase 1) (PTE-1) (Peroxisomal long-chain acyl-CoA thioesterase 1)	19.5296	19.5168	19.544	19.6113	19.5435	19.5849	19.7566	19.719	19.9471	0.0792812	0.0174691	0.0360271	0.00750242	-0.765587	-0.855336	-0.66484	-0.19499	-0.668757	-0.379379	0.820244	0.557487	2.15116	-0.277457	-0.227706
ACOT9_MOUSE	Acyl-coenzyme A thioesterase 9, mitochondrial (Acyl-CoA thioesterase 9) (EC 3.1.2.-) (Acyl coenzyme A thioester hydrolase 2) (MTE-2) (Acyl-CoA thioester hydrolase 9) (Mitochondrial 48 kDa acyl-CoA thioester hydrolase 1) (Mt-ACT48.1) (Protein U8) (p48)	21.3669	21.2841	21.3795	21.2381	21.2194	21.0965	21.6095	21.5245	21.7105	0.0413214	0.0115845	0.00350394	0.00144228	-0.070756	-0.48575	-0.00775922	-0.716322	-0.809804	-1.4259	1.14536	0.719443	1.6515	-0.271371	-0.430166
ACOX1_MOUSE	Peroxisomal acyl-coenzyme A oxidase 1 (AOX) (EC 1.3.3.6) (Palmitoyl-CoA oxidase)	21.842	21.8477	21.9198	21.8045	21.7544	21.7397	22.1835	22.1733	22.1937	0.0311459	0.000259502	3.42603e-05	9.42972e-06	-0.514393	-0.48427	-0.105328	-0.711353	-0.974849	-1.05204	1.28068	1.22731	1.33424	-0.313628	-0.417253
ACOX2_MOUSE	Peroxisomal acyl-coenzyme A oxidase 2 (EC 1.17.99.3) (3-alpha,7-alpha,12-alpha-trihydroxy-5-beta-cholestanoyl-CoA 24-hydroxylase) (3-alpha,7-alpha,12-alpha-trihydroxy-5-beta-cholestanoyl-CoA oxidase) (Trihydroxycoprostanoyl-CoA oxidase) (THCA-CoA oxidase) (THCCox)	16.4509	16.3761	16.5528	16.6598	16.4832	16.5723	17.2331	17.3101	17.3453	0.196404	0.000163929	0.000284321	2.68188e-05	-0.814502	-1.00177	-0.559177	-0.291036	-0.733389	-0.510166	1.14525	1.33824	1.42655	-0.836232	-0.724363
ACOX3_MOUSE	Peroxisomal acyl-coenzyme A oxidase 3 (EC 1.3.3.6) (Branched-chain acyl-CoA oxidase) (BRCACox) (Pristanoyl-CoA oxidase)	20.5984	20.5888	20.6952	20.629	20.5044	20.5149	20.6357	20.6179	20.7304	0.210824	0.524993	0.102454	0.151459	-0.194002	-0.324807	1.11711	0.220846	-1.4687	-1.32625	0.311295	0.0700438	1.59446	-0.0338868	-0.111929
ACOXL_MOUSE	Acyl-coenzyme A oxidase-like protein (Acyl-CoA oxidase-like protein) (EC 1.3.3.-)	16.9238	17.3047	17.1277	17.7426	17.6579	17.711	17.386	17.6014	17.3949	0.00656712	0.058888	0.0311058	0.00472788	-1.80379	-0.440684	-1.07399	1.1269	0.823777	1.01374	-0.149713	0.62149	-0.11773	-0.342036	0.243114
ACPM_MOUSE	Acyl carrier protein, mitochondrial (ACP) (CI-SDAP) (NADH-ubiquinone oxidoreductase 9.6 kDa subunit)	22.5659	22.3826	22.3347	22.1331	22.2095	22.2016	22.4321	22.4238	22.5926	0.0297654	0.570597	0.00739236	0.0176251	1.25807	0.115972	-0.182628	-1.43874	-0.962689	-1.01206	0.42462	0.37254	1.42491	-0.0551277	-0.301433
ACS2L_MOUSE	Acetyl-coenzyme A synthetase 2-like, mitochondrial (EC 6.2.1.1) (Acetate--CoA ligase 2) (Acetyl-CoA synthetase 2) (AceCS2) (Acyl-CoA synthetase short-chain family member 1)	21.2495	21.3257	21.3066	21.3813	21.3518	21.3757	22.1322	21.987	22.1589	0.0371565	0.000162246	0.000182146	5.21847e-06	-0.871825	-0.674082	-0.723771	-0.529793	-0.606508	-0.544303	1.41918	1.04241	1.4887	-0.798757	-0.723109
ACSA_MOUSE	Acetyl-coenzyme A synthetase, cytoplasmic (EC 6.2.1.1) (Acetate--CoA ligase) (Acetyl-CoA synthetase) (ACS) (AceCS) (Acyl-CoA synthetase short-chain family member 2) (Acyl-activating enzyme)	21.3767	21.2611	21.35	21.3439	21.3946	21.2961	21.7056	21.7362	21.7384	0.746524	0.000403906	0.000228675	5.79501e-05	-0.45346	-1.03428	-0.587713	-0.618147	-0.363826	-0.858346	1.19924	1.35289	1.36364	-0.397458	-0.381859
ACSF2_MOUSE	Acyl-CoA synthetase family member 2, mitochondrial (EC 6.2.1.-)	22.6449	22.5481	22.5799	22.6548	22.6748	22.6286	23.0066	22.939	22.8307	0.121287	0.00466073	0.00673735	0.000995974	-0.48038	-1.07531	-0.87969	-0.41931	-0.296679	-0.580848	1.74286	1.32749	0.661864	-0.334439	-0.272702
ACSF3_MOUSE	Acyl-CoA synthetase family member 3, mitochondrial (EC 6.2.1.-)	19.2912	19.2784	19.3022	19.2678	19.2793	19.3969	19.4878	19.5096	19.539	0.59651	0.000171755	0.0107972	0.00163962	-0.724893	-0.839146	-0.627017	-0.934335	-0.831698	0.218208	1.02894	1.22403	1.48591	-0.221504	-0.197477
ACSL1_MOUSE	Long-chain-fatty-acid--CoA ligase 1 (EC 6.2.1.3) (Long-chain acyl-CoA synthetase 1) (LACS 1)	22.7958	22.7701	22.7458	22.9466	22.8909	22.897	23.3458	23.4245	23.5887	0.00346246	0.000728366	0.001825	7.33641e-05	-0.781904	-0.862761	-0.938785	-0.308989	-0.483476	-0.464326	0.94378	1.19069	1.70578	-0.682437	-0.541496
ACSL3_MOUSE	Long-chain-fatty-acid--CoA ligase 3 (EC 6.2.1.3) (Long-chain acyl-CoA synthetase 3) (LACS 3)	19.6346	19.4788	19.609	19.7681	19.6777	19.6805	19.8688	20.077	19.7483	0.0762016	0.0394005	0.132857	0.0314337	-0.540764	-1.45289	-0.690719	0.240801	-0.288467	-0.271968	0.830182	2.04932	0.124499	-0.32388	-0.189239
ACSL4_MOUSE	Long-chain-fatty-acid--CoA ligase 4 (EC 6.2.1.3) (Long-chain acyl-CoA synthetase 4) (LACS 4) (mACS4)	20.5028	20.6066	20.6259	20.7992	20.7307	20.729	21.2888	21.1663	21.127	0.0174429	0.000575226	0.00121757	7.67386e-05	-1.20782	-0.838	-0.769288	-0.151876	-0.395895	-0.402018	1.59269	1.15601	1.01619	-0.6156	-0.441088
ACSL5_MOUSE	Long-chain-fatty-acid--CoA ligase 5 (EC 6.2.1.3) (Long-chain acyl-CoA synthetase 5) (LACS 5)	22.4216	22.4491	22.5257	22.7763	22.6835	22.6949	23.1205	23.1748	23.0393	0.00407437	0.000210038	0.00130867	3.40187e-05	-1.19934	-1.1032	-0.835883	0.0390698	-0.284808	-0.244846	1.2408	1.43063	0.957577	-0.646099	-0.393305
ACSM1_MOUSE	Acyl-coenzyme A synthetase ACSM1, mitochondrial (EC 6.2.1.2) (Acyl-CoA synthetase medium-chain family member 1) (Butyrate--CoA ligase 1) (Butyryl-coenzyme A synthetase 1) (Lipoate-activating enzyme) (Middle-chain acyl-CoA synthetase 1)	16.7604	16.8301	16.8231	16.7419	16.8943	16.952	17.9306	17.887	17.9133	0.43044	1.69558e-06	8.12744e-05	1.51341e-06	-0.797102	-0.668578	-0.681559	-0.831235	-0.55008	-0.443647	1.36148	1.28104	1.32968	-1.10575	-1.04751
ACSS3_MOUSE	Acyl-CoA synthetase short-chain family member 3, mitochondrial (EC 6.2.1.1)	20.928	20.9416	20.8491	20.8325	21.0064	20.9382	21.1036	21.0323	21.1919	0.754893	0.0202685	0.055157	0.0326533	-0.449945	-0.333673	-1.12773	-1.27041	0.222992	-0.362323	1.05799	0.446221	1.81687	-0.203038	-0.183574
ACTA_MOUSE	Actin, aortic smooth muscle (Alpha-actin-2)	30.1913	30.2887	30.2451	30.3872	30.4411	30.356	30.411	30.5795	30.5657	0.0151764	0.0104372	0.105539	0.00655159	-1.45698	-0.72459	-1.05236	0.0163246	0.421674	-0.218685	0.194885	1.46174	1.35799	-0.277011	-0.123921
ACTB_MOUSE	Actin, cytoplasmic 1 (Beta-actin) [Cleaved into: Actin, cytoplasmic 1, N-terminally processed]	29.028	29.1185	29.1615	29.1749	28.9456	28.9979	29.213	29.0942	29.2144	0.472386	0.272524	0.168256	0.262082	-0.799603	0.135983	0.581036	0.719122	-1.65162	-1.1109	1.11366	-0.115471	1.12779	-0.0711922	-0.134398
ACTBL_MOUSE	Beta-actin-like protein 2 (Kappa-actin)	22.1828	22.3235	22.3333	22.3615	22.0012	22.1301	22.4161	22.2081	22.0991	0.375667	0.730508	0.613795	0.653093	-0.329087	0.686126	0.757348	0.960784	-1.64028	-0.709548	1.35523	-0.146709	-0.933867	0.0387709	-0.0768139
ACTG_MOUSE	Actin, cytoplasmic 2 (Gamma-actin) [Cleaved into: Actin, cytoplasmic 2, N-terminally processed]	17.6912	17.8391	17.7898	17.7362	17.4441	17.6205	17.8097	17.4239	17.625	0.14386	0.26783	0.897207	0.355596	0.177051	1.15495	0.828851	0.474779	-1.45605	-0.290288	0.960853	-1.58962	-0.260536	0.153784	-0.0192728
ACTN1_MOUSE	Alpha-actinin-1 (Alpha-actinin cytoskeletal isoform) (F-actin cross-linking protein) (Non-muscle alpha-actinin-1)	26.1315	26.2152	26.1871	26.1845	26.1751	26.1917	26.3526	26.3567	26.3707	0.827346	0.00195098	1.72552e-05	0.000282307	-1.18173	-0.274359	-0.579152	-0.60679	-0.709094	-0.529666	1.21362	1.25781	1.40937	-0.182064	-0.176226
ACTN2_MOUSE	Alpha-actinin-2 (Alpha-actinin skeletal muscle isoform 2) (F-actin cross-linking protein)	22.5904	22.4052	22.356	22.5688	22.6355	22.4374	22.6876	22.8007	22.8966	0.352974	0.0211259	0.0418257	0.0211773	-0.0397526	-1.06277	-1.33435	-0.159045	0.209435	-0.885041	0.497353	1.12192	1.65225	-0.344429	-0.247755
ACTN3_MOUSE	Alpha-actinin-3 (Alpha-actinin skeletal muscle isoform 3) (F-actin cross-linking protein)	19.3001	19.3995	19.2465	19.4398	19.4653	19.2522	19.2306	19.0871	19.1128	0.432776	0.0524129	0.0394719	0.0443684	0.138329	0.879167	-0.261314	1.17948	1.36951	-0.219082	-0.379641	-1.44905	-1.25739	0.171846	0.242231
ACTN4_MOUSE	Alpha-actinin-4 (Non-muscle alpha-actinin 4)	25.0198	25.0849	25.0911	25.0876	25.0296	25.0603	25.095	25.0557	25.0366	0.840931	0.925959	0.899507	0.970002	-1.47499	0.78383	0.999588	0.880259	-1.13436	-0.0684191	1.13681	-0.228233	-0.894481	0.00282354	-0.0032292
ACTS_MOUSE	Actin, alpha skeletal muscle (Alpha-actin-1)	17.5952	17.6163	17.6598	18.111	18.1566	17.6479	17.4915	17.5683	17.4094	0.100468	0.0542086	0.0461467	0.0318025	-0.382792	-0.30211	-0.135391	1.59382	1.76835	-0.180797	-0.780297	-0.485823	-1.09497	0.134028	0.48212
ACTY_MOUSE	Beta-centractin (Actin-related protein 1B) (ARP1B)	22.2827	22.249	22.3306	22.4009	22.4497	22.2993	22.6145	22.5526	22.5341	0.128918	0.0011812	0.0220345	0.00243924	-0.98277	-1.23716	-0.620309	-0.0885242	0.28074	-0.85696	1.52709	1.05879	0.919107	-0.279632	-0.183759
ACTZ_MOUSE	Alpha-centractin (Centractin) (ARP1) (Actin-RPV) (Centrosome-associated actin homolog)	21.215	21.2403	21.3665	21.2155	21.1053	21.1553	21.44	21.2156	21.3625	0.111805	0.463396	0.0688359	0.115494	-0.387861	-0.156262	0.999881	-0.383424	-1.39167	-0.933779	1.67205	-0.382188	0.96326	-0.0654366	-0.180652
ACVL1_MOUSE	Serine/threonine-protein kinase receptor R3 (SKR3) (EC 2.7.11.30) (Activin receptor-like kinase 1) (ALK-1) (TGF-B superfamily receptor type I) (TSR-I)	20.257	20.2316	20.3666	20.3121	20.0318	20.2112	20.4145	20.3975	20.4237	0.337269	0.0395771	0.0510961	0.0636027	-0.291822	-0.492332	0.573051	0.142974	-2.06872	-0.653361	0.951069	0.816175	1.02297	-0.126797	-0.226839
ACY1_MOUSE	Aminoacylase-1 (ACY-1) (EC 3.5.1.14) (N-acyl-L-amino-acid amidohydrolase)	21.0889	21.1117	21.0196	21.1548	21.104	21.1435	21.0759	21.0484	20.9776	0.127983	0.383001	0.0388763	0.0949962	0.146434	0.54336	-1.05907	1.29279	0.40926	1.09572	-0.0800995	-0.558396	-1.78999	0.0394498	0.100123
ACY2_MOUSE	Aspartoacylase (EC 3.5.1.15) (Aminoacylase-2) (ACY-2)	18.4486	18.4745	18.481	18.5333	18.5701	18.6742	18.8011	18.8539	18.7888	0.0453612	0.000100196	0.00892959	0.000277856	-1.12018	-0.955645	-0.914047	-0.582405	-0.348773	0.311973	1.11733	1.45262	1.03912	-0.34655	-0.222052
ACY3_MOUSE	N-acyl-aromatic-L-amino acid amidohydrolase (carboxylate-forming) (EC 3.5.1.114) (Acylase III) (Aminoacylase III) (AAIII) (Aminoacylase-3) (ACY-3) (Aspartoacylase-2) (Hepatitis C virus core-binding protein 1) (HCBP1)	20.2763	20.1365	20.217	20.2763	20.3074	20.2077	20.2774	20.2895	20.2168	0.342514	0.330318	0.947698	0.45777	0.575842	-1.99692	-0.514577	0.576052	1.14863	-0.685476	0.595981	0.819017	-0.51855	-0.0513176	0.00258674
ACYP1_MOUSE	Acylphosphatase-1 (EC 3.6.1.7) (Acylphosphatase, organ-common type isozyme) (Acylphosphate phosphohydrolase 1)	20.0553	20.1007	20.0458	19.9573	19.9737	20.1331	20.0525	19.9379	19.9849	0.476985	0.113081	0.673529	0.380635	0.425471	1.10281	0.28393	-1.03799	-0.79262	1.58689	0.383275	-1.32709	-0.624666	0.07551	0.0295894
ACYP2_MOUSE	Acylphosphatase-2 (EC 3.6.1.7) (Acylphosphatase, muscle type isozyme) (Acylphosphate phosphohydrolase 2)	20.3947	20.5939	20.4853	20.5563	20.5663	20.731	20.5652	20.3867	20.4447	0.192268	0.757474	0.120064	0.190355	-1.19076	0.631341	-0.362089	0.2872	0.378486	1.88502	0.368915	-1.26462	-0.733489	0.0257867	0.152307
ADA_MOUSE	Adenosine deaminase (EC 3.5.4.4) (Adenosine aminohydrolase)	21.9608	22.0318	22.0516	22.1599	22.1947	22.1658	22.0508	22.0114	21.9068	0.00582329	0.649131	0.0142761	0.00851496	-1.01078	-0.281859	-0.0792235	1.03238	1.3897	1.09358	-0.087082	-0.491265	-1.56546	0.0250679	0.183785
ADA10_MOUSE	Disintegrin and metalloproteinase domain-containing protein 10 (ADAM 10) (EC 3.4.24.81) (Kuzbanian protein homolog) (Mammalian disintegrin-metalloprotease) (CD antigen CD156c)	21.2535	21.2935	21.3002	21.4787	21.5413	21.4994	21.4654	21.4957	21.4158	0.000674305	0.00302074	0.185326	0.000342266	-1.53007	-1.15277	-1.0902	0.590966	1.18021	0.785633	0.466108	0.751558	-0.00143655	-0.176593	0.0474494
ADA15_MOUSE	Disintegrin and metalloproteinase domain-containing protein 15 (ADAM 15) (EC 3.4.24.-) (AD56) (Metalloprotease RGD disintegrin protein) (Metalloproteinase-like, disintegrin-like, and cysteine-rich protein 15) (MDC-15) (Metargidin)	18.6545	18.7174	18.617	18.6411	18.7904	18.7385	18.8707	18.9038	18.6859	0.315479	0.1003	0.296308	0.151153	-0.80039	-0.178942	-1.17063	-0.932891	0.542406	0.0302977	1.33611	1.6634	-0.489368	-0.157193	-0.0968213
ADA17_MOUSE	Disintegrin and metalloproteinase domain-containing protein 17 (ADAM 17) (EC 3.4.24.86) (TNF-alpha convertase) (TNF-alpha-converting enzyme) (CD antigen CD156b)	20.5123	20.568	20.5688	20.8091	20.8748	20.8742	20.6461	20.7509	20.5921	0.000456713	0.0870443	0.0210973	0.00151521	-1.25153	-0.855422	-0.849902	0.856895	1.32305	1.31882	-0.300728	0.443343	-0.684533	-0.113343	0.189647
ADAL_MOUSE	Adenosine deaminase-like protein (EC 3.5.4.-)	18.917	19.0309	19.1119	19.1081	19.2171	19.2755	19.4538	19.3734	19.3219	0.0736912	0.00603549	0.0426214	0.00549718	-1.63932	-0.981929	-0.51441	-0.536735	0.0927674	0.429282	1.45875	0.994376	0.697225	-0.363088	-0.182816
ADAM9_MOUSE	Disintegrin and metalloproteinase domain-containing protein 9 (ADAM 9) (EC 3.4.24.-) (Meltrin-gamma) (Metalloprotease/disintegrin/cysteine-rich protein 9) (Myeloma cell metalloproteinase)	17.49	17.7672	17.561	17.9041	17.753	17.7659	17.918	17.6747	17.604	0.104112	0.374396	0.518646	0.271776	-1.53673	0.353788	-1.0523	1.28725	0.256689	0.345169	1.38228	-0.27683	-0.759322	-0.126167	0.0754149
ADAP2_MOUSE	Arf-GAP with dual PH domain-containing protein 2 (Centaurin-alpha-2) (Cnt-a2)	17.5812	17.6926	17.7811	17.6076	17.3922	17.5174	17.9107	17.8249	17.9779	0.102952	0.0394189	0.00647493	0.00741513	-0.610684	-0.0303997	0.431267	-0.473239	-1.59557	-0.943474	1.10619	0.659215	1.4567	-0.219508	-0.398756
ADAS_MOUSE	Alkyldihydroxyacetonephosphate synthase, peroxisomal (Alkyl-DHAP synthase) (EC 2.5.1.26) (Alkylglycerone-phosphate synthase)	21.7625	21.7369	21.768	21.5875	21.4345	21.5072	21.4917	21.416	21.4237	0.00553382	0.000272268	0.259724	0.000774932	1.29208	1.12036	1.32896	0.118914	-0.90664	-0.419211	-0.523556	-1.03125	-0.979654	0.312023	0.0660018
ADAT2_MOUSE	tRNA-specific adenosine deaminase 2 (EC 3.5.4.-) (Deaminase domain-containing protein 1) (tRNA-specific adenosine-34 deaminase subunit ADAT2)	17.209	17.4825	17.3275	17.2292	17.3241	17.3169	17.0448	16.9448	17.1313	0.590159	0.035324	0.015685	0.0207025	-0.0872653	1.58051	0.635114	0.0356272	0.614335	0.570724	-1.08888	-1.69875	-0.561417	0.299422	0.249804
ADAT3_MOUSE	Probable inactive tRNA-specific adenosine deaminase-like protein 3 (tRNA-specific adenosine-34 deaminase subunit ADAT3)	17.3577	17.8369	17.4577	17.54	17.2357	17.6399	17.5077	17.5782	17.4938	0.699095	0.878047	0.682831	0.875351	-0.935015	1.88872	-0.345763	0.13917	-1.65438	0.727889	-0.0510412	0.363832	-0.133413	0.0242423	-0.0546828
ADCK1_MOUSE	Uncharacterized aarF domain-containing protein kinase 1 (EC 2.7.11.-)	18.9982	19.219	19.1109	18.9479	18.9934	19.0599	19.2216	19.3119	19.1157	0.202411	0.27787	0.0297933	0.0677494	-0.902065	0.900524	0.0173628	-1.31319	-0.94154	-0.398804	0.921459	1.65911	0.0571438	-0.107034	-0.216005
ADCK3_MOUSE	Atypical kinase ADCK3, mitochondrial (EC 2.7.-.-) (Chaperone activity of bc1 complex-like) (Chaperone-ABC1-like) (aarF domain-containing protein kinase 3)	20.1463	19.9416	19.8599	20.1104	20.2751	20.1909	20.2937	20.4968	21.0224	0.0982341	0.0560617	0.137281	0.0483228	-0.330751	-0.927664	-1.16617	-0.435569	0.0449353	-0.200524	0.0991601	0.691782	2.2248	-0.621707	-0.412187
ADCK4_MOUSE	AarF domain-containing protein kinase 4 (EC 2.7.11.-)	18.2609	18.5191	18.217	17.9413	17.9497	17.9586	18.3682	18.3045	18.3873	0.0154331	0.840279	9.36833e-05	0.00386903	0.229285	1.43514	0.024183	-1.2636	-1.2245	-1.18286	0.730084	0.432679	0.819592	-0.0209653	-0.403488
ADCK5_MOUSE	Uncharacterized aarF domain-containing protein kinase 5 (EC 2.7.11.-)	18.1247	18.0366	18.1447	18.0879	17.8512	17.9145	18.122	18.1423	18.1667	0.125885	0.306909	0.05546	0.0554565	0.530572	-0.260427	0.709904	0.200256	-1.92564	-1.35771	0.506479	0.688416	0.908144	-0.041674	-0.192456
ADCY2_MOUSE	Adenylate cyclase type 2 (EC 4.6.1.1) (ATP pyrophosphate-lyase 2) (Adenylate cyclase type II) (Adenylyl cyclase 2)	18.9999	19.1179	19.1354	19.0917	19.103	19.1187	18.9515	18.9849	18.9815	0.666823	0.0633061	0.000561686	0.0227999	-0.742263	0.882459	1.12294	0.521687	0.676821	0.89361	-1.40924	-0.949494	-0.996519	0.111796	0.131863
ADCY3_MOUSE	Adenylate cyclase type 3 (EC 4.6.1.1) (ATP pyrophosphate-lyase 3) (Adenylate cyclase type III) (AC-III) (Adenylate cyclase, olfactive type) (Adenylyl cyclase 3) (AC3)	17.8337	17.9203	18.0285	18.1885	18.0864	18.1212	18.0435	17.9662	17.858	0.03271	0.733689	0.0458918	0.0460453	-1.42681	-0.706454	0.193994	1.52656	0.676673	0.965727	0.318986	-0.323963	-1.22471	-0.028415	0.176144
ADCY4_MOUSE	Adenylate cyclase type 4 (EC 4.6.1.1) (ATP pyrophosphate-lyase 4) (Adenylate cyclase type IV) (Adenylyl cyclase 4)	19.1206	19.1445	19.1971	19.2181	19.1412	19.1209	19.3825	19.498	19.3911	0.88076	0.0034301	0.00514352	0.00140222	-0.889392	-0.71969	-0.346634	-0.197787	-0.743629	-0.887587	0.968146	1.78717	1.0294	-0.269797	-0.263841
ADCY5_MOUSE	Adenylate cyclase type 5 (EC 4.6.1.1) (ATP pyrophosphate-lyase 5) (Adenylate cyclase type V) (Adenylyl cyclase 5)	16.4094	16.5873	16.441	16.4822	16.4441	16.4021	16.4383	16.6883	16.7126	0.573215	0.265181	0.133573	0.190839	-0.851098	0.629216	-0.588295	-0.245368	-0.562647	-0.911889	-0.610611	1.46913	1.67157	-0.133841	-0.170293
ADCY6_MOUSE	Adenylate cyclase type 6 (EC 4.6.1.1) (ATP pyrophosphate-lyase 6) (Adenylate cyclase type VI) (Adenylyl cyclase 6) (Ca(2+)-inhibitable adenylyl cyclase)	18.5398	18.619	18.6052	18.6506	18.6603	18.7045	18.5052	18.6407	18.4636	0.0469129	0.43037	0.0730205	0.0935606	-0.742824	0.25503	0.0809183	0.653665	0.7752	1.33245	-1.17995	0.528782	-1.70326	0.0515069	0.135296
ADCY7_MOUSE	Adenylate cyclase type 7 (EC 4.6.1.1) (ATP pyrophosphate-lyase 7) (Adenylate cyclase type VII) (Adenylyl cyclase 7)	17.4464	17.5148	17.6004	17.451	17.4525	17.3359	17.3821	17.3543	17.4415	0.142666	0.0677744	0.681263	0.0916662	0.0524908	0.891799	1.94269	0.109435	0.127353	-1.30282	-0.736275	-1.07711	-0.00756132	0.127907	0.0205098
ADCY8_MOUSE	Adenylate cyclase type 8 (EC 4.6.1.1) (ATP pyrophosphate-lyase 8) (Adenylate cyclase type VIII) (Adenylyl cyclase 8) (Ca(2+)/calmodulin-activated adenylyl cyclase)	16.478	16.6125	16.4987	16.5654	16.4445	16.4715	16.5196	16.5711	16.6466	0.553082	0.425968	0.176248	0.356397	-0.818008	1.14005	-0.517236	0.454754	-1.30692	-0.91393	-0.213125	0.537646	1.63677	-0.0493465	-0.0852933
ADCY9_MOUSE	Adenylate cyclase type 9 (EC 4.6.1.1) (ATP pyrophosphate-lyase 9) (Adenylate cyclase type IX) (Adenylyl cyclase 9) (Adenylyl cyclase type 10) (ACTP10)	20.44	20.5303	20.4958	20.815	20.8334	20.8125	20.822	21.0127	20.9138	0.000256782	0.00218611	0.159015	0.000348389	-1.49813	-1.04985	-1.22111	0.364046	0.455411	0.351283	0.398619	1.34547	0.854268	-0.427479	-0.095843
ADDA_MOUSE	Alpha-adducin (Erythrocyte adducin subunit alpha)	23.5036	23.5386	23.5267	23.4911	23.4835	23.4818	23.5017	23.5495	23.5068	0.0245098	0.852803	0.0927866	0.0858691	-0.234917	1.22124	0.723866	-0.756361	-1.07128	-1.14096	-0.311941	1.67332	-0.102963	0.00362112	-0.0338806
ADDB_MOUSE	Beta-adducin (Add97) (Erythrocyte adducin subunit beta)	20.9351	21.4568	20.8648	20.8106	20.7438	20.8522	20.7479	20.9623	20.9123	0.208862	0.344926	0.374584	0.269239	0.0672605	2.49136	-0.259311	-0.511496	-0.821701	-0.317884	-0.802884	0.193342	-0.0386832	0.211435	-0.0719378
ADDG_MOUSE	Gamma-adducin (Adducin-like protein 70)	22.944	22.9312	23.0064	23.0319	23.0003	23.0068	22.9937	22.9576	22.9366	0.10509	0.944905	0.0590221	0.131223	-0.946825	-1.29584	0.754018	1.45057	0.588382	0.766352	0.407732	-0.574868	-1.14953	-0.00210214	0.0503833
ADH1_MOUSE	Alcohol dehydrogenase 1 (EC 1.1.1.1) (ADH-A2) (Alcohol dehydrogenase A subunit)	25.8878	25.9369	26.007	25.8958	25.7525	25.6931	24.7456	24.7347	24.6976	0.0780872	5.35934e-06	6.95925e-05	1.73481e-06	0.702262	0.787592	0.909206	0.716201	0.467265	0.364174	-1.28149	-1.30038	-1.36484	1.21795	1.05453
ADH7_MOUSE	Alcohol dehydrogenase class 4 mu/sigma chain (EC 1.1.1.1) (ADH-C2) (Alcohol dehydrogenase 7) (Alcohol dehydrogenase class IV mu/sigma chain) (Gastric alcohol dehydrogenase) (Retinol dehydrogenase)	20.1649	20.2342	20.0089	20.6439	20.5802	20.6535	21.7367	21.6157	21.7256	0.00225125	3.53288e-05	1.86554e-05	8.71787e-07	-0.942903	-0.842929	-1.1681	-0.25155	-0.343489	-0.237684	1.32577	1.15119	1.30969	-1.55665	-1.06678
ADHX_MOUSE	Alcohol dehydrogenase class-3 (EC 1.1.1.1) (Alcohol dehydrogenase 2) (Alcohol dehydrogenase 5) (Alcohol dehydrogenase B2) (ADH-B2) (Alcohol dehydrogenase class-III) (Glutathione-dependent formaldehyde dehydrogenase) (FALDH) (FDH) (GSH-FDH) (EC 1.1.1.-) (S-(hydroxymethyl)glutathione dehydrogenase) (EC 1.1.1.284)	24.6776	24.6432	24.367	24.2784	24.5056	24.4494	24.4068	24.4727	24.4485	0.274382	0.297178	0.679873	0.339484	1.63348	1.3606	-0.835717	-1.54046	0.266141	-0.180931	-0.5197	0.00476824	-0.188179	0.119964	-0.0315325
ADIPO_MOUSE	Adiponectin (30 kDa adipocyte complement-related protein) (Adipocyte complement-related 30 kDa protein) (ACRP30) (Adipocyte, C1q and collagen domain-containing protein) (Adipocyte-specific protein AdipoQ)	18.2004	18.2742	18.1541	18.2523	18.2771	18.3453	18.8002	18.8214	18.9151	0.140531	0.000215191	0.000248976	2.18432e-05	-0.818328	-0.575213	-0.97097	-0.647571	-0.565746	-0.341229	1.15684	1.22677	1.53544	-0.636015	-0.554032
ADK_MOUSE	Adenosine kinase (AK) (EC 2.7.1.20) (Adenosine 5'-phosphotransferase)	23.7739	23.7756	23.8332	24.0032	24.1238	24.0228	24.0958	24.0587	23.9656	0.00372469	0.00477395	0.863014	0.00227949	-1.3903	-1.37716	-0.95053	0.309874	1.20394	0.455249	0.996344	0.721521	0.031053	-0.245803	0.00989826
ADNP_MOUSE	Activity-dependent neuroprotector homeobox protein (Activity-dependent neuroprotective protein)	21.8174	21.7242	21.823	21.5171	21.6265	21.5549	21.3725	21.2198	21.329	0.00807037	0.000979331	0.00958608	0.000311871	1.22151	0.789374	1.24718	-0.170087	0.336929	0.00496141	-0.840355	-1.54761	-1.04191	0.481118	0.259098
ADO_MOUSE	Aldehyde oxidase 1 (AOXA_MOUSE)	19.8544	19.8819	19.8456	19.9239	19.96	19.9238	21.0133	20.9496	20.9463	0.00985587	1.39733e-06	2.01549e-06	5.41222e-09	-0.746512	-0.695263	-0.76282	-0.617063	-0.549804	-0.617311	1.41065	1.29218	1.28594	-1.10911	-1.03382
ADPGK_MOUSE	ADP-dependent glucokinase (ADP-GK) (ADPGK) (EC 2.7.1.147)	21.2779	21.2707	21.3014	21.2594	21.2883	21.2146	21.0725	21.0685	20.9491	0.278995	0.00365317	0.00809509	0.00112266	0.700369	0.644216	0.886266	0.554885	0.782771	0.200583	-0.920903	-0.952927	-1.89526	0.253295	0.224056
ADPPT_MOUSE	L-aminoadipate-semialdehyde dehydrogenase-phosphopantetheinyl transferase (EC 2.7.8.-) (4'-phosphopantetheinyl transferase) (Alpha-aminoadipic semialdehyde dehydrogenase-phosphopantetheinyl transferase) (AASD-PPT)	17.8385	17.9182	17.9269	17.6754	17.7694	17.6797	17.6841	17.6087	17.6796	0.0109864	0.00312378	0.264978	0.00192336	0.734299	1.42196	1.49715	-0.672857	0.138164	-0.635416	-0.597999	-1.24845	-0.636846	0.237085	0.0507337
ADPRH_MOUSE	[Protein ADP-ribosylarginine] hydrolase (ADP-ribosylarginine hydrolase) (EC 3.2.2.19) (ADP-ribose-L-arginine cleaving enzyme)	22.1376	22.1757	22.183	22.0419	21.9845	22.0256	21.8751	21.8678	21.9159	0.00259348	0.000169633	0.00447704	5.44274e-05	0.930603	1.23982	1.29914	0.153575	-0.312829	0.0207192	-1.20095	-1.26031	-0.869773	0.279152	0.131046
ADPRM_MOUSE	Manganese-dependent ADP-ribose/CDP-alcohol diphosphatase (EC 3.6.1.13) (EC 3.6.1.16) (EC 3.6.1.53) (ADPRibase-Mn) (CDP-choline phosphohydrolase)	16.3671	16.1258	16.4676	16.1637	16.2517	16.2184	16.3254	16.2316	16.1983	0.356799	0.561951	0.427845	0.496037	0.98623	-1.25794	1.92022	-0.905107	-0.0868972	-0.396464	0.598008	-0.274101	-0.583949	0.0684257	-0.0404565
ADRB2_MOUSE	Beta-2 adrenergic receptor (Beta-2 adrenoreceptor) (Beta-2 adrenoceptor)	17.9032	18.1502	17.9366	18.1297	18.114	18.1261	18.487	18.5159	18.3762	0.177784	0.00633107	0.00142068	0.00168537	-1.31275	-0.194515	-1.16148	-0.287464	-0.358415	-0.30358	1.32985	1.46025	0.828105	-0.463046	-0.336418
ADRM1_MOUSE	Proteasomal ubiquitin receptor ADRM1 (110 kDa cell membrane glycoprotein) (Gp110) (Adhesion-regulating molecule 1) (ARM-1) (Rpn13 homolog)	20.0023	19.9111	20.0406	19.8847	20.061	20.0478	19.8584	19.8624	19.6326	0.856608	0.0783201	0.0875226	0.0794176	0.586981	-0.0825277	0.867827	-0.276317	1.01796	0.9212	-0.469427	-0.439471	-2.12622	0.200172	0.213368
ADRO_MOUSE	NADPH:adrenodoxin oxidoreductase, mitochondrial (AR) (Adrenodoxin reductase) (EC 1.18.1.6) (Ferredoxin--NADP(+) reductase) (Ferredoxin reductase)	21.0344	20.9253	21.0906	21.0966	21.2369	21.1147	21.4595	21.284	21.2469	0.112907	0.0184146	0.0840248	0.0167916	-0.828928	-1.51855	-0.473469	-0.435064	0.451971	-0.320839	1.85961	0.750145	0.515123	-0.313374	-0.180715
ADSV_MOUSE	Adseverin (Gelsolin-like protein) (Scinderin)	18.7526	18.7809	18.6735	19.3539	19.3433	19.3176	18.8141	18.8245	18.8291	5.88314e-05	0.0552495	1.56065e-06	1.34892e-06	-0.750709	-0.650827	-1.0295	1.36941	1.3318	1.24136	-0.533669	-0.497089	-0.480772	-0.0869377	0.515675
ADT1_MOUSE	ADP/ATP translocase 1 (ADP,ATP carrier protein 1) (ADP,ATP carrier protein, heart/skeletal muscle isoform T1) (Adenine nucleotide translocator 1) (ANT 1) (Solute carrier family 25 member 4) (mANC1)	25.6499	25.5686	25.5061	25.5127	25.2593	25.2581	25.624	25.806	26.0695	0.0701202	0.130033	0.0338795	0.0266826	0.260869	-0.0598792	-0.306599	-0.280724	-1.28028	-1.28492	0.158716	0.876648	1.91617	-0.258277	-0.489788
ADT2_MOUSE	ADP/ATP translocase 2 (ADP,ATP carrier protein 2) (Adenine nucleotide translocator 2) (ANT 2) (Solute carrier family 25 member 5) [Cleaved into: ADP/ATP translocase 2, N-terminally processed]	23.8459	23.727	23.7428	23.8074	23.8104	23.727	23.9914	24.0569	24.0986	0.843989	0.00468224	0.00297603	0.00154909	-0.149312	-0.972391	-0.863123	-0.415582	-0.395309	-0.972449	0.857846	1.31083	1.59949	-0.277061	-0.267358
ADX_MOUSE	Adrenodoxin, mitochondrial (Adrenal ferredoxin) (Ferredoxin-1)	20.0324	20.2925	19.9522	20.3715	20.5039	20.4713	20.7061	20.5491	20.2737	0.0317782	0.0624611	0.670315	0.0459479	-1.30659	-0.237651	-1.63632	0.0870926	0.631345	0.497223	1.46244	0.817099	-0.314638	-0.417319	-0.0607666
ADXL_MOUSE	Adrenodoxin-like protein, mitochondrial (Ferredoxin-1-like protein)	18.9678	18.8937	18.9651	18.8946	19.0493	19.0837	18.957	19.0057	18.9505	0.347626	0.389059	0.563718	0.548808	-0.099284	-1.26372	-0.142315	-1.2496	1.18067	1.72075	-0.269665	0.495229	-0.372064	-0.0288314	0.0381567
AEBP1_MOUSE	Adipocyte enhancer-binding protein 1 (AE-binding protein 1) (Aortic carboxypeptidase-like protein)	20.2714	20.1299	20.2112	20.0944	20.1593	20.1373	20.2034	20.3216	20.2724	0.17766	0.313168	0.0259738	0.0764811	0.931074	-0.916531	0.144988	-1.37967	-0.533249	-0.820209	0.0427577	1.58717	0.943677	-0.0616225	-0.135462
AEDO_MOUSE	2-aminoethanethiol dioxygenase (EC 1.13.11.19) (Cysteamine dioxygenase)	20.7516	20.7176	20.7894	20.7477	20.7668	20.773	20.8424	20.6291	20.549	0.685104	0.427593	0.368493	0.448177	0.246967	-0.13518	0.672359	0.202773	0.418591	0.48814	1.26836	-1.13036	-2.03165	0.0793506	0.0889918
AES_MOUSE	Amino-terminal enhancer of split (Amino enhancer of split) (Grg-5) (Groucho-related protein 5) (Protein ESP1) (Protein GRG)	18.8077	18.8526	18.9126	18.9406	18.8452	18.8766	18.8626	18.8634	18.8831	0.51095	0.718143	0.57161	0.602255	-1.65848	-0.491618	1.06377	1.7894	-0.684459	0.12908	-0.234198	-0.212162	0.298664	-0.0120601	0.0177531
AF10_MOUSE	Protein AF-10	16.6926	16.7854	16.9869	16.6251	16.631	16.7196	16.3584	16.3734	16.3967	0.151231	0.00704107	0.000968128	0.00319487	0.349948	0.789331	1.74384	0.029977	0.0579664	0.477593	-1.23391	-1.16239	-1.05236	0.445473	0.282419
AF1L1_MOUSE	Actin filament-associated protein 1-like 1 (AFAP1-like protein 1)	21.4424	21.5677	21.5196	21.9301	21.7563	21.8802	21.6803	21.5816	21.5537	0.00545839	0.146337	0.0177258	0.00314281	-1.28141	-0.533035	-0.820252	1.63275	0.593798	1.33444	0.139946	-0.449909	-0.616326	-0.0953022	0.250319
AF1L2_MOUSE	Actin filament-associated protein 1-like 2 (AFAP1-like protein 2)	22.224	22.1832	22.1726	22.3015	22.3121	22.2483	21.9073	21.8993	21.9102	0.0203265	5.66098e-05	4.46076e-05	3.29047e-06	0.548928	0.313602	0.252558	0.995243	1.05627	0.68856	-1.2752	-1.32148	-1.25848	0.287678	0.381732
AF9_MOUSE	Protein AF-9 (Myeloid/lymphoid or mixed-lineage leukemia translocated to chromosome 3 protein homolog)	19.056	19.1326	19.0674	19.1257	19.1441	19.1546	18.9203	18.9092	18.9393	0.0907877	0.00309177	5.73642e-05	8.61557e-05	0.0601274	0.818667	0.172839	0.750179	0.933211	1.03676	-1.28323	-1.3937	-1.09486	0.162364	0.21853
AFAD_MOUSE	Afadin (Protein Af-6)	24.1628	24.1732	24.2009	24.2019	24.3153	24.2754	24.224	24.2356	24.1716	0.0720877	0.238874	0.236065	0.102586	-1.0783	-0.874587	-0.33206	-0.311956	1.90811	1.1258	0.120972	0.34798	-0.905956	-0.0314626	0.0537835
AFAM_MOUSE	Afamin (Alpha-albumin) (Alpha-Alb)	20.9903	21.3555	20.7728	20.7807	20.7235	20.9431	20.8969	21.4606	21.381	0.286889	0.44616	0.0839671	0.193777	-0.151155	1.11688	-0.90622	-0.87897	-1.07752	-0.314912	-0.475593	1.48194	1.20556	-0.206614	-0.430364
AFAP1_MOUSE	Actin filament-associated protein 1 (110 kDa actin filament-associated protein) (AFAP-110)	20.6972	20.8002	20.7402	20.6001	20.6902	20.6397	20.2859	20.3629	20.328	0.060943	0.000352098	0.000752712	5.8419e-05	0.647821	1.17963	0.870107	0.147201	0.611869	0.351213	-1.47398	-1.0768	-1.25706	0.420281	0.317735
AFF3_MOUSE	AF4/FMR2 family member 3 (Lymphoid nuclear protein related to AF4) (Protein LAF-4)	16.3616	16.756	16.466	16.4726	16.373	16.2973	16.3227	16.301	16.1568	0.316559	0.106489	0.171803	0.134218	-0.16827	2.1938	0.457358	0.496606	-0.099618	-0.553069	-0.401255	-0.531244	-1.39431	0.267722	0.120829
AFF4_MOUSE	AF4/FMR2 family member 4	19.2431	19.3163	19.3657	19.2011	19.1137	19.1536	18.8127	18.8574	18.9059	0.0252218	0.000546544	0.00128897	0.000152385	0.66681	1.0275	1.27089	0.460042	0.0293063	0.225981	-1.45328	-1.23313	-0.994114	0.449699	0.297456
AFG31_MOUSE	AFG3-like protein 1 (EC 3.4.24.-)	20.5697	20.8036	20.5445	20.433	20.3209	20.3095	20.4577	20.5086	20.5173	0.0356917	0.16211	0.0324518	0.0267702	0.499216	2.08574	0.328414	-0.427682	-1.18863	-1.26544	-0.260135	0.0847119	0.143804	0.14473	-0.140068
AFG32_MOUSE	AFG3-like protein 2 (EC 3.4.24.-)	21.5893	21.6358	21.5638	21.6117	21.6659	21.6918	21.7388	21.7258	21.7941	0.130243	0.00622099	0.0378084	0.00687097	-1.04433	-0.430995	-1.38033	-0.749387	-0.0351222	0.30635	0.925655	0.753964	1.65419	-0.156636	-0.0964688
AFTIN_MOUSE	Aftiphilin	20.3506	20.4209	20.3936	20.4292	20.3999	20.4314	20.5387	20.3544	20.3283	0.236358	0.799705	0.855668	0.84818	-0.877702	0.25184	-0.186991	0.38487	-0.0857362	0.420528	2.14583	-0.816974	-1.23567	-0.0187907	0.0129926
AG10B_MOUSE	Putative Dol-P-Glc:Glc(2)Man(9)GlcNAc(2)-PP-Dol alpha-1,2-glucosyltransferase (EC 2.4.1.256) (Alpha-1,2-glucosyltransferase ALG10-A) (Alpha-2-glucosyltransferase ALG10-B) (Asparagine-linked glycosylation protein 10 homolog B)	16.8224	17.1513	17.0371	17.0864	17.2245	17.0829	17.0157	16.9799	16.7929	0.29911	0.566007	0.0727077	0.23466	-1.4078	0.918132	0.110867	0.459229	1.43588	0.434663	-0.0406122	-0.293787	-1.61657	0.074101	0.201764
AGAP1_MOUSE	Arf-GAP with GTPase, ANK repeat and PH domain-containing protein 1 (AGAP-1) (Centaurin-gamma-2) (Cnt-g2)	21.4047	21.4177	21.479	21.4443	21.3483	21.3486	21.5493	21.5409	21.5442	0.245674	0.00850312	0.00681495	0.00551739	-0.602113	-0.439475	0.323338	-0.109068	-1.30437	-1.30112	1.20028	1.09586	1.13667	-0.11103	-0.164426
AGAP3_MOUSE	Arf-GAP with GTPase, ANK repeat and PH domain-containing protein 3 (AGAP-3) (CRAM-associated GTPase) (CRAG) (Centaurin-gamma-3) (Cnt-g3) (MR1-interacting protein) (MRIP-1)	19.0549	19.0829	19.118	19.1558	19.1038	19.1688	19.1927	19.2164	19.1415	0.0999539	0.026595	0.2425	0.0471807	-1.57188	-1.0367	-0.367206	0.355314	-0.63869	0.603987	1.06016	1.51328	0.081728	-0.0982481	-0.0407331
AGFG1_MOUSE	Arf-GAP domain and FG repeat-containing protein 1 (HIV-1 Rev-binding protein homolog) (Nucleoporin-like protein RIP)	21.7074	21.7447	21.8335	21.8683	21.9665	22.0188	22.0307	22.0091	21.874	0.0307133	0.0273844	0.775701	0.0264015	-1.56549	-1.25426	-0.5117	-0.221484	0.599052	1.03619	1.13563	0.955463	-0.173386	-0.209402	-0.0201038
AGFG2_MOUSE	Arf-GAP domain and FG repeat-containing protein 2 (HIV-1 Rev-binding protein-like protein) (Rev/Rex activation domain-binding protein related) (RAB-R)	19.2939	19.3744	19.2631	19.2483	19.2057	19.3122	19.5315	19.5115	19.4693	0.291738	0.00693989	0.00230242	0.00156475	-0.519394	0.146711	-0.774316	-0.897211	-1.2498	-0.367484	1.44732	1.28186	0.932311	-0.193621	-0.248685
AGGF1_MOUSE	Angiogenic factor with G patch and FHA domains 1 (Angiogenic factor VG5Q) (mVG5Q)	16.3117	16.4255	16.2678	16.0427	16.0552	16.11	15.907	15.5989	15.7151	0.00663326	0.00421857	0.023393	0.00132256	0.964634	1.38157	0.804015	-0.0200477	0.025621	0.226308	-0.517091	-1.64523	-1.21978	0.594668	0.328998
AGK_MOUSE	Acylglycerol kinase, mitochondrial (EC 2.7.1.107) (EC 2.7.1.94) (Multiple substrate lipid kinase) (MuLK) (Multi-substrate lipid kinase)	21.892	21.8469	21.8861	21.8814	21.9064	21.8996	22.0006	22.0312	22.0641	0.262786	0.00247475	0.00234135	0.000405841	-0.550499	-1.13784	-0.627334	-0.687835	-0.362519	-0.451573	0.86418	1.26208	1.69134	-0.157004	-0.136173
AGM1_MOUSE	Phosphoacetylglucosamine mutase (PAGM) (EC 5.4.2.3) (Acetylglucosamine phosphomutase) (N-acetylglucosamine-phosphate mutase) (Phosphoglucomutase-3) (PGM 3)	23.1394	23.124	23.1338	23.1071	23.1036	23.0858	23.4348	23.4067	23.5312	0.0136818	0.00102305	0.000723121	4.5094e-05	-0.515792	-0.604243	-0.548054	-0.700696	-0.720917	-0.822533	1.17391	1.01283	1.7255	-0.325194	-0.358763
AGO1_MOUSE	Protein argonaute-1 (Argonaute1) (mAgo1) (Argonaute RISC catalytic component 1) (Eukaryotic translation initiation factor 2C 1) (eIF-2C 1) (eIF2C 1) (Piwi/argonaute family protein meIF2C1)	20.9702	21.0184	21.0529	21.1058	21.0322	21.0203	21.0435	21.0416	21.074	0.33963	0.208721	0.992853	0.417081	-1.8419	-0.566987	0.344558	1.74214	-0.202417	-0.518401	0.0964394	0.0460067	0.900571	-0.0392108	-0.000273821
AGO2_MOUSE	Protein argonaute-2 (Argonaute2) (mAgo2) (EC 3.1.26.n2) (Argonaute RISC catalytic component 2) (Eukaryotic translation initiation factor 2C 2) (eIF-2C 2) (eIF2C 2) (Piwi/argonaute family protein meIF2C2) (Protein slicer)	21.6446	21.7228	21.6147	21.5981	21.6293	21.5347	21.4016	21.4095	21.3363	0.160063	0.00218417	0.00481214	0.00124941	0.767258	1.36077	0.540288	0.414162	0.651008	-0.0666383	-1.07712	-1.01702	-1.5727	0.278253	0.204913
AGO3_MOUSE	Protein argonaute-3 (Argonaute3) (mAgo3) (Argonaute RISC catalytic component 3) (Eukaryotic translation initiation factor 2C 3) (eIF-2C 3) (eIF2C 3) (Piwi/argonaute family protein meIF2C3)	17.9353	18.3443	18.2834	18.086	18.1272	18.1406	18.1865	18.1806	18.1871	0.616186	0.982474	0.0156822	0.763683	-1.96034	1.55402	1.03087	-0.664943	-0.311058	-0.196356	0.197866	0.147117	0.202815	0.00297833	-0.0667403
AGR2_MOUSE	Anterior gradient protein 2 homolog (AG-2) (mAG-2) (Protein Gob-4) (Secreted cement gland protein XAG-2 homolog)	18.3586	18.5334	18.2716	18.6765	18.8843	18.8606	18.6006	18.6472	18.5502	0.0143356	0.0612173	0.043671	0.0074239	-1.17965	-0.318722	-1.60807	0.386042	1.40945	1.2927	0.0121808	0.241941	-0.235863	-0.211479	0.207772
AGR3_MOUSE	Anterior gradient protein 3 homolog	18.4771	18.3038	18.3162	18.1561	18.4259	18.3971	18.6048	18.5596	18.5304	0.719595	0.0291661	0.0538564	0.0690827	0.406435	-0.80583	-0.718698	-1.83861	0.0481224	-0.153349	1.29954	0.983216	0.779173	-0.199232	-0.238589
AGRIN_MOUSE	Agrin [Cleaved into: Agrin N-terminal 110 kDa subunit; Agrin C-terminal 110 kDa subunit; Agrin C-terminal 90 kDa fragment (C90); Agrin C-terminal 22 kDa fragment (C22)]	23.1038	23.1818	23.0911	23.3852	23.3168	23.3624	23.4754	23.3903	23.2857	0.00274198	0.0139115	0.645766	0.0048468	-1.36664	-0.787998	-1.46131	0.720324	0.213143	0.551857	1.3899	0.758268	-0.0175515	-0.258194	-0.0289931
AHDC1_MOUSE	AT-hook DNA-binding motif-containing protein 1	19.5797	19.5905	19.5842	19.5867	19.6794	19.6053	19.32	19.3051	19.218	0.24226	0.000683676	0.00129182	0.000111313	0.498872	0.563494	0.525865	0.54108	1.09713	0.652758	-1.05949	-1.1485	-1.67121	0.303751	0.342792
AHR_MOUSE	Aryl hydrocarbon receptor (Ah receptor) (AhR)	20.5497	20.6782	20.6692	20.7702	20.8233	20.7894	20.4017	20.596	20.3761	0.0215407	0.0971559	0.00912114	0.00783709	-0.483896	0.308267	0.252528	0.875429	1.2031	0.993823	-1.39652	-0.198416	-1.55432	0.174414	0.336356
AHSA1_MOUSE	Activator of 90 kDa heat shock protein ATPase homolog 1 (AHA1)	22.0413	22.0528	22.0754	21.9613	21.807	21.8152	22.1038	22.0467	22.1221	0.0187548	0.238159	0.0139774	0.00435092	0.326575	0.424561	0.616303	-0.352864	-1.66345	-1.59424	0.85741	0.372826	1.01288	-0.0343636	-0.229711
AHSA2_MOUSE	Activator of 90 kDa heat shock protein ATPase homolog 2	19.3829	19.5288	19.6348	19.5746	19.5365	19.5502	19.3774	19.3671	19.364	0.631996	0.116522	0.000100339	0.0494525	-0.913387	0.465111	1.46701	0.897868	0.537813	0.667094	-0.965381	-1.06334	-1.09279	0.146011	0.184241
AHSP_MOUSE	Alpha-hemoglobin-stabilizing protein (Erythroid differentiation-related factor) (Erythroid-associated factor)	20.0704	19.8833	19.9807	18.5856	18.6632	18.7809	17.9823	18.2994	18.222	7.6995e-05	7.88523e-05	0.0101796	5.1769e-06	1.38491	1.15557	1.275	-0.435654	-0.340423	-0.196128	-1.17529	-0.786562	-0.881429	1.81027	0.508675
AIDA_MOUSE	Axin interactor, dorsalization-associated protein (Axin interaction partner and dorsalization antagonist)	19.3135	19.3667	19.3798	19.4258	19.2717	19.3865	19.5175	19.309	19.3987	0.881554	0.436241	0.569773	0.673231	-0.834909	-0.10574	0.0752192	0.706427	-1.40855	0.166627	1.96456	-0.897021	0.333382	-0.0550393	-0.0470266
AIF1_MOUSE	Allograft inflammatory factor 1 (AIF-1) (Ionized calcium-binding adapter molecule 1)	19.0665	18.9668	19.0818	19.2764	19.2465	19.2069	19.3272	19.2916	19.2987	0.00770299	0.00208168	0.0520492	0.000587478	-1.02057	-1.80836	-0.899898	0.635831	0.399971	0.0878562	1.03694	0.756161	0.812065	-0.26743	-0.0625515
AIF1L_MOUSE	Allograft inflammatory factor 1-like (Ionized calcium-binding adapter molecule 2)	19.5848	19.4935	19.5099	18.8942	18.9989	18.9871	18.578	18.586	18.6075	0.000195255	5.75534e-06	0.000419135	7.81447e-07	1.35658	1.13486	1.17463	-0.321971	-0.0673954	-0.0962182	-1.09062	-1.07105	-1.01882	0.938902	0.369565
AIFM1_MOUSE	Apoptosis-inducing factor 1, mitochondrial (EC 1.1.1.-) (Programmed cell death protein 8)	23.0922	22.9962	23.1068	23.0362	23.077	23.0531	23.4676	23.4325	23.4774	0.806721	0.00045273	2.36818e-05	2.18651e-05	-0.49937	-0.973791	-0.427184	-0.775716	-0.574148	-0.692511	1.35591	1.18242	1.40439	-0.394104	-0.403684
AIFM2_MOUSE	Apoptosis-inducing factor 2 (EC 1.-.-.-) (Apoptosis-inducing factor homologous mitochondrion-associated inducer of death) (Apoptosis-inducing factor-like mitochondrion-associated inducer of death)	19.8279	19.728	19.9002	19.8868	19.8526	19.7584	20.0215	19.919	20.0423	0.836106	0.0490873	0.0404607	0.0476098	-0.509804	-1.45316	0.173476	0.0469467	-0.276201	-1.16625	1.31899	0.350352	1.51566	-0.175583	-0.161677
AIMP1_MOUSE	Aminoacyl tRNA synthase complex-interacting multifunctional protein 1 (Multisynthase complex auxiliary component p43) [Cleaved into: Endothelial monocyte-activating polypeptide 2 (EMAP-2) (Endothelial monocyte-activating polypeptide II) (EMAP-II) (Small inducible cytokine subfamily E member 1)]	22.0642	22.116	22.0186	22.0414	22.0889	22.0861	21.9326	21.8838	21.7939	0.862779	0.0165437	0.00965433	0.00480542	0.562005	1.03585	0.144173	0.353215	0.78842	0.762703	-0.643292	-1.08969	-1.91339	0.196168	0.202077
AIMP2_MOUSE	Aminoacyl tRNA synthase complex-interacting multifunctional protein 2 (Multisynthase complex auxiliary component p38) (Protein JTV-1)	20.7998	20.8655	20.9822	20.7685	20.5223	20.5809	20.696	20.5241	20.5624	0.0473867	0.0180273	0.759283	0.0296477	0.604424	1.00316	1.71092	0.414308	-1.07921	-0.723515	-0.0255746	-1.06856	-0.835938	0.288364	0.0297593
AINX_MOUSE	Alpha-internexin (Alpha-Inx) (66 kDa neurofilament protein) (NF-66) (Neurofilament-66)	26.8367	26.8116	26.6849	26.7364	26.9462	26.9649	26.7617	26.6452	26.5332	0.294835	0.181013	0.0749713	0.0973324	0.485892	0.305828	-0.603701	-0.233707	1.272	1.4065	-0.0523959	-0.888313	-1.69211	0.131002	0.235809
AIP_MOUSE	AH receptor-interacting protein (AIP) (Aryl-hydrocarbon receptor-interacting protein)	22.5981	22.5487	22.7393	22.6679	22.8848	22.802	22.5852	22.5449	22.4572	0.140678	0.219437	0.0255016	0.0395239	-0.358724	-0.71762	0.665925	0.147321	1.72177	1.12106	-0.452461	-0.745417	-1.38186	0.0996268	0.2558
AJUBA_MOUSE	LIM domain-containing protein ajuba	20.0287	20.158	20.0571	20.2478	20.1474	20.2059	20.0661	20.0298	20.0436	0.0714035	0.440983	0.00768473	0.0205548	-0.981762	0.59129	-0.636169	1.68424	0.4621	1.17412	-0.526484	-0.967767	-0.799564	0.0347291	0.153869
AK1A1_MOUSE	Alcohol dehydrogenase [NADP(+)] (EC 1.1.1.2) (Aldehyde reductase) (Aldo-keto reductase family 1 member A1)	23.2092	23.2572	23.1301	23.185	23.2186	23.3075	23.143	23.0839	23.1228	0.5033	0.114731	0.0407788	0.0744461	0.350531	1.02291	-0.756893	0.0125088	0.48258	1.72744	-0.576222	-1.40397	-0.858881	0.0822662	0.120499
AK1CD_MOUSE	Aldo-keto reductase family 1 member C13 (EC 1.1.1.-)	20.2983	20.1666	20.3802	20.1473	20.1894	20.1846	20.5186	20.4549	20.6225	0.165109	0.0340475	0.00210637	0.00404432	-0.177835	-0.936108	0.294053	-1.04748	-0.804595	-0.832359	1.0908	0.724155	1.68936	-0.250289	-0.35821
AKA10_MOUSE	A-kinase anchor protein 10, mitochondrial (AKAP-10) (Dual specificity A kinase-anchoring protein 2) (D-AKAP-2) (Protein kinase A-anchoring protein 10) (PRKA10)	19.235	19.2605	19.216	19.3872	19.3644	19.3035	19.4684	19.3832	19.2731	0.0151458	0.0763178	0.726393	0.0848325	-1.02607	-0.722625	-1.25241	0.784259	0.513095	-0.210708	1.7501	0.736916	-0.572554	-0.137757	-0.0231993
AKA12_MOUSE	A-kinase anchor protein 12 (AKAP-12) (Germ cell lineage protein gercelin) (Src-suppressed C kinase substrate) (SSeCKS)	25.2137	25.1504	25.1315	24.9542	25.0971	25.1379	24.5851	24.5529	24.4176	0.169326	0.000344806	0.0019835	0.000139492	0.965094	0.760129	0.699052	0.124874	0.587724	0.719636	-1.06987	-1.1743	-1.61234	0.646677	0.544536
AKA7A_MOUSE	A-kinase anchor protein 7 isoform alpha (AKAP-7 isoform alpha) (A-kinase anchor protein 18) (AKAP-18) (A-kinase anchor protein 9 kDa) (AKAP 9) (Protein kinase A-anchoring protein 7 isoform alpha) (PRKA7 isoform alpha)	19.7211	19.6557	19.6267	19.7083	19.6325	19.6925	19.4898	19.631	19.5959	0.797257	0.13298	0.0942528	0.110688	1.1709	0.234837	-0.17983	0.987534	-0.0967176	0.762037	-2.1395	-0.119094	-0.620169	0.0955876	0.10553
AKA7G_MOUSE	A-kinase anchor protein 7 isoform gamma (AKAP-7 isoform gamma) (A-kinase anchor protein 18) (AKAP-18) (Protein kinase A-anchoring protein 7 isoform gamma) (PRKA7 isoform gamma)	14.8107	15.0346	15.0402	15.0264	14.9998	14.9998	15.0415	14.9217	15.0731	0.571428	0.600288	0.94485	0.738386	-2.27092	0.499273	0.569372	0.397943	0.0692983	0.0697344	0.585629	-0.896992	0.976665	-0.0503049	-0.00345659
AKAP1_MOUSE	A-kinase anchor protein 1, mitochondrial (Dual specificity A-kinase-anchoring protein 1) (D-AKAP-1) (Protein kinase A-anchoring protein 1) (PRKA1) (Spermatid A-kinase anchor protein) (S-AKAP)	18.3179	18.3464	18.3554	18.3728	18.4802	18.4392	18.3177	18.2714	18.2694	0.052406	0.0502622	0.0145271	0.0104078	-0.484717	-0.0830016	0.0445085	0.289961	1.80518	1.22691	-0.488317	-1.14132	-1.16921	0.053761	0.144604
AKAP2_MOUSE	A-kinase anchor protein 2 (AKAP-2) (AKAP expressed in kidney and lung) (AKAP-KL) (Protein kinase A-anchoring protein 2) (PRKA2)	24.5067	24.5178	24.5432	24.7856	24.7954	24.9151	25.341	25.2275	25.186	0.00198034	0.000105878	0.00253578	2.14576e-05	-1.12584	-1.09149	-1.01227	-0.258579	-0.227908	0.144462	1.46895	1.11588	0.986796	-0.728895	-0.41943
AKAP5_MOUSE	A-kinase anchor protein 5 (AKAP-5) (A-kinase anchor protein 150 kDa) (AKAP 150) (P150) (cAMP-dependent protein kinase regulatory subunit II high affinity-binding protein)	23.4581	23.4897	23.4985	23.5782	23.6519	23.7093	23.8143	23.7947	23.6801	0.0145831	0.00298831	0.108138	0.00283427	-1.30534	-1.06659	-0.999522	-0.396146	0.162081	0.596512	1.39128	1.24259	0.375128	-0.280896	-0.116513
AKAP8_MOUSE	A-kinase anchor protein 8 (AKAP-8) (A-kinase anchor protein 95 kDa) (AKAP 95)	22.0994	22.1762	22.1217	22.2055	22.4098	22.4224	22.0521	22.042	21.9084	0.0446237	0.0634153	0.0148686	0.00713202	-0.357616	0.0975772	-0.225638	0.27137	1.48268	1.55742	-0.638087	-0.69763	-1.49007	0.131566	0.34505
AKAP9_MOUSE	A-kinase anchor protein 9 (AKAP-9) (Protein kinase A-anchoring protein 9) (PRKA9)	23.122	23.1871	23.177	23.124	23.131	23.1565	23.1207	23.0444	23.084	0.330332	0.0574349	0.0885035	0.0590971	-0.121203	1.34541	1.11867	-0.0772862	0.0804659	0.655019	-0.151224	-1.87134	-0.978517	0.0790248	0.0541123
AKCL2_MOUSE	1,5-anhydro-D-fructose reductase (AF reductase) (EC 1.1.1.263) (Aldo-keto reductase family 1 member C-like protein 2) (Aldo-keto reductase family 1 member E1) (Aldo-keto reductase family 1 member E2)	20.9171	20.8383	20.8984	20.9178	20.8874	20.8362	20.9732	20.9836	21.0113	0.908406	0.0164699	0.0145088	0.0193907	-0.0173923	-1.29528	-0.319647	-0.00573053	-0.498786	-1.32829	0.892391	1.06188	1.51085	-0.104779	-0.1089
AKIB1_MOUSE	Ankyrin repeat and IBR domain-containing protein 1	19.6669	19.8414	19.7133	19.8776	19.854	20.0132	20.0576	20.0014	20.0592	0.0726216	0.00576734	0.0792055	0.00725338	-1.5942	-0.39186	-1.27478	-0.142478	-0.305463	0.791969	1.0978	0.7101	1.10891	-0.298853	-0.124462
AKIP1_MOUSE	A-kinase-interacting protein 1 (Breast cancer-associated gene 3 protein) (PKA-interacting protein) (Proline-rich protein BCA3)	17.6671	17.7666	17.5723	17.7535	17.7091	17.8103	18.0188	17.8794	17.8866	0.232486	0.0227537	0.0341191	0.0179155	-0.887845	-0.13756	-1.60243	-0.236054	-0.57146	0.192164	1.76336	0.713081	0.766739	-0.259598	-0.170612
AKIR2_MOUSE	Akirin-2	18.5306	18.5376	18.4118	18.3341	18.4195	18.4308	18.361	18.4012	18.4243	0.125495	0.094424	0.986218	0.110017	1.51232	1.61524	-0.237257	-1.37991	-0.123162	0.0434354	-0.984273	-0.39341	-0.0529948	0.0978526	-0.000655731
AKNA_MOUSE	AT-hook-containing transcription factor	16.4763	16.5011	16.6064	16.5532	16.5843	16.5484	16.5941	16.6153	16.6115	0.457766	0.122127	0.0259261	0.164753	-1.78712	-1.2902	0.815604	-0.249289	0.374358	-0.344944	0.569692	0.993758	0.918145	-0.079	-0.0449931
AKP8L_MOUSE	A-kinase anchor protein 8-like (AKAP8-like protein) (Neighbor of A-kinase-anchoring protein 95) (Neighbor of AKAP95)	19.6416	19.7145	19.6038	19.6001	19.6148	19.6806	19.7666	19.7503	19.7932	0.627108	0.0284662	0.00758592	0.0136413	-0.585569	0.396551	-1.09368	-1.14431	-0.945664	-0.0595632	1.09786	0.878657	1.45572	-0.116757	-0.138223
AKT1_MOUSE	RAC-alpha serine/threonine-protein kinase (EC 2.7.11.1) (AKT1 kinase) (Protein kinase B) (PKB) (Protein kinase B alpha) (PKB alpha) (Proto-oncogene c-Akt) (RAC-PK-alpha) (Thymoma viral proto-oncogene)	21.6732	21.662	21.6723	21.6549	21.5353	21.481	21.3479	21.2843	21.243	0.0950204	0.000251935	0.0113282	0.000632299	0.951933	0.888172	0.946532	0.847489	0.166973	-0.142528	-0.899851	-1.26184	-1.49688	0.377439	0.265312
AKT2_MOUSE	RAC-beta serine/threonine-protein kinase (EC 2.7.11.1) (Protein kinase Akt-2) (Protein kinase B beta) (PKB beta) (RAC-PK-beta)	20.2075	20.1662	20.2507	20.2582	20.4685	20.3177	20.2362	20.3648	20.1049	0.105483	0.747958	0.312467	0.264294	-0.52058	-0.901026	-0.121219	-0.0519411	1.88855	0.496831	-0.255039	0.931758	-1.46734	-0.0271647	0.11282
AKT3_MOUSE	RAC-gamma serine/threonine-protein kinase (EC 2.7.11.1) (Protein kinase Akt-3) (Protein kinase B gamma) (PKB gamma) (RAC-PK-gamma)	18.9929	19.1176	18.9367	19.1261	19.0174	19.2002	19.0615	18.9756	19.0694	0.259634	0.76285	0.264645	0.338246	-0.746049	0.745342	-1.4192	0.848028	-0.453151	1.73397	0.074894	-0.953072	0.169235	-0.0198016	0.0790374
AKTIP_MOUSE	AKT-interacting protein (FT1) (Fused toes protein)	16.9796	17.1374	16.9872	16.6837	16.5061	16.6601	16.6652	16.8129	17.0229	0.00526801	0.157543	0.139177	0.0185958	0.711518	1.45404	0.74745	-0.680418	-1.51621	-0.791529	-0.767602	-0.0726409	0.915393	0.201036	-0.217007
AKTS1_MOUSE	Proline-rich AKT1 substrate 1 (Proline-rich AKT substrate)	21.6252	21.2149	21.684	21.7933	21.619	21.8078	21.5557	21.4218	21.422	0.219478	0.801068	0.0220845	0.178005	0.279513	-1.85727	0.585523	1.15496	0.247483	1.23034	-0.0824135	-0.779679	-0.77846	0.0414992	0.273536
AL14E_MOUSE	ARL14 effector protein (ARF7 effector protein)	18.2787	18.4456	18.3932	18.3068	18.3729	18.38	18.1419	18.1196	18.165	0.74151	0.0106661	0.00139392	0.00434912	-0.0872826	1.29324	0.859555	0.144746	0.692077	0.75038	-1.21996	-1.40428	-1.02849	0.230329	0.211063
AL1A1_MOUSE	Retinal dehydrogenase 1 (RALDH 1) (RalDH1) (EC 1.2.1.36) (ALDH-E1) (ALHDII) (Aldehyde dehydrogenase family 1 member A1) (Aldehyde dehydrogenase, cytosolic)	25.2579	25.0024	25.126	25.5057	25.4747	25.5468	27.495	27.3943	27.4663	0.00770002	8.20792e-06	7.46462e-07	9.50966e-08	-0.713877	-0.9501	-0.835812	-0.484698	-0.513383	-0.44668	1.35469	1.26163	1.32823	-2.32312	-1.94279
AL1A2_MOUSE	Retinal dehydrogenase 2 (RALDH 2) (RalDH2) (EC 1.2.1.36) (Aldehyde dehydrogenase family 1 member A2) (Retinaldehyde-specific dehydrogenase type 2) (RALDH(II))	21.1167	20.979	20.9955	20.7735	20.8082	20.8964	21.3505	21.223	21.2931	0.0227607	0.0105103	0.000876276	0.000570302	0.32625	-0.331803	-0.253011	-1.31387	-1.14814	-0.726555	1.44357	0.834298	1.16926	-0.258469	-0.462833
AL1A3_MOUSE	Aldehyde dehydrogenase family 1 member A3 (EC 1.2.1.5) (Aldehyde dehydrogenase 6) (Retinaldehyde dehydrogenase 3) (RALDH-3) (RalDH3)	19.2374	19.1298	18.9655	19.0643	18.9097	18.9635	19.3355	19.2604	19.2724	0.221715	0.0962778	0.00367838	0.0178091	0.704094	0.0211426	-1.0218	-0.394648	-1.37603	-1.03505	1.32652	0.850013	0.925757	-0.178489	-0.310257
AL1A7_MOUSE	Aldehyde dehydrogenase, cytosolic 1 (EC 1.2.1.3) (ALDH class 1) (ALDH-E1) (ALHDII) (Aldehyde dehydrogenase family 1 member A7) (Aldehyde dehydrogenase phenobarbital-inducible)	23.0684	23.1124	23.1145	23.113	23.1674	23.0786	23.2989	23.2202	23.2307	0.516676	0.00631396	0.0218142	0.00595462	-1.11519	-0.554774	-0.528605	-0.547748	0.144642	-0.984739	1.81842	0.817119	0.950867	-0.151536	-0.1303
AL1B1_MOUSE	Aldehyde dehydrogenase X, mitochondrial (EC 1.2.1.3) (Aldehyde dehydrogenase family 1 member B1)	21.8254	21.3049	21.519	21.3009	21.5894	21.4216	21.5583	21.5825	21.6624	0.550294	0.756143	0.140749	0.548917	1.75763	-1.33307	-0.0613958	-1.35653	0.35623	-0.64008	0.171673	0.315595	0.789956	-0.0513101	-0.163777
AL1L1_MOUSE	Cytosolic 10-formyltetrahydrofolate dehydrogenase (10-FTHFDH) (FDH) (EC 1.5.1.6) (Aldehyde dehydrogenase family 1 member L1)	22.0625	22.1797	22.1028	22.2496	22.2352	22.3055	23.2791	23.2017	23.2818	0.0214902	1.23535e-05	8.16522e-06	2.52077e-07	-0.895362	-0.677582	-0.820552	-0.547552	-0.574405	-0.443703	1.36595	1.22212	1.37109	-1.1392	-0.990749
AL1L2_MOUSE	Mitochondrial 10-formyltetrahydrofolate dehydrogenase (Mitochondrial 10-FTHFDH) (mtFDH) (EC 1.5.1.6) (Aldehyde dehydrogenase family 1 member L2)	18.6576	18.5894	18.5828	18.6228	18.6704	18.629	18.6624	18.6255	18.6399	0.336533	0.281124	0.924644	0.400306	0.868097	-1.36405	-1.57772	-0.272236	1.28647	-0.0683139	1.02281	-0.18328	0.288227	-0.0326448	-0.0018542
AL2CL_MOUSE	ALS2 C-terminal-like protein	17.2725	17.313	17.538	17.3499	17.3721	17.4369	17.3922	17.4322	17.4918	0.897967	0.503366	0.249519	0.695572	-1.50831	-1.02861	1.63571	-0.591237	-0.328302	0.438514	-0.0905047	0.383427	1.08931	-0.0642796	-0.0524514
AL3A1_MOUSE	Aldehyde dehydrogenase, dimeric NADP-preferring (EC 1.2.1.5) (Aldehyde dehydrogenase 4) (Aldehyde dehydrogenase family 3 member A1) (Dioxin-inducible aldehyde dehydrogenase 3)	21.0048	21.1221	21.0058	21.3803	21.3788	21.4978	22.5018	22.3652	22.3895	0.00248766	1.79034e-05	6.47909e-05	7.84118e-07	-1.00676	-0.817194	-1.00517	-0.399515	-0.401904	-0.209547	1.41416	1.1933	1.23263	-1.37459	-0.999847
AL3A2_MOUSE	Fatty aldehyde dehydrogenase (EC 1.2.1.3) (Aldehyde dehydrogenase 3) (Aldehyde dehydrogenase family 3 member A2)	23.6093	23.4391	23.5599	23.5296	23.3919	23.398	23.7921	23.746	23.9783	0.227845	0.0255343	0.00898758	0.00590625	0.0220829	-0.832149	-0.225768	-0.377706	-1.06893	-1.03808	0.939033	0.707965	1.87355	-0.302681	-0.398931
AL3B1_MOUSE	Aldehyde dehydrogenase family 3 member B1 (EC 1.2.1.5) (Aldehyde dehydrogenase 7)	20.8623	20.7958	20.7894	20.9261	20.9015	20.945	21.4024	21.5481	21.4977	0.0149926	0.000164183	0.000232433	7.55524e-06	-0.677144	-0.889777	-0.910048	-0.47342	-0.552053	-0.413046	1.04858	1.51405	1.35286	-0.666929	-0.558587
AL4A1_MOUSE	Delta-1-pyrroline-5-carboxylate dehydrogenase, mitochondrial (P5C dehydrogenase) (EC 1.2.1.88) (Aldehyde dehydrogenase family 4 member A1) (L-glutamate gamma-semialdehyde dehydrogenase)	22.6038	22.5628	22.6637	22.7613	22.8373	22.9798	23.7433	23.5933	23.6948	0.0239908	3.59519e-05	0.000463604	1.03635e-05	-0.910777	-0.994611	-0.788203	-0.588498	-0.432909	-0.141377	1.42084	1.11398	1.32155	-1.06702	-0.817643
AL7A1_MOUSE	Alpha-aminoadipic semialdehyde dehydrogenase (Alpha-AASA dehydrogenase) (EC 1.2.1.31) (Aldehyde dehydrogenase family 7 member A1) (EC 1.2.1.3) (Antiquitin-1) (Betaine aldehyde dehydrogenase) (EC 1.2.1.8) (Delta1-piperideine-6-carboxylate dehydrogenase) (P6c dehydrogenase)	22.6558	22.6714	22.801	22.8215	22.9515	22.9155	22.9897	22.9911	22.8914	0.0360236	0.0118682	0.295377	0.0107629	-1.56691	-1.44422	-0.42118	-0.258713	0.767351	0.482814	1.06856	1.07943	0.292865	-0.24802	-0.0612073
AL9A1_MOUSE	4-trimethylaminobutyraldehyde dehydrogenase (TMABADH) (EC 1.2.1.47) (Aldehyde dehydrogenase family 9 member A1) (EC 1.2.1.3)	23.7471	23.6406	23.6751	23.6993	23.6653	23.6587	23.7847	23.7292	23.7886	0.716702	0.0955668	0.0154389	0.0603173	0.676249	-1.25646	-0.63082	-0.190735	-0.808601	-0.928774	1.35873	0.350686	1.42972	-0.0798937	-0.0930633
ALAT1_MOUSE	Alanine aminotransferase 1 (ALT1) (EC 2.6.1.2) (Glutamate pyruvate transaminase 1) (GPT 1) (Glutamic--alanine transaminase 1) (Glutamic--pyruvic transaminase 1)	20.9849	21.218	21.1648	21.7576	21.6614	21.676	22.3034	22.0985	22.1902	0.00167744	0.000308213	0.00167516	3.15767e-05	-1.45334	-0.960905	-1.07323	0.179287	-0.0240526	0.00693321	1.33237	0.899579	1.09336	-1.07482	-0.499034
ALAT2_MOUSE	Alanine aminotransferase 2 (ALT2) (EC 2.6.1.2) (Glutamate pyruvate transaminase 2) (GPT 2) (Glutamic--alanine transaminase 2) (Glutamic--pyruvic transaminase 2)	17.6857	17.7339	17.8102	17.666	17.6469	17.7459	18.3297	18.0938	18.2328	0.293857	0.00356652	0.00206298	0.000458506	-0.748497	-0.565369	-0.275756	-0.823548	-0.895882	-0.520023	1.69762	0.801765	1.32969	-0.475479	-0.5325
ALBU_MOUSE	Serum albumin	30.4145	30.9085	30.0691	30.2762	30.2117	30.4387	30.6681	31.2011	30.9583	0.572476	0.172244	0.0196668	0.0882707	-0.409528	0.876623	-1.30873	-0.769539	-0.937654	-0.34644	0.250619	1.63834	1.00631	-0.478441	-0.633614
ALD1_MOUSE	Aldose reductase-related protein 1 (EC 1.1.1.21) (Aldehyde reductase) (AR) (Aldo-keto reductase family 1 member B7) (MVDP) (Vas deferens androgen-dependent protein)	20.8141	20.8268	20.791	20.7385	20.7413	20.675	21.4265	21.1256	21.3025	0.0184213	0.00571342	0.00324359	0.000514402	-0.450901	-0.40454	-0.534726	-0.725891	-0.715932	-0.957102	1.77842	0.683314	1.32736	-0.474244	-0.566612
ALD2_MOUSE	Aldose reductase-related protein 2 (AR) (EC 1.1.1.21) (Aldehyde reductase) (Fibroblast growth factor-regulated protein) (Protein FR-1)	20.1244	20.0572	20.0085	20.0356	20.0682	20.1119	20.1768	20.1094	20.0377	0.842832	0.44244	0.475202	0.582225	0.812844	-0.447404	-1.36124	-0.853793	-0.240704	0.577356	1.7953	0.530727	-0.81309	-0.044575	-0.0360702
ALDH2_MOUSE	Aldehyde dehydrogenase, mitochondrial (EC 1.2.1.3) (AHD-M1) (ALDH class 2) (ALDH-E2) (ALDHI)	26.2809	26.159	26.3128	26.5015	26.4508	26.4762	27.4256	27.3771	27.3797	0.0101267	2.07348e-05	1.80127e-06	3.38811e-07	-0.809682	-1.0413	-0.74904	-0.390482	-0.486916	-0.438601	1.3651	1.27304	1.27789	-1.14321	-0.917938
ALDOA_MOUSE	Fructose-bisphosphate aldolase A (EC 4.1.2.13) (Aldolase 1) (Muscle-type aldolase)	25.4987	25.461	25.2299	25.6361	25.8083	25.7987	26.1815	26.1345	26.3021	0.0253538	0.00115951	0.00361784	0.000370743	-0.780535	-0.883719	-1.51722	-0.403969	0.0681718	0.0419727	1.09105	0.962433	1.42182	-0.809479	-0.458334
ALDOB_MOUSE	Fructose-bisphosphate aldolase B (EC 4.1.2.13) (Aldolase 2) (Liver-type aldolase)	15.7564	15.7179	15.6982	15.6956	15.7454	15.8932	15.8751	15.7778	16.0224	0.432031	0.0836858	0.286869	0.154511	-0.377712	-0.726665	-0.905728	-0.929331	-0.477485	0.864092	0.699537	-0.183297	2.03659	-0.167602	-0.113704
ALDOC_MOUSE	Fructose-bisphosphate aldolase C (EC 4.1.2.13) (Aldolase 3) (Brain-type aldolase) (Scrapie-responsive protein 2) (Zebrin II)	19.9685	19.8944	19.8191	19.8691	19.9525	19.9504	19.9994	19.9504	20.1605	0.5888	0.136259	0.178297	0.153939	0.175989	-0.595633	-1.37869	-0.858965	0.00977817	-0.0121414	0.49786	-0.0124509	2.17425	-0.142766	-0.112759
ALDR_MOUSE	Aldose reductase (AR) (EC 1.1.1.21) (Aldehyde reductase)	23.8429	24.1443	24.1384	24.5279	24.471	24.4779	24.9188	24.5672	24.2919	0.011198	0.0562619	0.611179	0.037176	-1.71132	-0.743192	-0.762062	0.489442	0.306576	0.328536	1.74515	0.615652	-0.268783	-0.550782	-0.100378
ALG1_MOUSE	Chitobiosyldiphosphodolichol beta-mannosyltransferase (EC 2.4.1.142) (Asparagine-linked glycosylation protein 1 homolog) (Beta-1,4-mannosyltransferase) (GDP-Man:GlcNAc2-PP-dolichol mannosyltransferase) (GDP-mannose-dolichol diphosphochitobiose mannosyltransferase)	17.8904	18.0784	17.996	18.1995	18.2408	18.2754	18.1629	18.1765	18.1106	0.0129759	0.0493171	0.0408856	0.00796013	-1.92279	-0.386398	-1.05931	0.603811	0.941726	1.22424	0.305118	0.416082	-0.122482	-0.161767	0.088527
ALG12_MOUSE	Dol-P-Man:Man(7)GlcNAc(2)-PP-Dol alpha-1,6-mannosyltransferase (EC 2.4.1.260) (Asparagine-linked glycosylation protein 12 homolog) (Dolichyl-P-Man:Man(7)GlcNAc(2)-PP-dolichyl-alpha-1,6-mannosyltransferase) (Mannosyltransferase ALG12 homolog)	17.3217	17.291	17.5555	17.6307	17.5192	17.504	17.6599	17.7445	17.6689	0.155329	0.0263109	0.0438772	0.0264708	-1.43224	-1.63061	0.074606	0.559481	-0.159737	-0.257608	0.747713	1.29276	0.805628	-0.30171	-0.13983
ALG13_MOUSE	Putative bifunctional UDP-N-acetylglucosamine transferase and deubiquitinase ALG13 (EC 2.4.1.141) (EC 3.4.19.12) (Asparagine-linked glycosylation 13 homolog) (Glycosyltransferase 28 domain-containing protein 1) (UDP-N-acetylglucosamine transferase subunit ALG13 homolog)	18.8662	18.749	18.832	18.9709	18.8974	18.8764	19.0806	19.0105	18.984	0.0927104	0.00979885	0.0535081	0.00947309	-0.513758	-1.66523	-0.850188	0.513939	-0.208122	-0.41385	1.5917	0.902581	0.642935	-0.209317	-0.110159
ALG14_MOUSE	UDP-N-acetylglucosamine transferase subunit ALG14 homolog	18.7373	18.7101	18.6567	18.8394	18.9443	18.779	18.9566	18.975	19.029	0.0467844	0.000886893	0.0664009	0.00235596	-0.825111	-1.02849	-1.42906	-0.0604244	0.724863	-0.513055	0.817119	0.955116	1.35903	-0.285481	-0.132634
ALG2_MOUSE	Alpha-1,3/1,6-mannosyltransferase ALG2 (EC 2.4.1.132) (EC 2.4.1.257) (Asparagine-linked glycosylation protein 2 homolog) (GDP-Man:Man(1)GlcNAc(2)-PP-Dol alpha-1,3-mannosyltransferase) (GDP-Man:Man(1)GlcNAc(2)-PP-dolichol mannosyltransferase) (GDP-Man:Man(2)GlcNAc(2)-PP-Dol alpha-1,6-mannosyltransferase)	21.1323	21.1264	21.1752	21.0285	20.9882	21.0599	21.2023	20.9608	21.1795	0.00994218	0.718298	0.328371	0.252872	0.4247	0.357023	0.909073	-0.749694	-1.20562	-0.394707	1.21615	-1.51545	0.958532	0.0303951	-0.088667
ALG5_MOUSE	Dolichyl-phosphate beta-glucosyltransferase (DolP-glucosyltransferase) (EC 2.4.1.117) (Asparagine-linked glycosylation protein 5 homolog)	19.1691	19.2785	19.2765	19.4338	19.5209	19.5127	19.3864	19.4924	19.4123	0.00555607	0.0172349	0.236911	0.00409954	-1.78508	-0.8889	-0.905063	0.383745	1.09795	1.03056	-0.00447455	0.863931	0.20733	-0.188999	0.058804
ALG9_MOUSE	Alpha-1,2-mannosyltransferase ALG9 (EC 2.4.1.259) (EC 2.4.1.261) (Asparagine-linked glycosylation protein 9 homolog) (Disrupted in bipolar disorder protein 1 homolog) (Dol-P-Man:Man(6)GlcNAc(2)-PP-Dol alpha-1,2-mannosyltransferase) (Dol-P-Man:Man(8)GlcNAc(2)-PP-Dol alpha-1,2-mannosyltransferase)	17.8823	17.8719	18.0358	17.9583	17.9356	17.8813	18.061	18.1121	18.0753	0.935998	0.0502871	0.00454143	0.0336997	-1.03937	-1.15175	0.606118	-0.225222	-0.468176	-1.05022	0.87587	1.42357	1.02919	-0.15277	-0.157702
ALKB3_MOUSE	Alpha-ketoglutarate-dependent dioxygenase alkB homolog 3 (EC 1.14.11.-) (Alkylated DNA repair protein alkB homolog 3)	20.3745	20.4245	20.3557	20.2872	20.4715	20.4173	20.3165	20.3507	20.2474	0.909652	0.0944642	0.236084	0.269408	0.197213	0.903593	-0.0689862	-1.03683	1.56689	0.800904	-0.623317	-0.139379	-1.60009	0.0800737	0.0871302
ALKB5_MOUSE	RNA demethylase ALKBH5 (EC 1.14.11.-) (Alkylated DNA repair protein alkB homolog 5) (Alpha-ketoglutarate-dependent dioxygenase alkB homolog 5)	19.5225	19.5184	19.4352	19.5292	19.4588	19.6024	19.5048	19.5756	19.5829	0.490682	0.173913	0.641591	0.455803	-0.0544368	-0.128591	-1.62168	0.0662769	-1.19852	1.37996	-0.371315	0.898967	1.02933	-0.0624139	-0.0243081
ALKB8_MOUSE	Alkylated DNA repair protein alkB homolog 8 (EC 1.14.11.-) (Probable alpha-ketoglutarate-dependent dioxygenase ABH8) (S-adenosyl-L-methionine-dependent tRNA methyltransferase ABH8) (tRNA (carboxymethyluridine(34)-5-O)-methyltransferase ABH8) (EC 2.1.1.-) (EC 2.1.1.229)	16.5852	16.6008	16.6351	16.4006	16.5453	16.4577	16.3204	16.3839	16.5039	0.0355175	0.0215213	0.394233	0.0273868	0.85177	0.99503	1.31104	-0.845596	0.485119	-0.320167	-1.5826	-0.998624	0.104024	0.20429	0.0651314
ALMS1_MOUSE	Alstrom syndrome protein 1 homolog	19.441	19.4543	19.3469	19.3571	19.4337	19.4822	19.4392	19.552	19.5248	0.846163	0.129805	0.179434	0.190687	-0.102097	0.0947785	-1.49093	-1.33976	-0.209271	0.506024	-0.129087	1.53623	1.13412	-0.0912512	-0.0809674
ALR_MOUSE	FAD-linked sulfhydryl oxidase ALR (EC 1.8.3.2) (Augmenter of liver regeneration)	16.7433	16.9776	16.7593	16.828	16.8477	16.9245	17.1576	16.7997	17.0801	0.647429	0.233185	0.265275	0.284615	-1.09584	0.521984	-0.98573	-0.511115	-0.374593	0.155619	1.76538	-0.706159	1.23045	-0.185783	-0.145747
ALRF2_MOUSE	Aly/REF export factor 2 (Alyref) (RNA and export factor-binding protein 2)	20.4606	20.4567	20.3649	20.3712	20.4059	20.4832	20.2852	20.2103	20.2511	0.880241	0.00934015	0.0123613	0.00936553	0.972879	0.933231	-0.00560063	0.058221	0.413882	1.20411	-0.820814	-1.58623	-1.16968	0.178564	0.171252
ALS_MOUSE	Insulin-like growth factor-binding protein complex acid labile subunit (ALS)	18.0719	18.0793	18.0337	17.9882	17.9878	18.0617	18.1267	18.3846	18.519	0.15827	0.0719752	0.0482505	0.0275022	-0.362877	-0.322687	-0.56827	-0.813731	-0.815674	-0.417665	-0.067326	1.32196	2.04627	-0.281799	-0.330876
ALS2_MOUSE	Alsin (Amyotrophic lateral sclerosis 2 protein homolog)	17.8447	17.9253	17.9436	18.0974	17.9709	18.069	18.0978	18.191	18.0509	0.0446313	0.0151198	0.296908	0.0194249	-1.64043	-0.891499	-0.721182	0.708774	-0.467386	0.445044	0.711955	1.57865	0.276075	-0.208642	-0.0674078
AMACR_MOUSE	Alpha-methylacyl-CoA racemase (EC 5.1.99.4) (2-methylacyl-CoA racemase)	20.1014	19.9678	20.0971	19.7835	19.9743	19.8229	19.8783	19.7205	19.7175	0.0552431	0.0146731	0.325598	0.0209314	1.38989	0.485987	1.36049	-0.76004	0.530324	-0.494049	-0.119429	-1.18655	-1.20663	0.283365	0.0881713
AMBP_MOUSE	Protein AMBP [Cleaved into: Alpha-1-microglobulin; Inter-alpha-trypsin inhibitor light chain (ITI-LC) (Bikunin) (HI-30); Trypstatin]	21.3159	21.5572	20.9857	20.699	20.4822	20.5429	20.4906	20.7021	20.7577	0.0160955	0.026125	0.507789	0.00780239	1.2651	1.9028	0.392836	-0.364768	-0.937486	-0.777135	-0.915245	-0.356436	-0.209665	0.636127	-0.0754513
AMD_MOUSE	Peptidyl-glycine alpha-amidating monooxygenase (PAM) [Includes: Peptidylglycine alpha-hydroxylating monooxygenase (PHM) (EC 1.14.17.3); Peptidyl-alpha-hydroxyglycine alpha-amidating lyase (EC 4.3.2.5) (Peptidylamidoglycolate lyase) (PAL)]	20.1939	20.0864	20.1238	20.331	20.4381	20.3307	20.4405	20.4024	20.4106	0.00823846	0.00108412	0.244235	0.0008247	-0.81842	-1.6013	-1.32915	0.17934	0.958475	0.177215	0.976336	0.699082	0.75842	-0.283137	-0.0512358
AMERL_MOUSE	AMMECR1-like protein	18.6509	18.6436	18.711	18.3885	18.2907	18.2747	18.1026	18.288	18.3461	0.00107356	0.00522419	0.425199	0.0021724	1.14885	1.11435	1.43648	-0.10624	-0.573885	-0.650461	-1.47364	-0.586726	-0.308725	0.422914	0.0723702
AMFR_MOUSE	E3 ubiquitin-protein ligase AMFR (EC 6.3.2.-) (Autocrine motility factor receptor) (AMF receptor)	19.124	19.0839	19.1135	19.1175	19.2832	19.1569	19.2283	19.3544	19.3666	0.200349	0.0102744	0.122028	0.0206128	-0.727471	-1.09612	-0.824639	-0.787293	0.736129	-0.425448	0.231091	1.39095	1.5028	-0.209253	-0.13054
AMOL1_MOUSE	Angiomotin-like protein 1 (junction-enriched and -associated protein) (JEAP)	20.976	20.9968	21.0498	21.0206	21.1443	21.1286	20.7455	20.8453	20.775	0.113301	0.00403745	0.00319144	0.00107792	0.0779447	0.221056	0.586286	0.385043	1.23613	1.12811	-1.50829	-0.821321	-1.30496	0.218902	0.309178
AMOL2_MOUSE	Angiomotin-like protein 2	19.7781	19.9401	19.8159	19.8584	19.8416	19.9664	19.9451	19.8772	19.8319	0.520192	0.53435	0.940391	0.725711	-1.46023	1.03923	-0.877359	-0.221587	-0.480542	1.44545	1.11673	0.0683053	-0.629988	-0.0400395	0.0040673
AMOT_MOUSE	Angiomotin	18.953	19.0459	19.0714	19.0791	19.2115	19.2849	19.3234	19.1861	19.293	0.0743407	0.0113781	0.35987	0.0246661	-1.60906	-0.890225	-0.692603	-0.633381	0.391486	0.959626	1.25742	0.194802	1.02194	-0.244077	-0.0756618
AMPB_MOUSE	Aminopeptidase B (AP-B) (EC 3.4.11.6) (Arginine aminopeptidase) (Arginyl aminopeptidase) (Cytosol aminopeptidase IV)	22.3333	22.4111	22.3825	22.376	22.1747	22.2414	22.6012	22.5215	22.6504	0.153175	0.00799387	0.00955327	0.00519958	-0.488439	0.005592	-0.17634	-0.217591	-1.49586	-1.07198	1.21257	0.706823	1.52522	-0.215384	-0.326978
AMPD1_MOUSE	AMP deaminase 1 (EC 3.5.4.6) (AMP deaminase isoform M) (Myoadenylate deaminase)	15.9397	15.9469	15.8636	16.0016	15.7549	15.8923	16.1591	16.2462	16.3142	0.680577	0.00346213	0.0133442	0.00477056	-0.392898	-0.354502	-0.799749	-0.061634	-1.38088	-0.6462	0.780328	1.24585	1.60969	-0.323105	-0.356866
AMPD2_MOUSE	AMP deaminase 2 (EC 3.5.4.6) (AMP deaminase isoform L)	20.1201	20.2727	20.1673	20.2624	20.2454	20.1568	20.3154	20.3624	20.2583	0.565783	0.0819287	0.111553	0.10526	-1.53031	0.416259	-0.928793	0.285053	0.0673785	-1.06202	0.96068	1.55938	0.232369	-0.125351	-0.0904992
AMPD3_MOUSE	AMP deaminase 3 (EC 3.5.4.6) (AMP deaminase H-type) (AMP deaminase isoform E) (Heart-type AMPD)	19.8849	19.9211	19.8759	19.8315	19.8343	19.8206	20.4866	20.474	20.5255	0.0106869	8.46682e-06	2.01563e-06	4.89055e-08	-0.589277	-0.475561	-0.61727	-0.756649	-0.747956	-0.79092	1.29819	1.25894	1.42051	-0.601411	-0.666594
AMPE_MOUSE	Glutamyl aminopeptidase (EAP) (EC 3.4.11.7) (Aminopeptidase A) (AP-A) (BP-1/6C3 antigen) (CD antigen CD249)	25.4034	25.4049	25.526	25.4464	25.4383	25.2605	24.7557	24.7533	24.598	0.436644	0.000358041	0.00105463	0.000105083	0.622439	0.626632	0.95843	0.740266	0.718215	0.230788	-1.15277	-1.15918	-1.58482	0.742397	0.67937
AMPH_MOUSE	Amphiphysin	20.9939	21.0536	20.9994	21.3226	21.3221	21.4789	21.0565	21.0795	21.0467	0.00295827	0.10163	0.0041095	0.000494839	-0.88823	-0.549221	-0.856566	0.977375	0.974973	1.86499	-0.532836	-0.402388	-0.588094	-0.0452634	0.313658
AMPL_MOUSE	Cytosol aminopeptidase (EC 3.4.11.1) (Leucine aminopeptidase 3) (LAP-3) (Leucyl aminopeptidase) (Proline aminopeptidase) (EC 3.4.11.5) (Prolyl aminopeptidase)	23.3942	23.4397	23.3892	23.2927	23.3533	23.311	23.3132	23.2519	23.3119	0.0211558	0.0111224	0.379749	0.00916182	0.924819	1.69651	0.838907	-0.796141	0.230588	-0.486328	-0.44909	-1.48866	-0.470611	0.115379	0.0266688
AMPN_MOUSE	Aminopeptidase N (AP-N) (mAPN) (EC 3.4.11.2) (Alanyl aminopeptidase) (Aminopeptidase M) (AP-M) (Membrane protein p161) (Microsomal aminopeptidase) (CD antigen CD13)	22.4081	22.4143	22.3549	22.2036	22.1439	22.1588	22.5348	22.568	22.6234	0.00100883	0.00462115	0.000206446	3.40129e-05	0.163139	0.1978	-0.13389	-0.977945	-1.31116	-1.228	0.870209	1.05547	1.36439	-0.182977	-0.406645
AMRA1_MOUSE	Activating molecule in BECN1-regulated autophagy protein 1	18.3424	18.4145	18.2857	18.4338	18.3509	18.4478	18.5163	18.3869	18.3415	0.257909	0.354036	0.949501	0.458122	-0.698251	0.336515	-1.51269	0.612187	-0.57674	0.814018	1.79737	-0.0605604	-0.711855	-0.0673542	-0.00407679
AMRP_MOUSE	Alpha-2-macroglobulin receptor-associated protein (Alpha-2-MRAP) (Heparin-binding protein 44) (HBP-44) (Low density lipoprotein receptor-related protein-associated protein 1) (RAP)	23.2971	23.344	23.2949	23.2782	23.4743	23.4854	22.8785	22.8815	22.7865	0.219367	0.000189593	0.00160629	0.000202526	0.394375	0.569212	0.38617	0.32414	1.05425	1.09559	-1.16398	-1.15312	-1.50664	0.463139	0.563782
AN13A_MOUSE	Ankyrin repeat domain-containing protein 13A	21.8584	21.8565	21.8876	21.874	21.8337	21.8713	21.679	21.7474	21.6795	0.659026	0.00264034	0.0038229	0.000669243	0.576666	0.553849	0.922162	0.761138	0.284692	0.729171	-1.5479	-0.737667	-1.54211	0.165482	0.157667
AN32A_MOUSE	Acidic leucine-rich nuclear phosphoprotein 32 family member A (Acidic nuclear phosphoprotein pp32) (Leucine-rich acidic nuclear protein) (LANP) (Potent heat-stable protein phosphatase 2A inhibitor I1PP2A)	26.9185	26.9946	26.9156	26.9697	26.9677	27.1515	26.4339	26.3746	26.22	0.260026	0.000951466	0.00146489	0.000156379	0.439828	0.667939	0.43122	0.593456	0.587523	1.13832	-1.01309	-1.19088	-1.65432	0.600099	0.686858
AN32B_MOUSE	Acidic leucine-rich nuclear phosphoprotein 32 family member B (Proliferation-related acidic leucine-rich protein PAL31)	21.7733	21.84	21.8454	21.6546	21.7484	21.6752	21.2616	21.2612	21.2817	0.0259656	2.17921e-05	0.000130939	6.00116e-06	0.712956	0.977432	0.998824	0.242499	0.614412	0.324144	-1.31595	-1.3178	-1.23651	0.551393	0.424617
AN32E_MOUSE	Acidic leucine-rich nuclear phosphoprotein 32 family member E (Cerebellar postnatal development protein 1) (LANP-like protein) (LANP-L)	21.7117	21.744	21.6613	21.8158	21.849	21.8956	21.4199	21.2308	21.1391	0.0114661	0.00679681	0.00234416	0.000454379	0.376388	0.493137	0.194366	0.75219	0.872155	1.04035	-0.677391	-1.35999	-1.6912	0.442401	0.590173
AN34C_MOUSE	Ankyrin repeat domain-containing protein 34C	16.7355	16.7857	16.8204	16.8599	16.6425	16.7309	16.2979	16.3345	16.511	0.622643	0.00472643	0.0163393	0.00358369	0.481047	0.722749	0.889166	1.07929	0.0342181	0.459162	-1.62187	-1.44603	-0.597737	0.399366	0.363283
ANC2_MOUSE	Anaphase-promoting complex subunit 2 (APC2) (Cyclosome subunit 2)	21.6947	21.6397	21.7178	21.4838	21.37	21.3087	21.3182	21.2855	21.4235	0.00622127	0.00199868	0.532645	0.00162857	1.30031	0.980034	1.43464	0.0727108	-0.589998	-0.946792	-0.890954	-1.08135	-0.278596	0.341662	0.0450609
ANF_MOUSE	Natriuretic peptides A (Prepronatriodilatin) [Cleaved into: Atrial natriuretic factor (ANF) (Atrial natriuretic peptide) (ANP); Auriculin-B; Auriculin-A; Atriopeptin-1 (Atriopeptin I); Atriopeptin-2 (Atriopeptin II)]	20.4086	19.6618	19.6367	19.4843	20.4669	20.1489	20.1627	20.0971	20.4881	0.750452	0.283915	0.529137	0.597886	0.911218	-1.05045	-1.1164	-1.51665	1.06456	0.229158	0.26526	0.0931086	1.12019	-0.346959	-0.215914
ANFY1_MOUSE	Rabankyrin-5 (Rank-5) (Ankyrin repeat and FYVE domain-containing protein 1) (Ankyrin repeats hooked to a zinc finger motif)	21.3354	21.3565	21.3109	21.1581	21.0997	21.0771	21.1753	21.2358	21.2667	0.00126474	0.022281	0.033975	0.00121146	1.09307	1.29977	0.852349	-0.645487	-1.21822	-1.43946	-0.477027	0.116073	0.418927	0.108343	-0.114255
ANGE2_MOUSE	Protein angel homolog 2	17.6544	17.6407	17.7356	17.7037	17.6233	17.6702	17.6472	17.6358	17.6269	0.78148	0.253209	0.292395	0.555086	-0.141376	-0.507418	2.01667	1.16718	-0.967533	0.276713	-0.333422	-0.636784	-0.874029	0.0402929	0.0291097
ANGL1_MOUSE	Angiopoietin-related protein 1 (Angiopoietin-like protein 1)	15.0482	14.9696	15.091	15.2951	15.1741	15.2808	15.1846	15.7269	15.4632	0.0148768	0.0582879	0.265884	0.0589014	-0.862135	-1.2007	-0.677548	0.202439	-0.319291	0.140511	-0.274024	2.06367	0.927071	-0.421955	-0.208233
ANGL2_MOUSE	Angiopoietin-related protein 2 (Angiopoietin-like protein 2)	19.8323	20.0055	19.9746	19.8511	19.9416	19.8878	19.6141	19.6917	19.6218	0.500506	0.00739198	0.00223784	0.0029317	0.0525719	1.21758	1.00986	0.17902	0.787539	0.425912	-1.41534	-0.893272	-1.36387	0.294937	0.250961
ANGL3_MOUSE	Angiopoietin-related protein 3 (Angiopoietin-like protein 3)	16.322	16.6438	16.4532	16.4572	16.3528	16.3976	16.5506	16.5142	16.5886	0.512762	0.460821	0.0160236	0.279294	-1.41861	1.55411	-0.206445	-0.169757	-1.13338	-0.720019	0.69326	0.356855	1.04399	-0.0781359	-0.148591
ANGL4_MOUSE	Angiopoietin-related protein 4 (425O18-1) (Angiopoietin-like protein 4) (Fasting-induced adipose factor) (Hepatic fibrinogen/angiopoietin-related protein) (HFARP) (Secreted protein Bk89)	16.7784	16.8461	16.6426	16.971	16.8912	17.0133	16.672	16.59	16.4413	0.0437482	0.105694	0.00692195	0.00818617	0.0939743	0.452224	-0.624936	1.11331	0.690873	1.33686	-0.469115	-0.903039	-1.69015	0.187939	0.390759
ANGP1_MOUSE	Angiopoietin-1 (ANG-1)	19.5958	19.6509	19.6542	19.946	19.754	20.0229	20.1073	20.2308	20.2528	0.0289767	0.000328905	0.0345489	0.000974366	-1.23253	-1.01831	-1.00555	0.129342	-0.61733	0.428303	0.756639	1.23687	1.32256	-0.563313	-0.28933
ANGP2_MOUSE	Angiopoietin-2 (ANG-2)	20.0872	20.1732	20.203	20.3678	20.395	20.444	20.6152	20.7271	20.7427	0.00386853	0.000524244	0.00310687	5.84867e-05	-1.37769	-1.01863	-0.894196	-0.206245	-0.0929506	0.111553	0.826235	1.29343	1.35849	-0.540558	-0.292757
ANGT_MOUSE	Angiotensinogen (Serpin A8) [Cleaved into: Angiotensin-1 (Angiotensin 1-10) (Angiotensin I) (Ang I); Angiotensin-2 (Angiotensin 1-8) (Angiotensin II) (Ang II); Angiotensin-3 (Angiotensin 2-8) (Angiotensin III) (Ang III) (Des-Asp[1]-angiotensin II); Angiotensin-4 (Angiotensin 3-8) (Angiotensin IV) (Ang IV); Angiotensin 1-9; Angiotensin 1-7; Angiotensin 1-5; Angiotensin 1-4]	20.7823	20.985	20.6399	20.2076	20.1357	20.2408	20.5038	20.5183	20.6722	0.00440057	0.104806	0.00399626	0.00206652	0.920782	1.63409	0.419828	-1.1015	-1.35456	-0.98464	-0.0591878	-0.0081325	0.533319	0.237615	-0.370028
ANK1_MOUSE	Ankyrin-1 (ANK-1) (Erythrocyte ankyrin)	24.5747	24.6499	24.5281	24.2682	24.2959	24.4413	24.5032	24.7132	24.6925	0.0180089	0.529173	0.0246072	0.0158684	0.34876	0.816582	0.059036	-1.55607	-1.3838	-0.479871	-0.0955655	1.20953	1.0814	-0.0520745	-0.301141
ANK2_MOUSE	Ankyrin-2 (ANK-2) (Brain ankyrin)	21.3557	21.3352	21.3935	21.1483	21.275	21.1928	21.1649	21.1523	21.1954	0.0187583	0.00086922	0.429454	0.00366572	1.15036	0.935492	1.54659	-1.02253	0.304855	-0.556824	-0.848589	-0.980352	-0.529001	0.190596	0.0344719
ANK3_MOUSE	Ankyrin-3 (ANK-3) (Ankyrin-G)	23.0985	23.087	23.0967	23.2177	23.1978	23.1668	23.2219	23.1346	23.1657	0.00276872	0.0362121	0.534157	0.0151525	-1.05754	-1.27495	-1.09153	1.2097	0.831999	0.242638	1.29007	-0.370673	0.220283	-0.0799976	0.020065
ANKL2_MOUSE	Ankyrin repeat and LEM domain-containing protein 2 (LEM domain-containing protein 4)	20.9526	20.9501	20.9158	20.9406	20.9463	20.9107	20.9399	20.9444	20.9034	0.690797	0.591037	0.854387	0.740633	1.01375	0.882834	-0.969372	0.37159	0.674499	-1.24008	0.3297	0.575066	-1.63798	0.0102715	0.00333564
ANKS3_MOUSE	Ankyrin repeat and SAM domain-containing protein 3	16.811	16.9317	16.8929	16.8404	16.6948	16.8797	16.7803	16.5878	16.7298	0.33082	0.057119	0.259574	0.123678	0.153724	1.25983	0.904319	0.422885	-0.911856	0.783146	-0.128249	-1.89256	-0.591238	0.179291	0.105693
ANKY2_MOUSE	Ankyrin repeat and MYND domain-containing protein 2	20.8785	20.9444	20.7452	20.4291	20.4558	20.4891	20.3425	20.3366	20.5959	0.00286936	0.0141579	0.724696	0.00414862	1.31767	1.60801	0.729594	-0.663852	-0.54643	-0.399375	-1.0456	-1.0717	0.0716776	0.430999	0.0329596
ANKZ1_MOUSE	Ankyrin repeat and zinc finger domain-containing protein 1	19.1655	19.2171	19.1902	19.2597	19.2624	19.2817	18.879	18.8385	19.0397	0.00938792	0.0126522	0.00486203	0.00121647	0.235302	0.542157	0.382263	0.795738	0.812061	0.927005	-1.46999	-1.7112	-0.513333	0.27184	0.348845
ANLN_MOUSE	Actin-binding protein anillin	19.0804	19.1932	18.9955	18.6005	18.6321	18.5792	18.4644	18.4777	18.5225	0.00120994	0.00055338	0.00773017	3.77759e-05	1.25423	1.655	0.952621	-0.450357	-0.337984	-0.526003	-0.933613	-0.88659	-0.727308	0.601517	0.115732
ANM1_MOUSE	Protein arginine N-methyltransferase 1 (EC 2.1.1.-) (Histone-arginine N-methyltransferase PRMT1) (EC 2.1.1.125)	22.6582	22.6089	22.7075	22.3321	22.1821	22.2437	21.9421	21.9343	21.9973	0.00146075	3.55637e-05	0.00352969	1.57828e-05	1.19561	1.03584	1.35564	0.138034	-0.348754	-0.148933	-1.1271	-1.15241	-0.947926	0.700345	0.294729
ANM10_MOUSE	Putative protein arginine N-methyltransferase 9 (ANM9_MOUSE)	17.5669	17.7009	17.6437	17.5204	17.4624	17.5994	17.6034	17.5104	17.636	0.119206	0.375169	0.364666	0.215683	-0.209431	1.57613	0.814026	-0.829061	-1.60147	0.223467	0.277154	-0.961782	0.710969	0.0539046	-0.0558818
ANM3_MOUSE	Protein arginine N-methyltransferase 3 (EC 2.1.1.-) (Heterogeneous nuclear ribonucleoprotein methyltransferase-like protein 3)	19.5409	19.6378	19.6266	19.4693	19.3987	19.509	19.3984	19.3482	19.4135	0.0326092	0.00411863	0.128653	0.00444112	0.562927	1.49715	1.3897	-0.127315	-0.808179	0.256006	-0.810755	-1.29464	-0.664896	0.21505	0.0722864
ANM5_MOUSE	Protein arginine N-methyltransferase 5 (EC 2.1.1.-) (Histone-arginine N-methyltransferase PRMT5) (EC 2.1.1.125) (Jak-binding protein 1) (Shk1 kinase-binding protein 1 homolog) (SKB1 homolog)	22.2312	22.1514	22.2179	21.9393	21.9821	21.8646	21.7166	21.7248	21.6691	0.00302486	8.00129e-05	0.00425261	3.81469e-05	1.31124	0.946468	1.25029	-0.0220233	0.173298	-0.363128	-1.03882	-1.00147	-1.25585	0.496675	0.225141
ANM7_MOUSE	Protein arginine N-methyltransferase 7 (EC 2.1.1.-) (Histone-arginine N-methyltransferase PRMT7) (EC 2.1.1.125) ([Myelin basic protein]-arginine N-methyltransferase PRMT7) (EC 2.1.1.126)	18.402	18.3311	18.2762	18.2027	18.2391	18.2689	18.0472	17.9227	17.8839	0.0727392	0.0032656	0.00567353	0.000872378	1.24912	0.859168	0.557385	0.15287	0.353	0.517117	-0.702107	-1.38661	-1.59994	0.385192	0.285614
ANO1_MOUSE	Anoctamin-1 (Transmembrane protein 16A)	20.4591	20.5314	20.5126	20.6084	20.5616	20.5515	20.5761	20.6393	20.6159	0.0592435	0.0183671	0.223277	0.0152331	-1.82561	-0.539954	-0.873876	0.828493	-0.00322397	-0.182312	0.255418	1.37878	0.962285	-0.109428	-0.0366303
ANO10_MOUSE	Anoctamin-10 (Transmembrane protein 16K)	19.8865	19.9049	19.9259	20.076	20.038	19.996	20.1028	20.1955	20.0764	0.00707989	0.00442473	0.108734	0.0029472	-1.32072	-1.14203	-0.938264	0.520666	0.151368	-0.257293	0.780413	1.68127	0.52459	-0.21914	-0.088226
ANO6_MOUSE	Anoctamin-6 (Small-conductance calcium-activated nonselective cation channel) (SCAN channel) (Transmembrane protein 16F)	22.1594	22.0292	22.236	22.4699	22.5659	22.4213	22.3716	22.5716	22.3164	0.00956371	0.0471557	0.4978	0.0171656	-1.03429	-1.74413	-0.616605	0.658916	1.18274	0.394275	0.12322	1.21359	-0.177711	-0.278366	0.0658203
ANPRA_MOUSE	Atrial natriuretic peptide receptor 1 (EC 4.6.1.2) (Atrial natriuretic peptide receptor type A) (ANP-A) (ANPR-A) (NPR-A) (Guanylate cyclase A) (GC-A)	20.9345	20.9213	21.0738	20.8912	20.9319	20.8808	20.9448	21.0826	21.0493	0.21582	0.486442	0.0486776	0.151269	-0.423373	-0.590569	1.34626	-0.972996	-0.456	-1.10501	-0.292136	1.4578	1.03602	-0.0490573	-0.124277
ANPRB_MOUSE	Atrial natriuretic peptide receptor 2 (EC 4.6.1.2) (Atrial natriuretic peptide receptor type B) (ANP-B) (ANPR-B) (NPR-B) (Guanylate cyclase B) (GC-B)	19.9029	19.9367	20.01	19.9876	19.9466	19.9166	19.9438	19.9163	19.9641	0.992568	0.818089	0.739366	0.913767	-1.26261	-0.29768	1.79133	1.15262	-0.0177117	-0.871892	-0.0963069	-0.881125	0.483367	0.00847451	0.00884819
ANPRC_MOUSE	Atrial natriuretic peptide receptor 3 (Atrial natriuretic peptide clearance receptor) (Atrial natriuretic peptide receptor type C) (ANP-C) (ANPR-C) (NPR-C) (EF-2)	20.8559	20.5977	20.7522	20.3816	20.4506	20.3276	20.811	20.8164	20.8144	0.0137105	0.353487	0.000277525	0.00162941	1.00444	-0.226888	0.509899	-1.25743	-0.928184	-1.51506	0.790537	0.816307	0.806377	-0.0786862	-0.427335
ANR10_MOUSE	Ankyrin repeat domain-containing protein 10	17.8961	18.0041	17.8552	17.9805	18.0274	18.0635	17.8606	17.9224	17.8492	0.10516	0.456685	0.0114482	0.0348843	-0.540511	0.791377	-1.04375	0.500967	1.07968	1.52397	-0.977256	-0.215815	-1.11865	0.0410554	0.146408
ANR17_MOUSE	Ankyrin repeat domain-containing protein 17 (Ankyrin repeat domain-containing protein FOE) (Gene trap ankyrin repeat protein)	21.535	21.6309	21.5351	21.4589	21.5148	21.4976	21.3281	21.367	21.2998	0.100442	0.00326279	0.00341442	0.00115043	0.655066	1.52821	0.656424	-0.0377194	0.471648	0.31499	-1.22845	-0.874148	-1.48602	0.235362	0.158811
ANR26_MOUSE	Ankyrin repeat domain-containing protein 26	16.8172	16.9175	17.0021	16.9565	16.9517	17.0018	16.8648	16.9281	16.8932	0.359136	0.779977	0.0372442	0.313974	-1.77925	-0.136635	1.24724	0.501138	0.422102	1.24286	-0.999651	0.0363867	-0.534192	0.0168745	0.0745898
ANR27_MOUSE	Ankyrin repeat domain-containing protein 27 (VPS9 domain-containing protein) (VPS9-ankyrin-repeat protein)	19.4775	19.4067	19.5538	19.4351	19.3841	19.3336	19.4424	19.4182	19.5066	0.139257	0.661788	0.144146	0.186327	0.571798	-0.501547	1.72711	-0.0710193	-0.843133	-1.6087	0.0393916	-0.326965	1.01307	0.0235806	-0.0714622
ANR28_MOUSE	Serine/threonine-protein phosphatase 6 regulatory ankyrin repeat subunit A (PP6-ARS-A) (Serine/threonine-protein phosphatase 6 regulatory subunit ARS-A) (Ankyrin repeat domain-containing protein 28) (Phosphatase interactor targeting protein hnRNP K) (PITK)	21.3013	21.3156	21.4015	21.3237	21.3197	21.2158	21.2286	21.1612	21.2802	0.323779	0.0670714	0.269935	0.116453	0.255604	0.455319	1.65944	0.569207	0.51341	-0.941721	-0.763203	-1.70735	-0.0406977	0.116141	0.0630989
ANR39_MOUSE	Ankyrin repeat domain-containing protein 39	14.4425	15.0336	14.7719	14.9374	14.7849	14.9575	14.7832	14.7599	14.8691	0.467676	0.769095	0.234847	0.635496	-2.19272	1.28186	-0.256577	0.715977	-0.180324	0.834122	-0.190182	-0.32688	0.314728	-0.0547296	0.0891517
ANR40_MOUSE	Ankyrin repeat domain-containing protein 40	19.4263	19.5729	19.4566	19.6721	19.6522	19.7242	19.902	19.5727	19.621	0.0163182	0.129482	0.888204	0.11349	-1.37335	-0.345866	-1.16139	0.349947	0.210013	0.71516	1.96128	-0.347478	-0.00832101	-0.213293	-0.0157074
ANR44_MOUSE	Serine/threonine-protein phosphatase 6 regulatory ankyrin repeat subunit B (PP6-ARS-B) (Serine/threonine-protein phosphatase 6 regulatory subunit ARS-B) (Ankyrin repeat domain-containing protein 44)	21.8368	21.8944	21.927	22.1014	22.0421	22.0042	22.2413	22.0951	22.1231	0.0134948	0.00680282	0.121193	0.00410184	-1.51287	-1.06035	-0.804593	0.564225	0.0988599	-0.198758	1.66316	0.515284	0.73504	-0.267118	-0.103987
ANR46_MOUSE	Ankyrin repeat domain-containing protein 46 (Ankyrin repeat small protein) (ANK-S)	18.1753	18.5111	18.4034	18.3708	18.4159	18.3404	18.3181	18.4358	18.3569	0.908274	0.949995	0.900867	0.987213	-2.09198	1.52055	0.362307	0.0115999	0.496606	-0.315852	-0.555805	0.711086	-0.138508	-0.00699782	0.00543909
ANR49_MOUSE	Ankyrin repeat domain-containing protein 49 (Fetal globin-increasing factor) (Fetal globin-inducing factor)	18.1685	18.2372	18.1505	18.0036	18.0072	18.1053	18.0643	17.8627	18.1535	0.0260364	0.152778	0.904029	0.153784	0.751636	1.35969	0.591865	-0.709034	-0.676897	0.191625	-0.17171	-1.956	0.61882	0.15857	0.0118428
ANR52_MOUSE	Serine/threonine-protein phosphatase 6 regulatory ankyrin repeat subunit C (PP6-ARS-C) (Serine/threonine-protein phosphatase 6 regulatory subunit ARS-C)	16.624	16.6728	16.6164	16.7107	16.677	16.655	16.6928	16.621	16.7051	0.145947	0.327115	0.810204	0.355396	-1.08842	0.243255	-1.29569	1.27734	0.358888	-0.242199	0.790795	-1.16915	1.12518	-0.0352747	0.00790581
ANR54_MOUSE	Ankyrin repeat domain-containing protein 54 (Lyn-interacting ankyrin repeat protein)	16.9296	17.2414	17.0006	17.2154	17.1234	17.1789	17.2474	17.0601	17.1839	0.304884	0.384482	0.892934	0.426604	-1.7975	0.983206	-1.16437	0.751151	-0.069931	0.425399	1.03631	-0.633975	0.469699	-0.106546	0.00876761
ANS1A_MOUSE	Ankyrin repeat and SAM domain-containing protein 1A (Odin)	21.5978	21.6404	21.658	21.7201	21.8442	21.8078	21.7071	21.7071	21.6198	0.0179146	0.250175	0.074245	0.0218552	-1.23436	-0.720989	-0.508844	0.239253	1.7341	1.29586	0.0826297	0.0821172	-0.969762	-0.0459018	0.112715
ANT3_MOUSE	Antithrombin-III (ATIII) (Serpin C1)	21.5295	21.9104	21.6811	21.8383	21.7742	21.8913	22.3639	22.5844	22.4755	0.332242	0.00385873	0.000889544	0.000823189	-1.27201	-0.253844	-0.866905	-0.446576	-0.617916	-0.304977	0.958203	1.54754	1.25648	-0.767614	-0.639996
ANTR1_MOUSE	Anthrax toxin receptor 1 (Tumor endothelial marker 8)	21.5292	21.452	21.6819	21.4287	21.3869	21.3496	21.3455	21.1878	21.445	0.0804813	0.0863707	0.470809	0.0894872	0.781786	0.213784	1.9059	0.0421351	-0.265291	-0.539901	-0.569952	-1.73083	0.162372	0.22827	0.0622936
ANTR2_MOUSE	Anthrax toxin receptor 2	21.2076	20.9979	21.2284	21.16	21.0982	21.0427	20.9262	20.9156	20.9508	0.613495	0.0452165	0.00877501	0.0418449	1.23514	-0.503147	1.40743	0.840742	0.328325	-0.131842	-1.09772	-1.18508	-0.89385	0.213764	0.169443
ANX11_MOUSE	Annexin A11 (Annexin XI) (Annexin-11) (Calcyclin-associated annexin 50) (CAP-50)	23.2417	23.2204	23.306	23.4113	23.493	23.4891	23.8613	23.7541	23.7409	0.00488682	0.000325145	0.0023052	6.39612e-05	-1.10513	-1.19579	-0.832193	-0.384901	-0.0382246	-0.0547596	1.52574	1.07078	1.01449	-0.529392	-0.320965
ANXA1_MOUSE	Annexin A1 (Annexin I) (Annexin-1) (Calpactin II) (Calpactin-2) (Chromobindin-9) (Lipocortin I) (Phospholipase A2 inhibitory protein) (p35)	25.1732	25.1229	25.0869	25.5002	25.5113	25.4363	25.8587	25.712	25.703	0.000488289	0.000363338	0.00775933	4.56812e-05	-1.01502	-1.19558	-1.3246	0.158329	0.198239	-0.0707957	1.44487	0.918334	0.886223	-0.630197	-0.275282
ANXA2_MOUSE	Annexin A2 (Annexin II) (Annexin-2) (Calpactin I heavy chain) (Calpactin-1 heavy chain) (Chromobindin-8) (Lipocortin II) (Placental anticoagulant protein IV) (PAP-IV) (Protein I) (p36)	26.1807	26.2162	26.2387	26.3306	26.3029	26.2475	26.8535	26.6474	26.8126	0.0511421	0.00101571	0.00211458	0.000112103	-0.912158	-0.779923	-0.695879	-0.353864	-0.456799	-0.663239	1.59394	0.826321	1.4416	-0.559271	-0.477476
ANXA3_MOUSE	Annexin A3 (35-alpha calcimedin) (Annexin III) (Annexin-3) (Lipocortin III) (Placental anticoagulant protein III) (PAP-III)	25.0633	24.9724	25.1434	25.3804	25.3339	25.4032	25.9903	25.8454	25.9361	0.00425599	0.000185093	0.000299689	1.17919e-05	-1.01353	-1.25078	-0.804748	-0.18693	-0.308045	-0.127252	1.40338	1.02577	1.26213	-0.864218	-0.551424
ANXA4_MOUSE	Annexin A4 (Annexin IV) (Annexin-4)	23.8779	23.916	24.0377	24.0253	23.9485	23.9247	24.4714	24.2737	24.2855	0.714897	0.00755903	0.00598534	0.00217514	-0.992717	-0.809571	-0.224952	-0.28432	-0.65352	-0.767457	1.85847	0.908686	0.965376	-0.399711	-0.377369
ANXA5_MOUSE	Annexin A5 (Anchorin CII) (Annexin V) (Annexin-5) (Calphobindin I) (CBP-I) (Endonexin II) (Lipocortin V) (Placental anticoagulant protein 4) (PP4) (Placental anticoagulant protein I) (PAP-I) (Thromboplastin inhibitor) (Vascular anticoagulant-alpha) (VAC-alpha)	27.152	27.1618	27.2184	27.4492	27.4047	27.5103	28.1745	28.1741	28.225	0.00168868	2.88418e-06	3.01293e-05	3.19736e-07	-1.00146	-0.979945	-0.85559	-0.348398	-0.446313	-0.214094	1.24515	1.24438	1.35627	-1.0138	-0.736456
ANXA6_MOUSE	Annexin A6 (67 kDa calelectrin) (Annexin VI) (Annexin-6) (Calphobindin-II) (CPB-II) (Chromobindin-20) (Lipocortin VI) (Protein III) (p68) (p70)	27.0002	27.0255	27.1051	26.9548	26.9695	26.8964	26.6299	26.5549	26.4964	0.0557505	0.000636528	0.00104327	7.98352e-05	0.675037	0.787011	1.14021	0.473709	0.538789	0.214571	-0.968159	-1.30085	-1.56032	0.483214	0.379894
ANXA7_MOUSE	Annexin A7 (Annexin VII) (Annexin-7) (Synexin)	22.8146	22.8215	22.6841	22.9882	22.8883	22.9007	23.3975	23.2528	23.1464	0.0494118	0.00449516	0.012765	0.00149436	-0.748255	-0.718826	-1.31101	-0.000197265	-0.430638	-0.377263	1.76393	1.14039	0.681861	-0.49219	-0.339838
ANXA8_MOUSE	Annexin A8 (Annexin VIII) (Annexin-8)	21.7529	21.5712	21.7638	21.4718	21.5688	21.3773	21.8558	21.9971	21.9887	0.0553791	0.0315347	0.00271065	0.00244094	0.214953	-0.605226	0.264441	-1.05391	-0.616106	-1.48075	0.679728	1.31746	1.27941	-0.251218	-0.474564
ANXA9_MOUSE	Annexin A9 (Annexin XXXI) (Annexin-31) (Annexin-9)	18.805	18.7127	18.6227	18.6976	18.6593	18.7099	19.343	19.4946	19.5642	0.677382	0.000847936	0.000314511	5.10557e-05	-0.388288	-0.624985	-0.855515	-0.663581	-0.76177	-0.632136	0.990412	1.3787	1.55717	-0.753794	-0.778339
AOC2_MOUSE	Retina-specific copper amine oxidase (RAO) (EC 1.4.3.21) (Amine oxidase [copper-containing])	19.6852	19.7922	19.7876	19.8656	19.73	19.7119	19.7755	19.5387	19.8877	0.824572	0.855993	0.7726	0.943283	-0.648241	0.379063	0.335202	1.08365	-0.218323	-0.391957	0.218892	-2.05436	1.29607	0.0210225	0.0351671
AOC3_MOUSE	Membrane primary amine oxidase (EC 1.4.3.21) (Copper amine oxidase) (Semicarbazide-sensitive amine oxidase) (SSAO) (Vascular adhesion protein 1) (VAP-1)	21.2554	21.3397	21.3699	21.3256	21.255	21.1908	21.498	21.7135	21.6334	0.28099	0.0149079	0.00841154	0.00354118	-0.793264	-0.323936	-0.15614	-0.402751	-0.795745	-1.15325	0.557175	1.75702	1.3109	-0.293264	-0.357827
AOFA_MOUSE	Amine oxidase [flavin-containing] A (EC 1.4.3.4) (Monoamine oxidase type A) (MAO-A)	23.172	23.2862	23.2878	23.6424	23.6371	23.5628	23.5321	23.7088	23.5911	0.00137613	0.00496706	0.95606	0.00115495	-1.66585	-1.06991	-1.06163	0.789483	0.761973	0.373847	0.213731	1.13642	0.521935	-0.362014	0.00339837
AOFB_MOUSE	Amine oxidase [flavin-containing] B (EC 1.4.3.4) (Monoamine oxidase type B) (MAO-B)	21.9364	21.8586	21.9962	22.1597	22.0432	22.033	22.5603	22.6528	22.5394	0.059768	0.000246593	0.000700487	5.23821e-05	-0.864161	-1.12134	-0.666341	-0.125812	-0.511182	-0.544627	1.19888	1.50468	1.1299	-0.653733	-0.505532
AP180_MOUSE	Clathrin coat assembly protein AP180 (91 kDa synaptosomal-associated protein) (Clathrin coat-associated protein AP180) (Phosphoprotein F1-20)	19.3931	19.0249	19.4629	19.2046	19.1716	18.9914	19.1902	19.23	19.2574	0.320923	0.647199	0.20917	0.438567	1.18128	-1.247	1.64134	-0.0618095	-0.279582	-1.46834	-0.157118	0.105224	0.286008	0.0677991	-0.103295
AP1B1_MOUSE	AP-1 complex subunit beta-1 (Adaptor protein complex AP-1 subunit beta-1) (Adaptor-related protein complex 1 subunit beta-1) (Beta-1-adaptin) (Beta-adaptin 1) (Clathrin assembly protein complex 1 beta large chain) (Golgi adaptor HA1/AP1 adaptin beta subunit)	24.0554	24.1756	24.1871	24.2915	24.2198	24.1988	24.0984	24.0346	23.952	0.1268	0.136736	0.0148637	0.0226338	-0.743188	0.381957	0.489376	1.46612	0.79525	0.599138	-0.340622	-0.937164	-1.71087	0.111022	0.208349
AP1G1_MOUSE	AP-1 complex subunit gamma-1 (Adaptor protein complex AP-1 subunit gamma-1) (Adaptor-related protein complex 1 subunit gamma-1) (Clathrin assembly protein complex 1 gamma-1 large chain) (Gamma-adaptin) (Gamma1-adaptin) (Golgi adaptor HA1/AP1 adaptin subunit gamma-1)	22.5289	22.4975	22.5103	22.9565	22.7513	22.6782	22.8274	22.8209	22.7564	0.0278567	0.000290716	0.945957	0.010341	-1.07684	-1.27132	-1.19224	1.56795	0.298268	-0.153807	0.76901	0.728905	0.330075	-0.289303	-0.00622848
AP1G2_MOUSE	AP-1 complex subunit gamma-like 2 (Gamma2-adaptin) (G2ad)	20.0476	19.9809	19.7638	19.3769	19.2217	19.2673	19.496	19.7915	19.859	0.00272931	0.200539	0.0240295	0.00506086	1.296	1.08124	0.38237	-0.862868	-1.36232	-1.21555	-0.479482	0.47154	0.689065	0.215257	-0.426876
AP1M1_MOUSE	AP-1 complex subunit mu-1 (AP-mu chain family member mu1A) (Adaptor protein complex AP-1 subunit mu-1) (Adaptor-related protein complex 1 subunit mu-1) (Clathrin assembly protein complex 1 mu-1 medium chain 1) (Clathrin coat assembly protein AP47) (Clathrin coat-associated protein AP47) (Golgi adaptor HA1/AP1 adaptin mu-1 subunit) (Mu-adaptin 1) (Mu1A-adaptin)	22.5283	22.526	22.6612	22.6239	22.3956	22.3714	22.3949	22.4527	22.3856	0.30483	0.0311753	0.561786	0.166648	0.425841	0.405119	1.65347	1.30918	-0.799839	-1.02367	-0.805994	-0.272375	-0.891726	0.160749	0.0525335
AP1M2_MOUSE	AP-1 complex subunit mu-2 (AP-mu chain family member mu1B) (Adaptor protein complex AP-1 subunit mu-2) (Adaptor-related protein complex 1 subunit mu-2) (Clathrin assembly protein complex 1 mu-2 medium chain 2) (Golgi adaptor HA1/AP1 adaptin mu-2 subunit) (Mu-adaptin 2) (Mu1B-adaptin)	18.511	18.2903	18.4138	18.5512	18.6361	18.4757	18.6202	18.7705	18.7422	0.131386	0.0177645	0.0746539	0.0177096	-0.296796	-1.72653	-0.926586	-0.0361015	0.514109	-0.525644	0.41123	1.38507	1.20125	-0.305968	-0.15666
AP1S1_MOUSE	AP-1 complex subunit sigma-1A (Adaptor protein complex AP-1 subunit sigma-1A) (Adaptor-related protein complex 1 subunit sigma-1A) (Clathrin assembly protein complex 1 sigma-1A small chain) (Clathrin coat assembly protein AP19) (Golgi adaptor HA1/AP1 adaptin sigma-1A subunit) (HA1 19 kDa subunit) (Sigma 1a subunit of AP-1 clathrin) (Sigma-adaptin 1A) (Sigma1A-adaptin)	19.863	20.0133	20.0261	19.9164	19.9716	19.9283	19.7498	19.8609	19.8352	0.629656	0.0707804	0.030233	0.0636338	-0.4937	1.18466	1.3286	0.103327	0.719704	0.235922	-1.75793	-0.517049	-0.803544	0.152162	0.123491
AP2A1_MOUSE	AP-2 complex subunit alpha-1 (100 kDa coated vesicle protein A) (Adaptor protein complex AP-2 subunit alpha-1) (Adaptor-related protein complex 2 subunit alpha-1) (Alpha-adaptin A) (Alpha1-adaptin) (Clathrin assembly protein complex 2 alpha-A large chain) (Plasma membrane adaptor HA2/AP2 adaptin alpha A subunit)	23.2669	23.2188	23.3041	23.398	23.3624	23.3235	23.3479	23.4247	23.3742	0.0401855	0.0235855	0.538254	0.0218683	-1.05933	-1.80003	-0.485183	0.961683	0.412861	-0.186203	0.189939	1.37247	0.593789	-0.119021	-0.0209418
AP2A2_MOUSE	AP-2 complex subunit alpha-2 (100 kDa coated vesicle protein C) (Adaptor protein complex AP-2 subunit alpha-2) (Adaptor-related protein complex 2 subunit alpha-2) (Alpha-adaptin C) (Alpha2-adaptin) (Clathrin assembly protein complex 2 alpha-C large chain) (Plasma membrane adaptor HA2/AP2 adaptin alpha C subunit)	23.3477	23.3281	23.3851	23.5614	23.4335	23.3266	23.5395	23.5817	23.5519	0.281722	0.000614697	0.164806	0.0347509	-0.95398	-1.13477	-0.607189	1.0267	-0.158318	-1.14899	0.823227	1.21469	0.938626	-0.204073	-0.117179
AP2B1_MOUSE	AP-2 complex subunit beta (AP105B) (Adaptor protein complex AP-2 subunit beta) (Adaptor-related protein complex 2 subunit beta) (Beta-2-adaptin) (Beta-adaptin) (Clathrin assembly protein complex 2 beta large chain) (Plasma membrane adaptor HA2/AP2 adaptin beta subunit)	23.2263	23.1875	23.3657	23.4536	23.382	23.3666	23.5328	23.5888	23.4477	0.0799554	0.017865	0.0668931	0.013321	-1.28972	-1.58738	-0.221397	0.452585	-0.0964788	-0.214531	1.05962	1.48947	0.407836	-0.263278	-0.122406
AP2M1_MOUSE	AP-2 complex subunit mu (AP-2 mu chain) (Adaptor protein complex AP-2 subunit mu) (Adaptor-related protein complex 2 subunit mu) (Clathrin assembly protein complex 2 mu medium chain) (Clathrin coat assembly protein AP50) (Clathrin coat-associated protein AP50) (Mu2-adaptin) (Plasma membrane adaptor AP-2 50 kDa protein)	22.9995	22.9392	23.0552	23.1471	23.0665	23.0441	23.2089	23.2078	23.1775	0.12742	0.00465525	0.0270955	0.00698816	-0.985315	-1.61398	-0.404029	0.553831	-0.286378	-0.519794	1.19858	1.18616	0.870915	-0.200121	-0.112163
AP2S1_MOUSE	AP-2 complex subunit sigma (Adaptor protein complex AP-2 subunit sigma) (Adaptor-related protein complex 2 subunit sigma) (Clathrin assembly protein 2 sigma small chain) (Clathrin coat assembly protein AP17) (Clathrin coat-associated protein AP17) (Plasma membrane adaptor AP-2 17 kDa protein) (Sigma-adaptin 3b) (Sigma2-adaptin)	19.5489	19.5498	19.6138	19.5608	19.4025	19.3759	19.5241	19.5585	19.7613	0.113479	0.599961	0.1475	0.166769	0.0439974	0.0517864	0.62037	0.14982	-1.25666	-1.49365	-0.176112	0.12907	1.93138	-0.0438194	-0.168229
AP3B1_MOUSE	AP-3 complex subunit beta-1 (Adaptor protein complex AP-3 subunit beta-1) (Adaptor-related protein complex 3 subunit beta-1) (Beta-3A-adaptin) (Clathrin assembly protein complex 3 beta-1 large chain)	22.8674	22.7935	22.9787	22.94	22.8704	22.7996	22.9935	22.9832	22.947	0.890473	0.163858	0.0713672	0.212741	-0.523973	-1.47306	0.906688	0.408992	-0.485276	-1.39507	1.0974	0.964673	0.499611	-0.0947214	-0.104603
AP3D1_MOUSE	AP-3 complex subunit delta-1 (AP-3 complex subunit delta) (Adaptor-related protein complex 3 subunit delta-1) (Delta-adaptin) (mBLVR1)	21.4057	21.4258	21.4422	21.4577	21.4405	21.4253	21.5397	21.5779	21.5815	0.303901	0.00113691	0.00155427	0.000156804	-1.03561	-0.744887	-0.508549	-0.283678	-0.532825	-0.751994	0.900608	1.45283	1.50411	-0.141837	-0.12521
AP3M1_MOUSE	AP-3 complex subunit mu-1 (AP-3 adaptor complex mu3A subunit) (Adaptor-related protein complex 3 subunit mu-1) (Mu-adaptin 3A) (Mu3A-adaptin)	21.959	21.7717	21.9112	21.8802	22.016	21.8487	22.0572	22.2587	22.162	0.675126	0.0261598	0.0345321	0.0235799	-0.167092	-1.37121	-0.473966	-0.673558	0.199603	-0.875816	0.464608	1.75954	1.13789	-0.278648	-0.244298
AP3M2_MOUSE	AP-3 complex subunit mu-2 (Adaptor-related protein complex 3 subunit mu-2) (Clathrin assembly protein assembly protein complex 3 mu-2 medium chain) (Clathrin coat assembly protein AP47 homolog 2) (Clathrin coat-associated protein AP47 homolog 2) (Golgi adaptor AP-1 47 kDa protein homolog 2) (HA1 47 kDa subunit homolog 2) (Mu3B-adaptin) (m3B) (P47B)	17.554	17.6103	17.5156	17.7164	17.6628	17.6364	17.824	18.0999	18.0645	0.0365413	0.00867283	0.0225525	0.00338447	-0.88848	-0.623018	-1.06906	-0.123626	-0.375983	-0.500282	0.382921	1.68218	1.51535	-0.436133	-0.324239
AP3S1_MOUSE	AP-3 complex subunit sigma-1 (AP-3 complex subunit sigma-3A) (Adaptor-related protein complex 3 subunit sigma-1) (Sigma-3A-adaptin) (Sigma3A-adaptin) (Sigma-adaptin 3a)	20.7737	20.6896	20.7454	20.5947	20.5911	20.5992	20.5329	20.5495	20.5577	0.00470591	0.00181782	0.00325337	0.000258131	1.67527	0.721637	1.35385	-0.354627	-0.395713	-0.303712	-1.05553	-0.867186	-0.773988	0.189546	0.0482917
AP3S2_MOUSE	AP-3 complex subunit sigma-2 (AP-3 complex subunit sigma-3B) (Adaptor-related protein complex 3 subunit sigma-2) (Sigma-3B-adaptin) (Sigma3B-adaptin) (Sigma-adaptin 3b)	18.3953	18.5752	18.6703	18.6598	18.6676	18.653	18.7171	18.811	18.6753	0.233514	0.105804	0.139422	0.103909	-2.22765	-0.636421	0.204452	0.111666	0.180879	0.0516607	0.618086	1.44884	0.248486	-0.187499	-0.074291
AP4A_MOUSE	Bis(5'-nucleosyl)-tetraphosphatase [asymmetrical] (EC 3.6.1.17) (Diadenosine 5',5'''-P1,P4-tetraphosphate asymmetrical hydrolase) (Ap4A hydrolase) (Ap4Aase) (Diadenosine tetraphosphatase) (Nucleoside diphosphate-linked moiety X motif 2) (Nudix motif 2)	18.7994	18.9222	18.5137	18.788	18.9759	18.8608	18.9716	18.9361	18.7365	0.383528	0.389454	0.946431	0.488188	-0.234021	0.600169	-2.17429	-0.311012	0.964948	0.183592	0.936066	0.69518	-0.660631	-0.136362	-0.00653094
AP4AT_MOUSE	AP-4 complex accessory subunit tepsin (ENTH domain-containing protein 2) (Tetra-epsin)	15.6664	15.7613	15.7501	15.9316	16.0057	16.0848	15.6574	15.7439	15.7422	0.00622088	0.795498	0.00511525	0.00134035	-0.977535	-0.357086	-0.430593	0.756038	1.241	1.75812	-1.03645	-0.471092	-0.482392	0.0114561	0.292876
AP4B1_MOUSE	AP-4 complex subunit beta-1 (AP-4 adaptor complex subunit beta) (Adaptor-related protein complex 4 subunit beta-1) (Beta subunit of AP-4) (Beta4-adaptin)	17.3777	17.2454	17.3874	17.4281	17.5059	17.3924	17.58	17.5626	17.5954	0.137082	0.00658087	0.0169458	0.00691606	-0.644496	-1.77996	-0.561042	-0.211901	0.45615	-0.517983	1.09214	0.943162	1.22393	-0.2425	-0.137194
AP4E1_MOUSE	AP-4 complex subunit epsilon-1 (AP-4 adaptor complex subunit epsilon) (Adaptor-related protein complex 4 subunit epsilon-1) (Epsilon subunit of AP-4) (Epsilon-adaptin)	17.8762	17.8991	17.9051	17.9109	17.8811	17.8964	17.9517	17.934	17.9744	0.838625	0.0149227	0.016951	0.0127363	-1.16216	-0.463771	-0.282649	-0.103622	-1.01325	-0.547066	1.14117	0.59935	1.832	-0.0598693	-0.0571971
AP4M1_MOUSE	AP-4 complex subunit mu-1 (AP-4 adaptor complex mu subunit) (Adaptor-related protein complex 4 subunit mu-1) (Mu subunit of AP-4) (Mu-adaptin-related protein 2) (mu-ARP2) (Mu4-adaptin) (mu4)	17.6822	17.7079	17.7754	17.689	17.7172	17.7438	17.6255	17.5846	17.5684	0.878938	0.0166566	0.00595116	0.00939582	0.0725547	0.436199	1.39227	0.168408	0.567469	0.944631	-0.731198	-1.31002	-1.54031	0.129024	0.123835
AP4S1_MOUSE	AP-4 complex subunit sigma-1 (AP-4 adaptor complex subunit sigma-1) (Adaptor-related protein complex 4 subunit sigma-1) (Sigma-1 subunit of AP-4) (Sigma-4-adaptin) (Sigma4-adaptin)	16.1455	16.0733	16.0121	15.8051	15.6905	15.7438	15.8011	15.8255	16.0848	0.00288593	0.153886	0.178776	0.0225677	1.39777	0.970736	0.609194	-0.614446	-1.29227	-0.97726	-0.638098	-0.494271	1.03864	0.173177	-0.157323
AP5B1_MOUSE	AP-5 complex subunit beta-1 (Adaptor-related protein complex 5 beta subunit) (Beta5)	16.4884	16.5681	16.6136	16.3872	16.4559	16.5886	16.7818	16.8282	16.7914	0.316728	0.00341737	0.0060102	0.00334879	-0.777578	-0.27417	0.0137337	-1.41689	-0.982795	-0.144615	1.07617	1.3695	1.13664	-0.243766	-0.323237
APAF_MOUSE	Apoptotic protease-activating factor 1 (APAF-1)	20.9988	20.9854	21.1179	21.1156	21.0597	21.0365	20.9499	20.9787	20.919	0.490578	0.135862	0.0140894	0.061775	-0.27431	-0.466297	1.4317	1.3988	0.597642	0.265518	-0.974357	-0.561411	-1.41728	0.0848299	0.121397
APBA1_MOUSE	Amyloid beta A4 precursor protein-binding family A member 1 (Adapter protein X11alpha) (Neuron-specific X11 protein) (Neuronal Munc18-1-interacting protein 1) (Mint-1)	17.067	17.349	17.1868	17.0639	17.2535	17.244	17.065	16.9988	17.0071	0.899515	0.103424	0.0659845	0.155083	-0.564762	1.70198	0.39813	-0.58959	0.934372	0.858545	-0.580557	-1.11244	-1.04568	0.17724	0.163471
APBA3_MOUSE	Amyloid beta A4 precursor protein-binding family A member 3 (Adapter protein X11gamma) (Neuron-specific X11L2 protein) (Neuronal Munc18-1-interacting protein 3) (Mint-3)	18.1485	18.1332	18.2744	18.0863	18.3393	18.0893	17.9927	17.952	17.974	0.892146	0.0100892	0.078694	0.0560972	0.291368	0.175698	1.24381	-0.178934	1.73447	-0.156063	-0.886707	-1.19511	-1.02853	0.212479	0.198755
APBB1_MOUSE	Amyloid beta A4 precursor protein-binding family B member 1 (Protein Fe65)	18.6169	18.6436	18.6845	18.7408	18.7818	18.7309	18.8338	18.848	18.7681	0.014806	0.0059119	0.0879796	0.00233475	-1.53143	-1.19616	-0.6821	0.0264969	0.541695	-0.0977806	1.19634	1.37388	0.369056	-0.16829	-0.0654416
APBB2_MOUSE	Amyloid beta A4 precursor protein-binding family B member 2	20.4225	20.4784	20.4296	20.4589	20.3481	20.4959	20.3608	20.2576	20.3315	0.856742	0.0230224	0.0947921	0.0588022	0.310048	1.02104	0.400957	0.773077	-0.636984	1.24494	-0.475291	-1.78924	-0.848552	0.126871	0.11768
APBP2_MOUSE	Amyloid protein-binding protein 2 (Amyloid beta precursor protein-binding protein 2) (APP-BP2)	17.293	17.4583	17.356	17.3122	17.3384	17.2796	17.251	17.262	17.3579	0.311808	0.251852	0.630118	0.337018	-0.471698	2.11516	0.514996	-0.171999	0.238685	-0.681897	-1.12891	-0.957689	0.543345	0.0788197	0.0197606
APC_MOUSE	Adenomatous polyposis coli protein (Protein APC) (mAPC)	20.9627	21.0116	21.0498	20.9651	20.9999	21.0103	20.7901	20.7811	20.7108	0.600778	0.00224231	0.00126698	0.000347676	0.342457	0.735562	1.04326	0.361698	0.641464	0.725435	-1.04648	-1.11877	-1.68463	0.247357	0.23109
APC1_MOUSE	Anaphase-promoting complex subunit 1 (APC1) (Cyclosome subunit 1) (Mitotic checkpoint regulator) (Testis-specific gene 24 protein)	21.2696	21.2851	21.4321	21.3612	21.37	21.4399	21.2195	21.2623	21.2003	0.34523	0.138097	0.0062064	0.0384526	-0.520344	-0.344157	1.31873	0.516127	0.61617	1.40721	-1.08734	-0.602513	-1.30388	0.101569	0.162997
APC13_MOUSE	Anaphase-promoting complex subunit 13 (APC13) (Cyclosome subunit 13)	17.4722	17.4879	17.561	17.4819	17.4891	17.5003	17.4535	17.5007	17.4915	0.583279	0.461977	0.609372	0.609425	-0.712529	-0.177079	2.31189	-0.382246	-0.138271	0.245118	-1.34948	0.258146	-0.0555497	0.0251499	0.00853106
APC16_MOUSE	Anaphase-promoting complex subunit 16 (APC16) (Cyclosome subunit 16)	16.0906	16.0056	16.0553	16.0549	16.038	16.1445	16.1799	15.9797	15.9998	0.52583	0.970654	0.735861	0.908755	0.442127	-0.824829	-0.0836286	-0.0903585	-0.341725	1.24527	1.77409	-1.21039	-0.910557	-0.00267161	0.02594
APC4_MOUSE	Anaphase-promoting complex subunit 4 (APC4) (Cyclosome subunit 4)	20.2952	20.2197	20.5067	20.3327	20.2022	20.0627	20.028	19.9565	19.9905	0.290136	0.0168428	0.0618237	0.0301802	0.644897	0.232378	1.80052	0.85005	0.137055	-0.625507	-0.814715	-1.2052	-1.01948	0.348826	0.207506
APC5_MOUSE	Anaphase-promoting complex subunit 5 (APC5) (Cyclosome subunit 5)	20.2762	20.3374	20.3308	20.2554	20.2779	20.2413	20.2418	20.2714	20.2325	0.0627189	0.0430649	0.575659	0.0299458	0.0625401	1.6806	1.50472	-0.487865	0.106727	-0.860541	-0.847551	-0.0655041	-1.09313	0.066261	0.00964147
APC7_MOUSE	Anaphase-promoting complex subunit 7 (APC7) (Cyclosome subunit 7) (Prediabetic NOD sera-reactive autoantigen)	20.9342	21.02	21.0468	20.7413	20.7704	20.7612	20.6372	20.7189	20.7361	0.0022743	0.00267734	0.130395	0.000579865	0.800642	1.3941	1.57895	-0.533706	-0.332603	-0.395732	-1.25389	-0.688448	-0.569304	0.302934	0.0602271
APEH_MOUSE	Acylamino-acid-releasing enzyme (AARE) (EC 3.4.19.1) (Acyl-peptide hydrolase) (APH) (Acylaminoacyl-peptidase)	23.4403	23.4962	23.4399	23.262	23.2493	23.3022	23.5051	23.6403	23.6424	0.00157694	0.0491602	0.00251268	0.000621452	-0.011059	0.366005	-0.0141122	-1.21516	-1.30071	-0.943838	0.426505	1.33902	1.35335	-0.137145	-0.324768
APEX1_MOUSE	DNA-(apurinic or apyrimidinic site) lyase (EC 3.1.-.-) (EC 4.2.99.18) (APEX nuclease) (APEN) (Apurinic-apyrimidinic endonuclease 1) (AP endonuclease 1) (REF-1) (Redox factor-1) [Cleaved into: DNA-(apurinic or apyrimidinic site) lyase, mitochondrial]	21.0421	21.0963	21.0266	21.199	21.0504	21.0221	20.8765	20.854	20.7843	0.578369	0.00341475	0.0148122	0.00690004	0.362492	0.776657	0.244656	1.56065	0.426388	0.210131	-0.901753	-1.07343	-1.60579	0.216746	0.252255
API5_MOUSE	Apoptosis inhibitor 5 (API-5) (AAC-11)	23.5716	23.4799	23.5894	23.436	23.508	23.3888	23.1362	23.2097	23.2068	0.10164	0.000950828	0.00351353	0.000464963	1.06656	0.522459	1.17206	0.261944	0.689303	-0.0178555	-1.51646	-1.0804	-1.09762	0.36274	0.260041
APLF_MOUSE	Aprataxin and PNK-like factor (EC 4.2.99.18) (Apurinic-apyrimidinic endonuclease APLF)	17.5263	17.6933	17.6706	17.4502	17.4935	17.5565	17.2629	17.2838	17.3976	0.0989039	0.00924749	0.0235062	0.00561739	0.295445	1.39838	1.24828	-0.207543	0.0782095	0.494701	-1.44516	-1.30701	-0.5553	0.3153	0.1853
APLP2_MOUSE	Amyloid-like protein 2 (APLP-2) (CDEI box-binding protein) (CDEBP)	20.1011	20.1192	20.0424	19.9458	19.938	20.0406	19.9459	20.0592	20.0673	0.0488792	0.235874	0.390134	0.12706	1.04632	1.30922	0.196892	-1.2024	-1.3153	0.170123	-1.20167	0.439956	0.556865	0.0634642	-0.0493189
APMAP_MOUSE	Adipocyte plasma membrane-associated protein (Protein DD16)	22.7733	22.6576	22.87	22.749	22.9285	22.7163	23.0207	23.0719	23.0578	0.748905	0.0110255	0.0203816	0.0165935	-0.630151	-1.37144	-0.01059	-0.786294	0.363963	-0.995791	0.954975	1.28264	1.19269	-0.283141	-0.252236
APOA1_MOUSE	Apolipoprotein A-I (Apo-AI) (ApoA-I) (Apolipoprotein A1) [Cleaved into: Proapolipoprotein A-I (ProapoA-I); Truncated apolipoprotein A-I]	27.7857	28.0576	27.2016	26.937	26.8995	27.4504	26.079	27.145	26.9559	0.13058	0.0824529	0.378957	0.101183	1.08128	1.55737	0.0588838	-0.404332	-0.46987	0.494376	-1.90628	-0.0402678	-0.371166	0.955009	0.369014
APOA2_MOUSE	Apolipoprotein A-II (Apo-AII) (ApoA-II) (Apolipoprotein A2) [Cleaved into: Proapolipoprotein A-II (ProapoA-II)]	21.2903	21.5869	21.2952	21.204	21.1216	21.305	21.1944	21.5521	21.5316	0.180507	0.828015	0.16578	0.292744	-0.302958	1.42478	-0.274656	-0.806056	-1.28624	-0.217468	-0.861839	1.22169	1.10274	-0.035213	-0.215844
APOA4_MOUSE	Apolipoprotein A-IV (Apo-AIV) (ApoA-IV) (Apolipoprotein A4)	26.3282	26.1482	25.7126	25.2016	25.2385	25.2486	24.6196	24.8845	24.7615	0.0104426	0.00272897	0.00366686	0.000571677	1.63538	1.33463	0.606985	-0.246596	-0.185031	-0.168216	-1.21886	-0.776415	-0.981877	1.30784	0.474379
APOB_MOUSE	Apolipoprotein B-100 (Apo B-100) [Cleaved into: Apolipoprotein B-48 (Apo B-48)]	23.7796	23.9658	23.5964	23.1495	23.0923	23.129	22.9487	23.1632	23.135	0.00368388	0.00519689	0.583544	0.000817103	1.26365	1.78554	0.750036	-0.502571	-0.663136	-0.560277	-1.06553	-0.464305	-0.54341	0.698302	0.0412934
APOBR_MOUSE	Apolipoprotein B receptor (Apolipoprotein B-100 receptor) (Apolipoprotein B48 receptor) (apoB-48R)	18.6817	18.7795	18.5975	18.8102	18.9789	18.9194	18.9786	18.8585	18.863	0.0398688	0.0311993	0.967183	0.0285981	-1.14753	-0.388891	-1.79981	-0.151181	1.15623	0.695196	1.15461	0.223005	0.258362	-0.213791	0.00276317
APOC1_MOUSE	Apolipoprotein C-I (Apo-CI) (ApoC-I) (Apolipoprotein C1) [Cleaved into: Truncated apolipoprotein C-I]	22.6461	23.4307	22.4475	21.898	21.8504	21.9937	20.9672	22.0423	22.0458	0.0376629	0.068847	0.560829	0.0501425	0.746988	1.92078	0.449837	-0.372351	-0.443468	-0.22916	-1.76497	-0.156494	-0.15116	1.15636	0.228955
APOC2_MOUSE	Apolipoprotein C-II (Apo-CII) (ApoC-II) (Apolipoprotein C2)	20.4449	20.5296	20.1857	20.0936	20.1183	20.2004	19.7353	19.8828	19.6817	0.0829574	0.0065965	0.00556617	0.00235562	1.19663	1.48815	0.305181	-0.0115888	0.0736475	0.356023	-1.24355	-0.736444	-1.42804	0.620103	0.370833
APOC3_MOUSE	Apolipoprotein C-III (Apo-CIII) (ApoC-III) (Apolipoprotein C3)	20.1041	20.4491	19.976	19.7955	19.7662	20.0464	19.852	20.368	20.4087	0.13974	0.891529	0.16426	0.258025	0.0709023	1.3626	-0.408303	-1.08396	-1.19389	-0.144772	-0.872796	1.05903	1.21119	-0.0331462	-0.340167
APOC4_MOUSE	Apolipoprotein C-IV (Apo-CIV) (ApoC-IV) (Apolipoprotein C2-linked) (ACL) (Apolipoprotein C4)	18.5717	18.6608	18.2966	18.2298	18.2463	18.4468	18.1514	18.3876	18.3857	0.194871	0.209293	0.99585	0.254074	1.1863	1.72367	-0.474437	-0.877536	-0.777731	0.432241	-1.35098	0.0750821	0.0633846	0.201465	-0.000580794
APOD_MOUSE	Apolipoprotein D (Apo-D) (ApoD)	19.3237	19.4679	18.9059	18.9274	18.8693	19.068	18.7472	19.5369	19.3625	0.194921	0.956458	0.350335	0.486498	0.649245	1.14365	-0.782868	-0.709198	-0.908436	-0.227443	-1.32719	1.38	0.782237	0.0170147	-0.260612
APOE_MOUSE	Apolipoprotein E (Apo-E)	23.0867	23.1405	22.6306	22.4032	22.4714	22.5776	22.0801	22.477	22.4322	0.0506414	0.0383002	0.317843	0.0266386	1.48586	1.64655	0.124806	-0.553882	-0.350489	-0.0333599	-1.51815	-0.333818	-0.467517	0.622878	0.154332
APOF_MOUSE	Apolipoprotein F (Apo-F) (Leukemia virus-inactivating factor) (LVIF)	15.0975	15.1351	15.358	15.073	15.1964	15.2222	15.2693	15.1555	15.2579	0.741905	0.747193	0.337789	0.727784	-1.08302	-0.670247	1.77788	-1.35189	0.00366933	0.286261	0.8043	-0.446211	0.679269	-0.0307366	-0.0637136
APOH_MOUSE	Beta-2-glycoprotein 1 (APC inhibitor) (Activated protein C-binding protein) (Apolipoprotein H) (Apo-H) (Beta-2-glycoprotein I) (B2GPI) (Beta(2)GPI)	22.5887	22.888	22.1642	22.4248	22.4233	22.5857	22.4865	22.7098	22.5474	0.766011	0.884082	0.294644	0.849075	0.264582	1.74895	-1.84077	-0.548451	-0.555788	0.249547	-0.242703	0.865052	0.0595797	-0.0342201	-0.103274
APOM_MOUSE	Apolipoprotein M (Apo-M) (ApoM)	18.2258	18.58	18.0781	18.5233	18.2332	18.3131	18.4635	18.7041	18.602	0.737529	0.146979	0.103576	0.20737	-0.894675	0.792161	-1.59865	0.52194	-0.859635	-0.479224	0.237491	1.38354	0.897054	-0.295269	-0.233388
APOO_MOUSE	MICOS complex subunit Mic26 (MIC26_MOUSE)	19.2771	19.2704	19.2512	19.1857	19.3101	19.2631	19.4968	19.5367	19.5817	0.738515	0.000450754	0.00285553	0.000275632	-0.521307	-0.56726	-0.700187	-1.15264	-0.293149	-0.618076	0.996914	1.27247	1.58324	-0.27214	-0.285411
APOOL_MOUSE	MICOS complex subunit Mic27 (MIC27_MOUSE)	21.8281	21.8906	21.8024	21.8046	21.7474	21.7435	21.9367	21.9326	21.8255	0.0836437	0.265833	0.032444	0.0348953	-0.0905516	0.780327	-0.449699	-0.418618	-1.21586	-1.27033	1.42424	1.36708	-0.126584	-0.0579463	-0.133105
APRV1_MOUSE	Retroviral-like aspartic protease 1 (EC 3.4.23.-) (Skin-specific retroviral-like aspartic protease) (SASPase) (Skin aspartic protease) (TPA-inducible aspartic proteinase-like protein)	16.4944	16.3708	16.3787	16.5495	16.6265	16.4693	16.2028	16.1544	16.0014	0.0913046	0.0153143	0.00480428	0.002111	0.654361	0.0489786	0.0875752	0.924844	1.30186	0.531305	-0.774906	-1.01205	-1.76197	0.295134	0.428908
APT_MOUSE	Adenine phosphoribosyltransferase (APRT) (EC 2.4.2.7)	22.0147	21.9307	22.1029	21.8059	21.8202	21.777	21.6539	21.6963	21.7393	0.0137987	0.00450959	0.019602	0.00135873	1.18294	0.620798	1.77287	-0.214121	-0.118081	-0.407042	-1.23076	-0.947083	-0.659526	0.319618	0.104553
APTX_MOUSE	Aprataxin (EC 3.-.-.-) (Forkhead-associated domain histidine triad-like protein) (FHA-HIT)	17.3283	17.4514	17.2469	17.3471	17.3265	17.3669	16.996	17.0817	17.0082	0.943242	0.00858489	0.000402412	0.00134115	0.530089	1.26285	0.0458406	0.642142	0.519134	0.759448	-1.44723	-0.937368	-1.37491	0.313588	0.318178
AQP1_MOUSE	Aquaporin-1 (AQP-1) (Aquaporin-CHIP) (Delayed early response protein 2) (DER2) (Water channel protein for red blood cells and kidney proximal tubule)	20.7169	20.7201	20.8333	20.8215	20.5145	20.6208	20.6134	20.6355	20.5482	0.345343	0.0272238	0.600665	0.23388	0.425151	0.453928	1.46508	1.35956	-1.38429	-0.434057	-0.499739	-0.302979	-1.08265	0.157724	0.0531989
AQP5_MOUSE	Aquaporin-5 (AQP-5)	20.6536	20.6753	20.9376	21.3622	21.4467	21.3708	21.2741	21.5071	21.2203	0.00257751	0.010328	0.553793	0.00185173	-1.56034	-1.49361	-0.686722	0.619226	0.879321	0.645832	0.34835	1.06505	0.182899	-0.578353	0.0593942
AQR_MOUSE	Intron-binding protein aquarius	21.3687	21.3531	21.5488	21.4518	21.4259	21.4462	21.2828	21.4005	21.35	0.792704	0.330599	0.0504606	0.280138	-0.44897	-0.652934	1.90181	0.636348	0.297406	0.562394	-1.56964	-0.0331222	-0.693294	0.0790517	0.0968292
AR13B_MOUSE	ADP-ribosylation factor-like protein 13B (ADP-ribosylation factor-like protein 2-like 1) (ARL2-like protein 1) (Protein hennin)	18.0351	17.7215	17.9394	17.7766	17.702	17.5787	17.9167	17.9788	18.0541	0.123131	0.449575	0.0131987	0.050464	1.07577	-0.80651	0.501542	-0.476174	-0.923491	-1.6637	0.364879	0.73788	1.1898	-0.0845059	-0.297424
AR2BP_MOUSE	ADP-ribosylation factor-like protein 2-binding protein (ARF-like 2-binding protein) (Binder of ARF2 protein 1)	19.5902	19.6859	19.6471	19.6547	19.8619	19.6557	19.9042	19.7804	19.9114	0.326381	0.0115379	0.155927	0.0504445	-1.2461	-0.468371	-0.783186	-0.721726	0.962206	-0.713847	1.30575	0.300367	1.3649	-0.224308	-0.141278
AR6P1_MOUSE	ADP-ribosylation factor-like protein 6-interacting protein 1 (ARL-6-interacting protein 1) (Aip-1) (Protein TBX2)	19.008	19.1257	19.0822	19.5931	19.6145	19.6188	19.7974	20.0314	19.7602	0.000108814	0.000987946	0.0406802	0.000117603	-1.4124	-1.08413	-1.20552	0.21877	0.278634	0.290598	0.788376	1.44086	0.684801	-0.79106	-0.254202
AR6P4_MOUSE	ADP-ribosylation factor-like protein 6-interacting protein 4 (ARL-6-interacting protein 4) (Aip-4) (Splicing factor SRrp37)	20.2665	20.3839	20.3336	20.2168	20.5045	20.518	20.2865	20.325	20.1887	0.458899	0.311277	0.240399	0.342059	-0.599857	0.414211	-0.0200753	-1.02944	1.45632	1.57362	-0.427586	-0.0945869	-1.27261	0.0612909	0.146386
ARAF_MOUSE	Serine/threonine-protein kinase A-Raf (EC 2.7.11.1) (Proto-oncogene A-Raf)	20.9557	21.1066	20.9312	20.8376	20.8811	20.8734	20.8387	21.045	21.0833	0.0767585	0.929139	0.180607	0.223229	0.0521358	1.49596	-0.182536	-1.07823	-0.662074	-0.736181	-1.06828	0.905925	1.27328	0.00886905	-0.124953
ARAP1_MOUSE	Arf-GAP with Rho-GAP domain, ANK repeat and PH domain-containing protein 1 (Centaurin-delta-2) (Cnt-d2)	23.0924	23.1361	23.2153	23.0097	22.9322	22.8785	22.6069	22.6531	22.6633	0.0165827	0.000221858	0.00203176	9.14787e-05	0.809138	1.00288	1.35345	0.442919	0.099513	-0.138434	-1.34131	-1.13666	-1.09149	0.506775	0.298986
ARAP2_MOUSE	Arf-GAP with Rho-GAP domain, ANK repeat and PH domain-containing protein 2 (Centaurin-delta-1) (Cnt-d1)	18.8802	19.0233	18.9894	19.1521	18.9535	19.1018	19.0943	18.9914	19.1868	0.227485	0.149483	0.804357	0.285296	-1.62147	-0.182376	-0.523264	1.11321	-0.884337	0.606942	0.531869	-0.502876	1.4623	-0.126583	-0.0217294
ARAP3_MOUSE	Arf-GAP with Rho-GAP domain, ANK repeat and PH domain-containing protein 3 (Centaurin-delta-3) (Cnt-d3) (Dual specificity Rho- and Arf-GTPase-activating protein 1)	21.5975	21.5907	21.6433	21.7863	21.772	21.7552	21.8539	21.8628	21.8035	0.0010308	0.000753061	0.0284475	9.56725e-05	-1.36838	-1.43393	-0.930665	0.437671	0.30088	0.139579	1.0838	1.16902	0.602023	-0.229531	-0.0688722
ARBK1_MOUSE	Beta-adrenergic receptor kinase 1 (Beta-ARK-1) (EC 2.7.11.15) (G-protein-coupled receptor kinase 2)	20.4033	20.5343	20.3992	20.7838	20.7262	20.6449	20.7316	20.7746	20.6103	0.0104079	0.0171922	0.849737	0.00777405	-1.47325	-0.595442	-1.50048	1.07682	0.690887	0.14601	0.726473	1.01498	-0.0859938	-0.259907	0.0128479
ARBK2_MOUSE	Beta-adrenergic receptor kinase 2 (Beta-ARK-2) (EC 2.7.11.15)	15.0959	15.3671	15.0546	15.6939	15.5611	15.545	15.6706	15.5265	15.3842	0.0171111	0.0505966	0.486727	0.0198072	-1.46212	-0.286509	-1.64116	1.12994	0.554185	0.484567	1.02917	0.404532	-0.212608	-0.354582	0.0728714
ARC1A_MOUSE	Actin-related protein 2/3 complex subunit 1A (SOP2-like protein) (Sid 329)	21.6222	21.6123	21.7538	21.6788	21.6355	21.5806	21.7442	21.6845	21.6249	0.593201	0.722749	0.301611	0.684975	-0.624737	-0.791018	1.57253	0.319743	-0.403539	-1.31998	1.41223	0.415213	-0.580447	-0.0217546	-0.0528941
ARC1B_MOUSE	Actin-related protein 2/3 complex subunit 1B (Arp2/3 complex 41 kDa subunit) (p41-ARC)	22.275	22.35	22.2571	22.2712	22.2647	22.1736	22.22	22.2747	22.1908	0.247114	0.156381	0.850698	0.258583	0.418056	1.84451	0.0776594	0.346695	0.222818	-1.51066	-0.62791	0.412364	-1.18353	0.0655379	0.00802592
ARCH_MOUSE	Protein archease (Protein ZBTB8OS)	21.1585	20.9875	21.1701	20.9527	21.0933	21.1086	21.1304	20.9722	20.9922	0.523403	0.39337	0.790739	0.598616	1.11215	-0.875451	1.2462	-1.27933	0.353717	0.531448	0.785188	-1.05348	-0.820441	0.0737641	0.019923
ARF1_MOUSE	ADP-ribosylation factor 1	25.2893	25.4206	25.5872	25.2734	25.0836	25.0273	25.4615	25.5017	25.6232	0.0556906	0.385018	0.0107583	0.0171056	-0.350449	0.273127	1.06478	-0.426319	-1.32799	-1.595	0.467468	0.658521	1.23585	-0.0964374	-0.400739
ARF2_MOUSE	ADP-ribosylation factor 2	19.7504	19.7073	19.7106	19.5115	19.3275	19.4433	19.3841	19.5972	19.7773	0.0059843	0.298752	0.275118	0.0767944	1.01877	0.762961	0.782305	-0.399698	-1.49188	-0.804172	-1.15572	0.109202	1.17823	0.136586	-0.158774
ARF3_MOUSE	ADP-ribosylation factor 3	15.6862	15.9846	15.6796	15.9753	15.7525	15.8254	16.1576	15.7838	15.9525	0.603478	0.286976	0.419643	0.441725	-1.12038	0.734824	-1.16158	0.677048	-0.708166	-0.254994	1.81104	-0.513535	0.535747	-0.181199	-0.113604
ARF4_MOUSE	ADP-ribosylation factor 4	19.9366	19.9767	20.0716	19.9728	19.7506	19.8074	19.8355	19.6796	19.7736	0.123238	0.018472	0.373427	0.0469394	0.541239	0.853551	1.59221	0.8226	-0.907703	-0.465807	-0.246533	-1.46081	-0.728746	0.232064	0.0806705
ARF5_MOUSE	ADP-ribosylation factor 5	19.8029	19.9085	19.9732	19.7294	19.6458	19.6622	19.7578	19.6618	19.7663	0.0180637	0.0499853	0.304906	0.0173161	0.313401	1.24767	1.82084	-0.338074	-1.07799	-0.932751	-0.0860434	-0.935794	-0.0112577	0.166233	-0.0495392
ARF6_MOUSE	ADP-ribosylation factor 6	21.242	21.2013	21.4051	21.1568	21.044	20.9784	21.2333	21.2464	21.4055	0.0514985	0.890115	0.0363475	0.0488793	0.206236	-0.0784363	1.34816	-0.390009	-1.18026	-1.63912	0.145594	0.237083	1.35076	-0.0122588	-0.235336
ARFG1_MOUSE	ADP-ribosylation factor GTPase-activating protein 1 (ARF GAP 1) (ADP-ribosylation factor 1 GTPase-activating protein) (ARF1 GAP) (ARF1-directed GTPase-activating protein)	21.3273	21.4018	21.2961	21.2873	21.2912	21.3623	21.0432	21.1637	20.9814	0.518296	0.0108569	0.0130123	0.00326935	0.606114	1.12013	0.391355	0.330525	0.357803	0.847959	-1.35311	-0.521597	-1.77919	0.278929	0.250835
ARFG2_MOUSE	ADP-ribosylation factor GTPase-activating protein 2 (ARF GAP 2) (GTPase-activating protein ZNF289) (Zinc finger protein 289)	22.3197	22.3103	22.3217	22.3567	22.4131	22.3388	22.2165	22.207	22.1264	0.0822653	0.00966995	0.00684793	0.00189386	0.333346	0.228024	0.356413	0.749258	1.38297	0.548163	-0.826068	-0.932912	-1.8392	0.133966	0.186254
ARFG3_MOUSE	ADP-ribosylation factor GTPase-activating protein 3 (ARF GAP 3)	20.8747	20.8556	20.9287	20.8021	20.9955	20.821	20.7706	20.793	20.7798	0.846827	0.00998492	0.212439	0.189346	0.36983	0.117024	1.08609	-0.591714	1.97141	-0.342044	-1.01022	-0.712992	-0.887382	0.105202	0.0917409
ARFP2_MOUSE	Arfaptin-2 (ADP-ribosylation factor-interacting protein 2)	20.1302	19.9863	20.1198	20.1087	20.0884	20.0708	20.3225	20.1625	20.1459	0.836197	0.145664	0.102568	0.123806	0.0456299	-1.55491	-0.0701691	-0.193983	-0.419735	-0.615305	2.1843	0.403938	0.220239	-0.131493	-0.120991
ARFRP_MOUSE	ADP-ribosylation factor-related protein 1 (ARF-related protein 1)	16.5617	16.8757	16.5365	16.5473	16.2782	16.5611	16.6754	16.8328	16.8366	0.242228	0.365843	0.0397818	0.104702	-0.375937	1.25919	-0.507555	-0.451028	-1.85307	-0.379276	0.216021	1.036	1.05566	-0.123635	-0.319397
ARG28_MOUSE	Rho guanine nucleotide exchange factor 28 (190 kDa guanine nucleotide exchange factor) (p190-RhoGEF) (p190RhoGEF) (Rho guanine nucleotide exchange factor) (Rho-interacting protein 2)	20.0023	20.0741	20.0477	20.0967	20.1009	20.1451	20.1839	20.1502	20.158	0.0489275	0.00624282	0.054726	0.00483089	-1.77675	-0.552958	-1.00358	-0.167716	-0.0954384	0.656665	1.31865	0.743757	0.877368	-0.122644	-0.0497818
ARGAL_MOUSE	Rho guanine nucleotide exchange factor 10-like protein (GrinchGEF)	18.49	18.7372	18.5197	18.5761	18.5845	18.6769	18.542	18.552	18.6625	0.738557	0.972282	0.620522	0.904324	-1.26762	1.76149	-0.903126	-0.213071	-0.109907	1.02333	-0.629847	-0.50734	0.846094	-0.0032138	0.026965
ARGI1_MOUSE	Arginase-1 (EC 3.5.3.1) (Liver-type arginase) (Type I arginase)	20.7454	20.4614	20.5609	21.0242	20.8338	20.5752	20.9774	20.7369	20.6987	0.224238	0.148933	0.967751	0.289968	0.0558591	-1.45063	-0.923039	1.53472	0.524891	-0.847083	1.28653	0.0107266	-0.191966	-0.215083	0.00673791
ARGI2_MOUSE	Arginase-2, mitochondrial (EC 3.5.3.1) (Kidney-type arginase) (Non-hepatic arginase) (Type II arginase)	18.06	18.2018	18.1105	18.2212	18.2113	18.2306	19.2545	18.9455	19.0866	0.0816385	0.00059208	0.000613613	3.00097e-05	-0.891888	-0.590868	-0.784565	-0.549787	-0.57074	-0.529732	1.64314	0.987559	1.28688	-0.971418	-0.874501
ARH_MOUSE	Low density lipoprotein receptor adapter protein 1 (Autosomal recessive hypercholesterolemia protein homolog)	19.5267	19.5513	19.603	19.5117	19.2135	19.243	19.3236	19.2731	19.316	0.0713725	0.000732509	0.85699	0.0334925	0.870884	1.03441	1.37817	0.770589	-1.2123	-1.01574	-0.479901	-0.81568	-0.530424	0.256132	0.0184749
ARH38_MOUSE	Rho guanine nucleotide exchange factor 38	17.9064	17.9194	17.8839	17.701	17.5874	17.8313	17.9702	17.8217	17.9569	0.0507406	0.801635	0.0690098	0.0412592	0.511167	0.614928	0.332794	-1.12052	-2.02256	-0.0854067	1.01831	-0.161501	0.912785	-0.0130373	-0.209719
ARH40_MOUSE	Rho guanine nucleotide exchange factor 40 (Protein SOLO)	20.9658	20.9801	20.9921	20.8374	20.8413	20.8302	20.7433	20.6493	20.7272	6.56935e-05	0.000812216	0.0113271	8.38355e-05	1.03365	1.15129	1.25111	-0.0276977	0.00477661	-0.0872294	-0.805165	-1.58215	-0.938581	0.272754	0.129712
ARHG1_MOUSE	Rho guanine nucleotide exchange factor 1 (Lbc's second cousin) (Lymphoid blast crisis-like 2)	22.0111	22.0553	22.1267	22.0985	22.1793	22.1077	22.2401	22.2294	22.1642	0.203825	0.0234892	0.0764548	0.0341517	-1.61933	-1.03979	-0.104657	-0.473869	0.583823	-0.353907	1.38063	1.24082	0.386278	-0.146829	-0.0827241
ARHG2_MOUSE	Rho guanine nucleotide exchange factor 2 (Guanine nucleotide exchange factor H1) (GEF-H1) (LBC'S first cousin) (Lymphoid blast crisis-like 1) (Oncogene LFC) (Rhobin)	22.9856	22.9953	22.9538	22.8535	22.8972	22.8536	22.8381	22.8835	22.9162	0.00457671	0.0186856	0.701072	0.00979492	1.31852	1.48388	0.77481	-0.941003	-0.193316	-0.939276	-1.2055	-0.428794	0.130685	0.0989868	-0.0111046
ARHG3_MOUSE	Rho guanine nucleotide exchange factor 3	17.6135	17.6117	17.5536	17.518	17.5432	17.6526	17.6776	17.9775	17.7845	0.660496	0.0704683	0.0671394	0.042749	-0.316179	-0.329291	-0.732066	-0.979087	-0.804113	-0.0453099	0.128383	2.20813	0.869528	-0.220303	-0.241978
ARHG6_MOUSE	Rho guanine nucleotide exchange factor 6 (Alpha-PIX) (Rac/Cdc42 guanine nucleotide exchange factor 6)	21.9292	21.8717	21.9695	22.0839	22.1865	22.1444	22.1206	22.0627	21.9806	0.00641947	0.057122	0.17221	0.0125543	-1.03105	-1.57153	-0.652128	0.424019	1.39	0.99361	0.769435	0.225366	-0.547726	-0.131151	0.0836328
ARHG7_MOUSE	Rho guanine nucleotide exchange factor 7 (Beta-Pix) (PAK-interacting exchange factor beta) (p85SPR)	22.7443	22.7461	22.7047	22.7983	22.8255	22.8399	22.764	22.7552	22.6792	0.00788153	0.972202	0.0402479	0.0218894	-0.335283	-0.300899	-1.08601	0.69213	1.20753	1.4811	0.0397299	-0.126959	-1.57134	-0.00111656	0.0884304
ARHGA_MOUSE	Rho guanine nucleotide exchange factor 10	20.2165	20.3164	20.3844	20.4196	20.4235	20.3474	20.2135	20.1937	20.2261	0.171064	0.129311	0.00217387	0.0150325	-0.940155	0.126634	0.851706	1.22755	1.26978	0.457295	-0.97191	-1.18324	-0.837654	0.0946691	0.18576
ARHGC_MOUSE	Rho guanine nucleotide exchange factor 12 (Leukemia-associated RhoGEF)	22.4018	22.357	22.4128	22.451	22.4226	22.4155	22.433	22.4723	22.5057	0.124924	0.0420813	0.160774	0.0433735	-0.662253	-1.7104	-0.406553	0.485686	-0.176454	-0.343883	0.0658276	0.983367	1.76466	-0.0798078	-0.0406456
ARHGF_MOUSE	Rho guanine nucleotide exchange factor 15 (Ephexin-5) (E5)	20.7663	20.9314	20.8897	20.8914	20.8543	20.8426	20.8895	20.867	20.998	0.99544	0.432854	0.267272	0.485704	-1.81521	0.794123	0.135381	0.16196	-0.42362	-0.609141	0.132055	-0.222775	1.84723	-0.0557037	-0.0553895
ARHGG_MOUSE	Rho guanine nucleotide exchange factor 16 (Ephexin-4)	19.7052	19.7013	19.7353	19.7217	19.5702	19.7424	19.7734	19.7186	19.7934	0.552628	0.125949	0.227204	0.294714	-0.201258	-0.263019	0.273799	0.0599003	-2.33786	0.3869	0.877233	0.00979901	1.19451	-0.0478562	-0.0836761
ARHGH_MOUSE	Rho guanine nucleotide exchange factor 17	21.8215	21.9787	21.9442	21.9639	22.0622	21.9928	21.7087	21.6893	21.6573	0.177155	0.0100677	0.00060859	0.00145194	-0.310886	0.724315	0.497279	0.626909	1.27412	0.816951	-1.05395	-1.18211	-1.39263	0.229729	0.321191
ARHGI_MOUSE	Rho guanine nucleotide exchange factor 18	20.8718	21.026	21.1255	21.2959	21.2265	21.2435	21.4019	21.396	21.364	0.0320529	0.007087	0.00530857	0.00328167	-1.91787	-1.06047	-0.507625	0.439886	0.0539827	0.148476	1.02893	0.996218	0.818478	-0.379568	-0.132005
ARHGP_MOUSE	Rho guanine nucleotide exchange factor 25 (Guanine nucleotide exchange factor GEFT) (Rac/Cdc42/Rho exchange factor GEFT) (RhoA/Rac/Cdc42 guanine nucleotide exchange factor GEFT) (p63RhoGEF)	19.895	19.8166	19.8511	19.7851	19.7473	19.7555	19.6324	19.6958	19.6926	0.0226742	0.00414348	0.0195226	0.00144646	1.58034	0.638723	1.05275	0.259843	-0.193909	-0.0958453	-1.57591	-0.813995	-0.851993	0.180629	0.0890705
ARHL1_MOUSE	[Protein ADP-ribosylarginine] hydrolase-like protein 1 (EC 3.2.-.-) (ADP-ribosylhydrolase 2)	18.6169	18.2921	18.1662	18.6048	18.8825	18.7108	18.7803	18.7578	19.0264	0.0753692	0.0357554	0.359425	0.0347829	-0.116536	-1.30931	-1.77145	-0.161106	0.85882	0.228093	0.483442	0.400942	1.38711	-0.49643	-0.122154
ARHL2_MOUSE	Poly(ADP-ribose) glycohydrolase ARH3 (EC 3.2.1.143) (ADP-ribosylhydrolase 3) ([Protein ADP-ribosylarginine] hydrolase-like protein 2)	21.4516	21.7675	21.5222	21.5233	21.4357	21.4576	21.4901	21.48	21.46	0.336967	0.341409	0.878722	0.39359	-0.57434	2.544	0.122361	0.13359	-0.731294	-0.515159	-0.19432	-0.293757	-0.491079	0.103702	-0.00451478
ARI1_MOUSE	E3 ubiquitin-protein ligase ARIH1 (EC 6.3.2.-) (Protein ariadne-1 homolog) (ARI-1) (UbcH7-binding protein) (UbcM4-interacting protein 77) (Ubiquitin-conjugating enzyme E2-binding protein 1)	21.9082	22.0974	21.8096	21.8909	21.8585	21.7571	21.7095	21.8657	21.8702	0.3332	0.283398	0.774071	0.383006	0.413601	2.14567	-0.488671	0.255458	-0.0409477	-0.969626	-1.40508	0.0241999	0.0653918	0.123279	0.0204017
ARI1A_MOUSE	AT-rich interactive domain-containing protein 1A (ARID domain-containing protein 1A) (BRG1-associated factor 250) (BAF250) (BRG1-associated factor 250a) (BAF250A) (Osa homolog 1) (SWI-like protein) (SWI/SNF complex protein p270) (SWI/SNF-related, matrix-associated, actin-dependent regulator of chromatin subfamily F member 1)	22.5078	22.4676	22.5282	22.3058	22.4361	22.3585	22.0732	22.0105	22.0207	0.032519	5.98688e-05	0.00145378	4.06358e-05	0.977149	0.787045	1.07341	0.0230873	0.638602	0.271943	-1.07573	-1.3718	-1.32371	0.466405	0.332036
ARI2_MOUSE	E3 ubiquitin-protein ligase ARIH2 (ARI-2) (Protein ariadne-2 homolog) (EC 6.3.2.-) (Triad1 protein) (UbcM4-interacting protein 48)	19.9628	19.9236	19.9174	19.6643	19.6034	19.6824	19.539	19.4833	19.4796	0.000513019	5.40863e-05	0.00821412	1.25438e-05	1.38584	1.18317	1.15099	-0.159346	-0.474772	-0.0658211	-0.807961	-1.09634	-1.11575	0.433965	0.149383
ARI3A_MOUSE	AT-rich interactive domain-containing protein 3A (ARID domain-containing protein 3A) (B-cell regulator of IgH transcription) (Bright) (Dead ringer-like protein 1)	16.5517	16.508	16.6293	16.5625	16.6103	16.4552	16.6392	16.6023	16.6071	0.743106	0.227215	0.194831	0.341177	-0.366232	-1.08344	0.910286	-0.188835	0.596982	-1.95153	1.07188	0.466539	0.54435	-0.0531732	-0.0735328
ARI4B_MOUSE	AT-rich interactive domain-containing protein 4B (ARID domain-containing protein 4B) (180 kDa Sin3-associated polypeptide) (Sin3-associated polypeptide p180) (Histone deacetylase complex subunit SAP180)	19.4581	19.4588	19.4573	19.3408	19.3735	19.3928	19.2463	19.1724	19.1504	0.00423162	0.000759725	0.00541035	0.000188832	0.979126	0.984635	0.97221	0.0151442	0.284274	0.442497	-0.760867	-1.36809	-1.54893	0.268351	0.179329
ARI5B_MOUSE	AT-rich interactive domain-containing protein 5B (ARID domain-containing protein 5B) (Developmentally and sexually retarded with transient immune abnormalities protein) (Desrt) (MRF1-like) (Modulator recognition factor protein 2) (MRF-2)	19.2901	19.4956	19.2844	19.2972	19.2146	19.341	19.1425	19.1703	19.0223	0.409663	0.0418806	0.0421938	0.0436796	0.291658	1.81993	0.249291	0.344794	-0.269757	0.669951	-0.806323	-0.59931	-1.70024	0.24503	0.172602
ARIP4_MOUSE	Helicase ARIP4 (EC 3.6.4.12) (Androgen receptor-interacting protein 4) (RAD54-like protein 2) (Steroid receptor-interacting SNF2 domain-containing protein-like)	17.6141	17.7502	17.7562	17.1979	17.0979	17.1697	17.0567	17.0647	17.2497	0.000561031	0.00173393	0.674896	0.000251797	0.973987	1.43846	1.45873	-0.445652	-0.786925	-0.541883	-0.927466	-0.90009	-0.269159	0.583134	0.0314881
ARK72_MOUSE	Aflatoxin B1 aldehyde reductase member 2 (EC 1.1.1.n11) (Succinic semialdehyde reductase) (SSA reductase)	21.0131	20.8432	21.0245	21.0567	21.1052	21.0637	21.1983	21.1744	21.0366	0.130594	0.084959	0.30935	0.0744536	-0.428113	-2.07427	-0.317536	-0.00574553	0.46434	0.0615318	1.36638	1.13426	-0.200844	-0.176126	-0.0612233
ARL1_MOUSE	ADP-ribosylation factor-like protein 1	20.0044	19.909	20.133	19.8768	19.6951	19.7061	19.6052	19.6445	19.6507	0.0430475	0.0045376	0.106099	0.00490272	1.08817	0.573587	1.78256	0.399562	-0.581118	-0.521806	-1.06613	-0.854076	-0.820755	0.381996	0.12584
ARL10_MOUSE	ADP-ribosylation factor-like protein 10 (ADP-ribosylation factor-like membrane-associated protein)	17.347	17.3186	17.3832	17.3997	17.2936	17.3104	17.4471	17.4612	17.5041	0.712022	0.00878446	0.0214151	0.0124601	-0.513093	-0.896975	-0.0244937	0.199177	-1.23391	-1.00818	0.838692	1.02963	1.60916	-0.121192	-0.136201
ARL11_MOUSE	ADP-ribosylation factor-like protein 11	16.2002	16.1534	16.1662	16.0728	15.9233	16.0454	16.4506	16.3522	16.563	0.0293975	0.0107038	0.00443021	0.00131348	-0.067713	-0.29644	-0.233655	-0.689583	-1.41947	-0.823583	1.1539	0.674086	1.70245	-0.281967	-0.441441
ARL15_MOUSE	ADP-ribosylation factor-like protein 15 (ADP-ribosylation factor-related protein 2) (ARF-related protein 2)	20.2451	20.217	20.1892	20.6036	20.6454	20.638	20.4686	20.6238	20.4595	3.74139e-05	0.0057304	0.111301	0.000298701	-1.0959	-1.24344	-1.38876	0.780573	0.999816	0.961004	0.0741959	0.88632	0.0261892	-0.300192	0.111721
ARL2_MOUSE	ADP-ribosylation factor-like protein 2	21.2806	21.0237	21.2572	20.785	20.7936	20.7085	20.8206	20.7302	20.8647	0.00793597	0.0137524	0.422905	0.00296704	1.6575	0.482414	1.55051	-0.609375	-0.569961	-0.959259	-0.446487	-0.860285	-0.245063	0.381996	-0.0427564
ARL3_MOUSE	ADP-ribosylation factor-like protein 3	20.5203	20.6883	20.5758	20.5388	20.5774	20.5831	20.6107	20.5628	20.5335	0.61	0.659436	0.92763	0.764268	-1.11898	2.21273	-0.0192733	-0.752727	0.012912	0.126406	0.674472	-0.27713	-0.858418	0.0257994	-0.0025594
ARL5A_MOUSE	ADP-ribosylation factor-like protein 5A	19.0377	18.925	18.8858	18.8495	18.6453	18.7332	18.8014	18.8406	18.9813	0.0502936	0.350679	0.177062	0.0777838	1.50559	0.5744	0.249895	-0.0496609	-1.7379	-1.01098	-0.447198	-0.123705	1.03956	0.0750588	-0.131758
ARL6_MOUSE	ADP-ribosylation factor-like protein 6	19.4507	19.3883	19.5441	19.6063	19.6436	19.5962	19.6159	19.6151	19.6885	0.0314211	0.0253676	0.435822	0.00910071	-1.26614	-1.91765	-0.292166	0.3569	0.746566	0.251557	0.457099	0.449161	1.21468	-0.178785	-0.0244661
ARL8A_MOUSE	ADP-ribosylation factor-like protein 8A (ADP-ribosylation factor-like protein 10B) (Novel small G protein indispensable for equal chromosome segregation 2)	23.1002	23.0567	23.1876	23.3236	23.2569	23.0979	23.2482	23.4038	23.43	0.223082	0.0230515	0.199971	0.0525125	-0.989512	-1.3115	-0.342256	0.663887	0.170593	-1.00677	0.106214	1.25792	1.45142	-0.24585	-0.134564
ARL8B_MOUSE	ADP-ribosylation factor-like protein 8B (ADP-ribosylation factor-like protein 10C) (Novel small G protein indispensable for equal chromosome segregation 1)	19.6783	19.725	19.7138	19.9537	19.9491	19.8925	19.8859	19.8062	19.6821	0.000733974	0.232478	0.0879573	0.0167198	-1.1589	-0.746375	-0.845257	1.27147	1.23083	0.730843	0.672542	-0.029759	-1.1254	-0.0856862	0.140388
ARLY_MOUSE	Argininosuccinate lyase (ASAL) (EC 4.3.2.1) (Arginosuccinase)	22.2821	22.3719	22.0569	22.0703	21.9725	22.2665	22.1683	22.3503	22.3769	0.3529	0.61916	0.146084	0.302138	0.457543	1.05123	-1.03055	-0.942119	-1.58848	0.354621	-0.294604	0.908343	1.08401	-0.0615138	-0.195394
ARM10_MOUSE	Armadillo repeat-containing protein 10	20.6299	20.5608	20.6029	20.7566	20.7521	20.6291	20.7769	20.9027	20.7675	0.068584	0.0105119	0.162752	0.014442	-0.721269	-1.35378	-0.968115	0.437788	0.396889	-0.728559	0.623915	1.77514	0.537987	-0.217852	-0.103127
ARMC1_MOUSE	Armadillo repeat-containing protein 1	20.0248	20.0468	20.0195	20.0384	19.9888	20.0142	20.2138	20.2115	20.235	0.373259	7.16069e-05	0.000216159	2.76676e-05	-0.629444	-0.41097	-0.682243	-0.494704	-0.987571	-0.735365	1.25087	1.2275	1.46192	-0.189723	-0.206306
ARMC3_MOUSE	Armadillo repeat-containing protein 3	16.0533	16.0397	16.16	16.3595	16.1498	16.2378	16.9856	16.8889	16.8497	0.0832286	0.000119757	0.000833541	4.25015e-05	-0.938359	-0.973918	-0.660755	-0.141344	-0.687268	-0.458105	1.4884	1.23672	1.13462	-0.823788	-0.659061
ARMC5_MOUSE	Armadillo repeat-containing protein 5	15.7966	15.8257	15.8203	15.7653	15.6793	15.7414	15.7307	15.7622	15.8354	0.0344538	0.30356	0.303662	0.122416	0.458621	1.02302	0.918959	-0.149644	-1.81952	-0.613442	-0.821422	-0.209308	1.21274	0.0380799	-0.0474518
ARMC6_MOUSE	Armadillo repeat-containing protein 6	20.1282	20.2115	20.0866	19.9474	19.9074	20.0965	19.9733	20.147	20.1922	0.0811458	0.644561	0.243432	0.195557	0.471111	1.23314	0.0906275	-1.18186	-1.54826	0.18097	-0.945042	0.64273	1.05658	0.0379317	-0.120414
ARMC8_MOUSE	Armadillo repeat-containing protein 8	21.022	21.0929	21.0901	21.1082	21.0462	21.0377	21.022	21.002	21.0372	0.899141	0.131249	0.14906	0.231672	-0.778404	1.13005	1.05632	1.54224	-0.128137	-0.356343	-0.778249	-1.31804	-0.369434	0.0479113	0.0435799
ARMC9_MOUSE	LisH domain-containing protein ARMC9	18.3308	18.5606	18.3125	18.3583	18.2585	18.2794	18.5192	18.466	18.4417	0.296078	0.421386	0.00966917	0.126504	-0.562711	1.55437	-0.731431	-0.309259	-1.22884	-1.03651	1.17286	0.682794	0.458725	-0.0743157	-0.176876
ARMX2_MOUSE	Armadillo repeat-containing X-linked protein 2	18.9041	18.8221	18.8734	18.5585	18.7045	18.5841	18.2747	18.3832	18.4174	0.00791888	0.000497517	0.014461	0.000275464	1.27729	0.916615	1.14235	-0.241926	0.399654	-0.129301	-1.4898	-1.01258	-0.862315	0.508087	0.257277
ARMX3_MOUSE	Armadillo repeat-containing X-linked protein 3	18.1947	18.2487	18.3635	18.1721	18.0865	18.1438	17.9803	17.9091	18.0995	0.0730506	0.0216764	0.0866948	0.0157682	0.451213	0.847654	1.68979	0.285742	-0.342105	0.0784756	-1.12105	-1.64321	-0.246506	0.272635	0.137825
ARNT_MOUSE	Aryl hydrocarbon receptor nuclear translocator (ARNT protein) (Dioxin receptor, nuclear translocator) (Hypoxia-inducible factor 1-beta) (HIF-1-beta) (HIF1-beta)	19.6851	19.6241	19.8673	19.8507	19.9291	19.9292	19.7812	19.8742	19.8087	0.0841598	0.287058	0.0981974	0.104508	-1.25335	-1.83546	0.483539	0.324956	1.0719	1.07282	-0.338021	0.548618	-0.0749962	-0.095844	0.0816188
AROS_MOUSE	Active regulator of SIRT1 (40S ribosomal protein S19-binding protein 1) (RPS19-binding protein 1) (S19BP)	18.619	18.758	18.6843	18.59	18.7591	18.7007	18.6311	18.6207	18.586	0.955399	0.153822	0.241315	0.362944	-0.624909	1.44396	0.346254	-1.05658	1.46079	0.591525	-0.444342	-0.600043	-1.11666	0.0744839	0.0706869
ARP10_MOUSE	Actin-related protein 10 (Actin-related protein 11)	20.1867	20.2644	20.2753	20.1548	20.1025	20.1426	20.2521	20.1895	20.2061	0.0274416	0.479126	0.0279754	0.0193608	-0.178039	1.14524	1.33053	-0.720834	-1.60963	-0.926995	0.936049	-0.129743	0.153418	0.0262068	-0.0825991
ARP19_MOUSE	cAMP-regulated phosphoprotein 19 (ARPP-19)	21.6961	21.6855	21.7087	21.6726	21.7867	21.5887	21.4562	21.4728	21.419	0.819142	0.000137593	0.017267	0.00388571	0.659725	0.579495	0.756377	0.480718	1.35142	-0.159374	-1.1703	-1.04378	-1.45428	0.247468	0.233363
ARP2_MOUSE	Actin-related protein 2 (Actin-like protein 2)	24.0418	24.3386	23.9531	24.2844	24.2951	24.3595	24.2229	24.2741	24.357	0.164838	0.231013	0.567636	0.187952	-1.35167	0.711187	-1.96805	0.334627	0.408665	0.85644	-0.092877	0.262703	0.838975	-0.173506	0.0283441
ARP3_MOUSE	Actin-related protein 3 (Actin-like protein 3)	23.722	23.6454	23.7531	23.8191	23.7844	23.7774	23.8316	23.7881	23.7713	0.0655658	0.0698319	0.886593	0.0407845	-0.788031	-2.16445	-0.229322	0.958487	0.333544	0.208241	1.18217	0.401451	0.0979076	-0.0901738	-0.00336077
ARP3B_MOUSE	Actin-related protein 3B (ARP3-beta) (Actin-like protein 3B)	22.7356	22.6529	22.6301	22.6584	22.6502	22.6449	22.617	22.6864	22.7521	0.538258	0.818973	0.434421	0.687474	1.4212	-0.364076	-0.855052	-0.245446	-0.421062	-0.536613	-1.13846	0.360453	1.77905	-0.0123338	-0.0340259
ARP5_MOUSE	Actin-related protein 5	18.9499	19.0606	18.9837	18.9273	18.9208	19.0224	18.6598	18.7051	18.7142	0.423837	0.00115943	0.00202356	0.000514992	0.44961	1.19017	0.675905	0.298416	0.254971	0.934279	-1.48973	-1.18734	-1.12627	0.305046	0.263767
ARP5L_MOUSE	Actin-related protein 2/3 complex subunit 5-like protein (Arp2/3 complex 16 kDa subunit 2) (ARC16-2)	20.761	20.881	20.6707	20.6708	20.8023	20.6535	20.8711	21.0075	21.0514	0.465396	0.0652503	0.0203051	0.0293219	-0.395159	0.425358	-1.01307	-1.01215	-0.112668	-1.13037	0.357519	1.29004	1.59051	-0.205766	-0.26779
ARP6_MOUSE	Actin-related protein 6 (mArp6)	17.5574	17.6673	17.6372	17.5194	17.403	17.5489	17.4511	17.4233	17.4984	0.0781792	0.0144546	0.544301	0.0339089	0.380108	1.59186	1.26021	-0.0388715	-1.32123	0.28705	-0.791588	-1.09738	-0.270151	0.162999	0.032836
ARP8_MOUSE	Actin-related protein 8	18.8821	19.0064	19.0766	19.0823	19.1843	19.1552	19.0275	19.0415	19.0103	0.0774645	0.544137	0.0226807	0.0745679	-1.91107	-0.511717	0.278892	0.343073	1.49272	1.16438	-0.273741	-0.115407	-0.467128	-0.038113	0.114149
ARPC2_MOUSE	Actin-related protein 2/3 complex subunit 2 (Arp2/3 complex 34 kDa subunit) (p34-ARC)	24.3525	24.2373	24.4838	24.3598	24.2445	24.1392	24.4235	24.2683	24.4028	0.31351	0.939387	0.217952	0.374059	0.265979	-0.791738	1.47258	0.333059	-0.726118	-1.69289	0.917937	-0.50697	0.728163	-0.00697881	-0.117037
ARPC3_MOUSE	Actin-related protein 2/3 complex subunit 3 (Arp2/3 complex 21 kDa subunit) (p21-ARC)	23.2551	23.3686	23.2636	23.5687	23.2538	23.2402	23.4933	23.1382	23.204	0.633297	0.88784	0.646593	0.830524	-0.387196	0.421014	-0.326818	1.84483	-0.396379	-0.493433	1.30825	-1.21916	-0.751112	0.0172807	0.0757245
ARPC4_MOUSE	Actin-related protein 2/3 complex subunit 4 (Arp2/3 complex 20 kDa subunit) (p20-ARC)	22.7951	22.8555	22.9641	22.9477	23.0349	22.9158	22.9191	22.9431	22.969	0.195665	0.233886	0.590993	0.210689	-1.91167	-1.03648	0.53493	0.297153	1.5606	-0.164444	-0.116982	0.23084	0.606043	-0.0721423	0.0224135
ARPC5_MOUSE	Actin-related protein 2/3 complex subunit 5 (Arp2/3 complex 16 kDa subunit) (p16-ARC)	23.0539	22.9994	23.0908	23.1098	23.1523	23.1545	23.0687	23.1945	23.1586	0.0400304	0.113882	0.967824	0.0821159	-0.891592	-1.77166	-0.295799	0.00953639	0.696205	0.732079	-0.653183	1.37648	0.797937	-0.0925221	-0.00172257
ARRB1_MOUSE	Beta-arrestin-1 (Arrestin beta-1)	21.6966	21.755	21.7092	22.0834	22.0123	22.0493	22.2408	22.0807	22.0459	0.000267871	0.00301191	0.307518	0.000560382	-1.37704	-1.07626	-1.31215	0.61737	0.250775	0.441441	1.4287	0.603237	0.423918	-0.402193	-0.0741039
ARRB2_MOUSE	Beta-arrestin-2 (Arrestin beta-2)	20.0301	19.9166	19.9195	20.1071	19.9721	19.9355	20.2193	20.362	20.4083	0.483319	0.00532027	0.0135962	0.00346411	-0.348643	-0.942246	-0.926888	0.0543329	-0.651533	-0.84343	0.64093	1.38768	1.6298	-0.374512	-0.324982
ARRD1_MOUSE	Arrestin domain-containing protein 1	19.0985	19.0309	19.2992	19.1358	19.0453	18.8888	19.5672	19.6046	19.7051	0.331029	0.00594281	0.0019223	0.00169496	-0.562987	-0.793314	0.119901	-0.436041	-0.744126	-1.27685	1.03214	1.15947	1.50181	-0.482768	-0.602301
ARSA_MOUSE	Arylsulfatase A (ASA) (EC 3.1.6.8) (Cerebroside-sulfatase)	17.7587	17.8553	17.867	17.7754	17.8123	17.8659	17.8807	17.8024	17.7627	0.842796	0.821259	0.954814	0.936404	-1.27062	0.730836	0.972891	-0.924656	-0.160022	0.949599	1.25573	-0.365399	-1.18835	0.0117666	0.00262242
ARSB_MOUSE	Arylsulfatase B (ASB) (EC 3.1.6.12) (N-acetylgalactosamine-4-sulfatase) (G4S)	22.0011	22.0761	22.0695	22.0486	22.3394	22.1945	21.8141	21.9392	21.8148	0.171407	0.0158952	0.0225673	0.0149436	-0.188738	0.254667	0.215502	0.0921843	1.81182	0.954848	-1.29474	-0.554803	-1.29074	0.192881	0.33817
ARSG_MOUSE	Arylsulfatase G (ASG) (EC 3.1.6.-)	16.4146	16.4385	16.3353	16.3612	16.6134	16.5648	16.3171	16.4516	16.3271	0.232951	0.593702	0.17023	0.212463	-0.0964774	0.129101	-0.847403	-0.602284	1.78377	1.32427	-1.01918	0.252867	-0.924657	0.0308659	0.147839
ARVC_MOUSE	Armadillo repeat protein deleted in velo-cardio-facial syndrome homolog	20.7412	20.8191	20.9037	21.2763	21.2693	21.3675	20.7939	20.8366	20.9491	0.00103381	0.590318	0.0013685	0.000323112	-1.05422	-0.730701	-0.379645	1.16674	1.13772	1.54505	-0.835392	-0.658199	-0.191348	-0.0385224	0.444514
ARY2_MOUSE	Arylamine N-acetyltransferase 2 (EC 2.3.1.5) (Arylamide acetylase 2) (N-acetyltransferase type 2) (NAT-2)	20.2621	20.2998	20.1241	20.0445	19.9209	19.9755	20.0598	20.0996	20.2104	0.0180777	0.205786	0.0678533	0.0237413	1.18658	1.48172	0.104936	-0.518983	-1.48836	-1.06015	-0.399521	-0.0871466	0.780922	0.105407	-0.142943
AS3MT_MOUSE	Arsenite methyltransferase (EC 2.1.1.137) (Methylarsonite methyltransferase) (S-adenosyl-L-methionine:arsenic(III) methyltransferase)	22.4089	22.4332	22.4906	22.552	22.5442	22.5763	22.6001	22.4716	22.4946	0.0122498	0.168521	0.434305	0.0705757	-1.52777	-1.15364	-0.266998	0.679418	0.558831	1.05413	1.42204	-0.56056	-0.205443	-0.0778875	0.0353593
ASAH1_MOUSE	Acid ceramidase (AC) (ACDase) (Acid CDase) (EC 3.5.1.23) (Acylsphingosine deacylase) (N-acylsphingosine amidohydrolase) [Cleaved into: Acid ceramidase subunit alpha; Acid ceramidase subunit beta]	23.1779	23.0681	23.2515	23.13	23.0627	23.0383	23.3285	23.2283	23.2486	0.212177	0.170295	0.00957187	0.0330395	0.0738821	-1.00903	0.799957	-0.399071	-1.06287	-1.30309	1.55865	0.570268	0.771301	-0.102588	-0.191468
ASAP1_MOUSE	Arf-GAP with SH3 domain, ANK repeat and PH domain-containing protein 1 (130 kDa phosphatidylinositol 4,5-bisphosphate-dependent ARF1 GTPase-activating protein) (ADP-ribosylation factor-directed GTPase-activating protein 1) (ARF GTPase-activating protein 1) (Development and differentiation-enhancing factor 1) (DEF-1) (Differentiation-enhancing factor 1) (PIP2-dependent ARF1 GAP)	21.5353	21.5352	21.5506	21.5735	21.5309	21.5579	21.7394	21.6514	21.6969	0.364681	0.00387018	0.00742404	0.00105243	-0.78208	-0.78359	-0.587904	-0.295696	-0.83835	-0.494442	1.81395	0.695244	1.27287	-0.155545	-0.141785
ASAP2_MOUSE	Arf-GAP with SH3 domain, ANK repeat and PH domain-containing protein 2 (Development and differentiation-enhancing factor 2) (Paxillin-associated protein with ARF GAP activity 3) (PAG3) (Pyk2 C-terminus-associated protein) (PAP)	20.4928	20.6589	20.6394	20.586	20.423	20.5583	20.8171	20.6429	20.7146	0.362875	0.154139	0.0470427	0.0909618	-1.04079	0.376222	0.210598	-0.245084	-1.63621	-0.481886	1.72596	0.239707	0.851485	-0.127806	-0.202401
ASAP3_MOUSE	Arf-GAP with SH3 domain, ANK repeat and PH domain-containing protein 3 (Development and differentiation-enhancing factor-like 1)	16.3445	16.4653	16.5414	16.4805	16.5631	16.6685	16.4853	16.1829	16.2813	0.202548	0.274874	0.0715517	0.110443	-0.67202	0.12901	0.632814	0.229456	0.777197	1.47582	0.261557	-1.74315	-1.09068	0.133875	0.254201
ASB1_MOUSE	Ankyrin repeat and SOCS box protein 1 (ASB-1)	17.7191	17.5638	17.774	17.4402	17.5482	17.5938	17.5153	17.5682	17.5397	0.111349	0.0893784	0.790407	0.0954995	1.314	-0.204219	1.84997	-1.4123	-0.356446	0.0887664	-0.678297	-0.161449	-0.440026	0.144613	-0.0136513
ASB6_MOUSE	Ankyrin repeat and SOCS box protein 6 (ASB-6)	16.9187	17.035	16.9745	16.7782	16.7996	16.8124	16.7441	16.8911	16.767	0.00688728	0.0364506	0.936098	0.0134773	0.598173	1.74111	1.14707	-0.783112	-0.572172	-0.446707	-1.11838	0.326856	-0.892836	0.175326	-0.00398861
ASC_MOUSE	Apoptosis-associated speck-like protein containing a CARD (mASC) (PYD and CARD domain-containing protein)	19.8485	19.9007	19.8308	19.8733	19.7965	19.7971	19.8817	19.7369	19.8299	0.317068	0.406605	0.907716	0.5715	0.308603	1.33394	-0.0397299	0.795407	-0.714523	-0.702238	0.961896	-1.88652	-0.0568354	0.0437924	0.00610227
ASCC1_MOUSE	Activating signal cointegrator 1 complex subunit 1 (ASC-1 complex subunit p50) (Trip4 complex subunit p50)	18.9914	19.0664	19.1056	19.3308	18.9549	19.0383	19.1961	19.1214	19.0281	0.67568	0.361692	0.956409	0.836046	-0.881247	-0.227508	0.113644	2.07518	-1.19892	-0.472859	0.901868	0.251049	-0.561209	-0.0607239	-0.00720597
ASCC2_MOUSE	Activating signal cointegrator 1 complex subunit 2 (ASC-1 complex subunit p100) (Trip4 complex subunit p100)	20.4739	20.351	20.2631	20.4381	20.2687	20.2462	20.3872	20.3309	20.2971	0.628778	0.734219	0.768989	0.86435	1.67185	0.141856	-0.952111	1.22662	-0.882652	-1.16234	0.593417	-0.107627	-0.529012	0.0242311	-0.0207586
ASCC3_MOUSE	Activating signal cointegrator 1 complex subunit 3 (EC 3.6.4.12)	21.4367	21.4006	21.4985	21.3955	21.3603	21.2939	21.2701	21.2781	21.3163	0.0820778	0.00794983	0.135141	0.0161076	0.965739	0.504059	1.7549	0.439439	-0.0105203	-0.858853	-1.16275	-1.05998	-0.572032	0.157051	0.0616998
ASF1A_MOUSE	Histone chaperone ASF1A (Anti-silencing function protein 1 homolog A)	20.6442	20.4834	20.7041	20.3065	20.333	20.3745	19.8599	19.7645	19.594	0.0166571	0.0010294	0.00172644	0.000139001	1.04711	0.641095	1.19815	0.194735	0.261581	0.366246	-0.932407	-1.1731	-1.60342	0.871138	0.598541
ASGL1_MOUSE	Isoaspartyl peptidase/L-asparaginase (EC 3.4.19.5) (EC 3.5.1.1) (Asparaginase-like protein 1) (Beta-aspartyl-peptidase) (Isoaspartyl dipeptidase) (L-asparagine amidohydrolase) [Cleaved into: Isoaspartyl peptidase/L-asparaginase alpha chain; Isoaspartyl peptidase/L-asparaginase beta chain]	21.5916	21.5719	21.5609	21.7231	21.7968	21.7529	21.8285	21.7227	21.6068	0.00140175	0.0890904	0.600947	0.0362527	-0.90297	-1.09583	-1.20328	0.383608	1.10404	0.67516	1.41454	0.379232	-0.754503	-0.144508	0.0382806
ASH1L_MOUSE	Histone-lysine N-methyltransferase ASH1L (EC 2.1.1.43) (ASH1-like protein) (Absent small and homeotic disks protein 1 homolog)	15.1683	15.359	15.1626	15.3347	15.2103	15.5258	15.6216	15.6123	15.7325	0.320908	0.00481032	0.039941	0.012813	-1.14194	-0.255928	-1.16856	-0.368931	-0.946636	0.518533	0.963944	0.920694	1.47883	-0.425527	-0.298556
ASH2L_MOUSE	Set1/Ash2 histone methyltransferase complex subunit ASH2 (ASH2-like protein)	21.2605	21.3304	21.2292	21.4274	21.4783	21.4787	21.1231	21.1749	20.9816	0.00545251	0.0503668	0.00361936	0.00139951	-0.0914898	0.320326	-0.275887	0.891873	1.19148	1.19389	-0.900727	-0.595529	-1.73393	0.18014	0.368269
ASHWN_MOUSE	Ashwin	19.6264	19.6248	19.6845	19.6784	19.7177	19.4094	19.3345	19.3392	19.2064	0.683563	0.0018069	0.043908	0.013762	0.592291	0.583587	0.896894	0.865043	1.07117	-0.545672	-0.938814	-0.913804	-1.61069	0.351871	0.308509
ASM_MOUSE	Sphingomyelin phosphodiesterase (EC 3.1.4.12) (Acid sphingomyelinase) (aSMase)	18.0896	18.0471	18.1175	18.0159	18.0673	18.0204	17.8525	17.9406	17.9168	0.128274	0.00551624	0.0133438	0.00260668	0.940587	0.453796	1.25951	0.0959229	0.685049	0.147667	-1.77577	-0.767112	-1.03965	0.181452	0.131255
ASM3A_MOUSE	Acid sphingomyelinase-like phosphodiesterase 3a (ASM-like phosphodiesterase 3a) (EC 3.1.4.-)	19.7635	19.7893	19.7339	19.6976	19.7255	19.6285	19.6637	19.6511	19.6957	0.0762086	0.0114354	0.688427	0.0553063	1.09816	1.58527	0.538646	-0.148148	0.379436	-1.45408	-0.789178	-1.02669	-0.183408	0.0920924	0.0136954
ASM3B_MOUSE	Acid sphingomyelinase-like phosphodiesterase 3b (ASM-like phosphodiesterase 3b) (EC 3.1.4.-)	18.0312	18.1504	18.0077	17.8325	17.893	18.0517	18.3574	18.4903	18.4637	0.156598	0.00337066	0.00265855	0.000980375	-0.458169	0.0346915	-0.555669	-1.28015	-1.0299	-0.373561	0.891116	1.44067	1.33097	-0.374045	-0.511391
ASNA_MOUSE	ATPase Asna1 (EC 3.6.-.-) (Arsenical pump-driving ATPase) (Arsenite-stimulated ATPase)	20.2372	20.2902	20.3969	20.2981	20.1974	20.2131	20.3281	20.2873	20.319	0.271592	0.948132	0.0888681	0.266419	-0.773698	0.0798048	1.79733	0.206921	-1.41512	-1.16101	0.689422	0.0333304	0.543031	-0.00336224	-0.0752801
ASNS_MOUSE	Asparagine synthetase [glutamine-hydrolyzing] (EC 6.3.5.4) (Glutamine-dependent asparagine synthetase)	20.2025	20.2699	20.2576	20.1359	20.0805	20.1335	20.3963	20.3276	20.2993	0.00998994	0.051178	0.00273232	0.00157746	-0.301777	0.350705	0.231218	-0.945822	-1.48175	-0.96903	1.57335	0.90811	0.634991	-0.097752	-0.224469
ASPC1_MOUSE	Tether containing UBX domain for GLUT4 (Alveolar soft part sarcoma chromosomal region candidate gene 1 protein homolog)	22.0152	21.9783	22.0074	22.0478	22.1727	22.1252	21.7027	21.8528	21.7727	0.0393003	0.00744985	0.00390295	0.000897128	0.325864	0.0918253	0.276739	0.532695	1.32549	1.02422	-1.65798	-0.705232	-1.21362	0.224282	0.339172
ASPG_MOUSE	N(4)-(beta-N-acetylglucosaminyl)-L-asparaginase (EC 3.5.1.26) (Aspartylglucosaminidase) (AGA) (Glycosylasparaginase) (N4-(N-acetyl-beta-glucosaminyl)-L-asparagine amidase) [Cleaved into: Glycosylasparaginase alpha chain; Glycosylasparaginase beta chain]	20.6584	20.4382	20.6571	20.4065	20.5796	20.6139	20.4243	20.4022	20.3903	0.626481	0.0725799	0.120696	0.134289	1.29369	-0.598442	1.28209	-0.870554	0.616578	0.910812	-0.717402	-0.907278	-1.00949	0.178931	0.127695
ASPH_MOUSE	Aspartyl/asparaginyl beta-hydroxylase (EC 1.14.11.16) (Aspartate beta-hydroxylase) (ASP beta-hydroxylase) (Peptide-aspartate beta-dioxygenase)	22.8975	22.8308	22.9002	22.7781	22.8777	22.8187	22.5784	22.5895	22.621	0.235313	0.000424931	0.00194155	0.00026629	0.98765	0.487535	1.00814	0.0925775	0.839583	0.396846	-1.40484	-1.32199	-1.08551	0.279861	0.228548
ASPN_MOUSE	Asporin (Periodontal ligament-associated protein 1) (PLAP-1)	22.4481	22.1696	22.3367	22.5404	22.4968	22.4495	22.4232	22.3926	22.4105	0.105405	0.328077	0.0350714	0.115038	0.380484	-2.22904	-0.662813	1.24524	0.836541	0.393717	0.146755	-0.139541	0.0286573	-0.0906251	0.0867965
ASPP1_MOUSE	Apoptosis-stimulating of p53 protein 1 (Protein phosphatase 1 regulatory subunit 13B)	20.0674	20.063	20.1398	20.1296	20.1022	20.1441	20.1752	20.1672	20.0679	0.273105	0.334427	0.770712	0.43254	-1.14199	-1.24208	0.512468	0.279066	-0.345988	0.611106	1.32095	1.1378	-1.13135	-0.0466528	-0.0114222
ASPP2_MOUSE	Apoptosis-stimulating of p53 protein 2 (Tumor suppressor p53-binding protein 2) (53BP2) (p53-binding protein 2) (p53BP2)	20.5493	20.5595	20.5806	20.6945	20.7737	20.797	20.9436	20.9185	20.7851	0.00405709	0.00309941	0.0937781	0.00152223	-1.24272	-1.17412	-1.03163	-0.263505	0.270857	0.428317	1.41731	1.24775	0.347746	-0.319265	-0.127341
ASSY_MOUSE	Argininosuccinate synthase (EC 6.3.4.5) (Citrulline--aspartate ligase)	21.884	21.7914	21.9178	21.7098	21.6233	21.5527	22.242	22.0996	22.2545	0.0162428	0.00585673	0.0010645	0.000312023	-0.0516144	-0.411854	0.0800582	-0.729567	-1.0662	-1.34084	1.34183	0.787732	1.39045	-0.334302	-0.570094
ASTN2_MOUSE	Astrotactin-2	16.1079	16.2641	16.1522	16.2328	16.2584	16.4215	16.3365	16.2828	16.3185	0.160086	0.0483362	0.898016	0.115783	-1.65229	0.00223548	-1.18285	-0.328848	-0.0582438	1.67081	0.769725	0.200803	0.578665	-0.137853	-0.00835141
ASUN_MOUSE	Protein asunder homolog (Cell cycle regulator Mat89Bb homolog) (Spermatogenesis-associated protein 30)	20.39	20.3833	20.3018	20.2176	20.2532	20.2279	20.1049	20.1952	20.1879	0.0142935	0.008462	0.0849101	0.00453176	1.48814	1.41593	0.541797	-0.361435	0.0202861	-0.251399	-1.57077	-0.602349	-0.68019	0.195739	0.0702503
ASXL2_MOUSE	Putative Polycomb group protein ASXL2 (Additional sex combs-like protein 2)	17.8974	17.8	17.7268	17.5901	17.6279	17.569	17.5231	17.5211	17.5945	0.0153693	0.008904	0.170707	0.00284894	1.89742	1.15028	0.588889	-0.459183	-0.16963	-0.62076	-0.973	-0.988494	-0.425517	0.261857	0.0494466
AT11A_MOUSE	Probable phospholipid-transporting ATPase IH (EC 3.6.3.1) (ATPase IS) (ATPase class VI type 11A) (P4-ATPase flippase complex alpha subunit ATP11A)	21.0262	21.1302	21.2142	21.3033	21.2171	21.1712	21.3742	21.3047	21.2947	0.184122	0.0283364	0.111063	0.0359947	-1.87349	-0.899168	-0.112658	0.722235	-0.085085	-0.515133	1.38652	0.735404	0.641371	-0.201019	-0.0939961
AT11C_MOUSE	Phospholipid-transporting ATPase 11C (EC 3.6.3.1) (ATPase class VI type 11C) (P4-ATPase flippase complex alpha subunit ATP11C)	19.0953	19.1764	19.1294	19.202	19.1891	19.1446	19.2469	19.4646	19.404	0.20015	0.0260355	0.0451078	0.0130142	-1.05543	-0.410278	-0.784776	-0.207405	-0.309532	-0.663938	0.150014	1.8816	1.39975	-0.238147	-0.193316
AT12A_MOUSE	Potassium-transporting ATPase alpha chain 2 (EC 3.6.3.10) (Non-gastric H(+)/K(+) ATPase subunit alpha) (Proton pump)	20.2952	20.1722	20.3303	20.4448	20.5639	20.5549	20.5766	20.6494	20.571	0.0141174	0.00354558	0.16499	0.00222982	-1.0333	-1.79468	-0.815966	-0.106787	0.630671	0.57515	0.709471	1.16051	0.674934	-0.333105	-0.0778219
AT131_MOUSE	Manganese-transporting ATPase 13A1 (CATP) (EC 3.6.3.-)	21.8351	21.9081	21.8903	21.9434	21.8823	21.8456	21.7716	21.8632	21.8658	0.74333	0.308732	0.248177	0.344426	-0.662271	0.839447	0.473218	1.56719	0.309752	-0.446302	-1.96821	-0.0826296	-0.0301934	0.0442465	0.0568857
AT133_MOUSE	Probable cation-transporting ATPase 13A3 (EC 3.6.3.-)	17.7072	17.5346	17.8381	17.6138	17.5121	17.5473	17.6246	17.6781	17.6173	0.217896	0.585443	0.0810282	0.291062	0.759803	-0.946516	2.05354	-0.163543	-1.16939	-0.820495	-0.0563452	0.471791	-0.128841	0.0532862	-0.0822798
AT1A1_MOUSE	Sodium/potassium-transporting ATPase subunit alpha-1 (Na(+)/K(+) ATPase alpha-1 subunit) (EC 3.6.3.9) (Sodium pump subunit alpha-1)	24.1039	24.1494	24.0451	24.3505	24.4077	24.3773	24.4697	24.5929	24.3863	0.00125741	0.00465194	0.16849	0.00108892	-1.19018	-0.939813	-1.51336	0.166165	0.480517	0.313289	0.821573	1.49885	0.362965	-0.383538	-0.104476
AT1A2_MOUSE	Sodium/potassium-transporting ATPase subunit alpha-2 (Na(+)/K(+) ATPase alpha-2 subunit) (EC 3.6.3.9) (Na(+)/K(+) ATPase alpha(+) subunit) (Sodium pump subunit alpha-2)	21.463	21.6567	21.6072	21.9522	21.9399	21.9345	21.8128	21.8869	21.7256	0.00327688	0.0353417	0.0462281	0.00308947	-1.80418	-0.68552	-0.971329	1.02071	0.949846	0.918806	0.21563	0.643519	-0.28749	-0.232785	0.133788
AT1A3_MOUSE	Sodium/potassium-transporting ATPase subunit alpha-3 (Na(+)/K(+) ATPase alpha-3 subunit) (EC 3.6.3.9) (Na(+)/K(+) ATPase alpha(III) subunit) (Sodium pump subunit alpha-3)	17.0045	17.1592	17.2221	16.9414	17.043	17.2918	17.0589	17.069	17.5264	0.780553	0.620943	0.535405	0.722036	-0.789597	0.0719586	0.422702	-1.14064	-0.574863	0.810551	-0.486729	-0.430449	2.11707	-0.0894674	-0.125978
AT1B1_MOUSE	Sodium/potassium-transporting ATPase subunit beta-1 (Sodium/potassium-dependent ATPase subunit beta-1)	23.2241	22.9113	23.047	23.1488	23.3048	22.9791	23.5295	23.5083	23.409	0.557825	0.0125873	0.02874	0.0182106	-0.0218971	-1.40461	-0.805022	-0.355068	0.334451	-1.10526	1.32786	1.23417	0.795375	-0.421448	-0.338073
AT1B2_MOUSE	Sodium/potassium-transporting ATPase subunit beta-2 (Adhesion molecule in glia) (AMOG) (Sodium/potassium-dependent ATPase subunit beta-2)	17.2671	17.5974	17.3052	17.4509	17.5688	17.6256	17.5426	17.4854	17.6647	0.244674	0.210444	0.841149	0.266888	-1.68625	0.69665	-1.41127	-0.36043	0.490252	0.899926	0.301117	-0.111641	1.18165	-0.174303	-0.0157749
AT1B3_MOUSE	Sodium/potassium-transporting ATPase subunit beta-3 (Sodium/potassium-dependent ATPase subunit beta-3) (ATPB-3) (CD antigen CD298)	20.6931	20.7638	20.6333	20.6565	20.5571	20.6123	20.6835	20.8872	20.7876	0.136641	0.26985	0.0534385	0.0801911	-0.0398473	0.659897	-0.632557	-0.4032	-1.38808	-0.840448	-0.134882	1.88311	0.896008	-0.0893812	-0.1775
AT2A1_MOUSE	Sarcoplasmic/endoplasmic reticulum calcium ATPase 1 (SERCA1) (SR Ca(2+)-ATPase 1) (EC 3.6.3.8) (Calcium pump 1) (Calcium-transporting ATPase sarcoplasmic reticulum type, fast twitch skeletal muscle isoform) (Endoplasmic reticulum class 1/2 Ca(2+) ATPase)	23.2118	23.0252	23.2309	23.6477	23.6079	23.2802	23.7	24.0114	24.0313	0.056173	0.0038108	0.0639119	0.00485107	-0.875409	-1.39291	-0.822473	0.333777	0.223418	-0.685606	0.478828	1.3426	1.39778	-0.758293	-0.402294
AT2A2_MOUSE	Sarcoplasmic/endoplasmic reticulum calcium ATPase 2 (SERCA2) (SR Ca(2+)-ATPase 2) (EC 3.6.3.8) (Calcium pump 2) (Calcium-transporting ATPase sarcoplasmic reticulum type, slow twitch skeletal muscle isoform) (Endoplasmic reticulum class 1/2 Ca(2+) ATPase)	23.6146	23.5933	23.6149	23.8862	24.0915	23.8848	24.1076	24.2463	24.2135	0.00739409	0.000164742	0.0432119	0.000328387	-1.15031	-1.23154	-1.14941	-0.117163	0.664284	-0.122377	0.725247	1.25312	1.12814	-0.581533	-0.234949
AT2A3_MOUSE	Sarcoplasmic/endoplasmic reticulum calcium ATPase 3 (SERCA3) (SR Ca(2+)-ATPase 3) (EC 3.6.3.8) (Calcium pump 3)	21.6965	21.6969	21.7286	22.1867	22.0948	22.1757	22.4232	22.6187	22.4859	0.000134233	0.000165051	0.00521235	2.08279e-05	-1.20977	-1.20886	-1.1188	0.180602	-0.0799067	0.14962	0.851624	1.40605	1.02944	-0.801927	-0.356843
AT2B2_MOUSE	Plasma membrane calcium-transporting ATPase 2 (PMCA2) (EC 3.6.3.8) (Plasma membrane calcium ATPase isoform 2) (Plasma membrane calcium pump isoform 2)	21.9277	22.0591	22.0462	22.184	22.0815	22.1441	22.1237	22.2894	22.1352	0.0708769	0.0644971	0.491773	0.0726698	-1.81993	-0.509333	-0.637376	0.737293	-0.285356	0.339204	0.135669	1.78908	0.250756	-0.171773	-0.0462444
AT2C1_MOUSE	Calcium-transporting ATPase type 2C member 1 (ATPase 2C1) (EC 3.6.3.8) (ATP-dependent Ca(2+) pump PMR1)	20.2491	20.3499	20.2127	20.7489	20.5916	20.6278	20.7143	20.6632	20.579	0.00357415	0.00257865	0.952046	0.00101703	-1.37038	-0.871894	-1.55042	1.10069	0.323015	0.501967	0.929531	0.676996	0.260496	-0.381599	0.00395464
AT2L2_MOUSE	5-phosphohydroxy-L-lysine phospho-lyase (EC 4.2.3.134) (Alanine--glyoxylate aminotransferase 2-like 2)	18.3173	18.2643	18.3883	18.3795	18.1389	18.3602	18.4034	18.4538	18.3435	0.739068	0.184357	0.268006	0.416438	-0.233101	-0.808628	0.536635	0.441894	-2.16877	0.232255	0.700616	1.24803	0.051064	-0.0769499	-0.107349
AT5F1_MOUSE	ATP synthase F(0) complex subunit B1, mitochondrial (ATP synthase subunit b) (ATPase subunit b)	22.4251	22.4242	22.4221	22.2782	22.33	22.2744	22.4743	22.4944	22.5021	0.00195263	0.00133673	0.000578087	7.78585e-05	0.253902	0.243227	0.219782	-1.41469	-0.826516	-1.458	0.812871	1.04081	1.12862	-0.0664647	-0.19603
AT5SL_MOUSE	ATP synthase subunit s-like protein	14.6684	14.4397	14.6967	14.3256	14.5157	14.2464	14.5616	14.5238	14.6752	0.104176	0.882404	0.0712871	0.103757	0.961811	-0.491479	1.14175	-1.21655	-0.00803345	-1.71949	0.283175	0.0433258	1.00549	0.0146914	-0.224286
AT8A1_MOUSE	Phospholipid-transporting ATPase IA (EC 3.6.3.1) (ATPase class I type 8A member 1) (Chromaffin granule ATPase II) (P4-ATPase flippase complex alpha subunit ATP8A1)	22.4428	22.3681	22.4762	22.7016	22.6373	22.5835	22.7825	22.9027	22.821	0.0105831	0.00104393	0.0167676	0.000488104	-1.04967	-1.45738	-0.867184	0.363219	0.0123223	-0.281401	0.804573	1.46082	1.01471	-0.406336	-0.194545
AT8B1_MOUSE	Phospholipid-transporting ATPase IC (EC 3.6.3.1) (ATPase class I type 8B member 1) (P4-ATPase flippase complex alpha subunit ATP8B1)	15.688	15.7235	15.8474	15.7509	15.4309	15.4954	15.8388	15.7591	15.9908	0.149857	0.257746	0.0630999	0.0689341	-0.212941	-0.0086412	0.705337	0.149251	-1.69441	-1.32266	0.655985	0.196601	1.53147	-0.109938	-0.303835
AT8B2_MOUSE	Phospholipid-transporting ATPase ID (EC 3.6.3.1) (ATPase class I type 8B member 2) (P4-ATPase flippase complex alpha subunit ATP8B2)	18.2072	18.2199	18.2709	18.2808	18.1832	18.1324	18.0921	18.0284	18.0748	0.516528	0.00352788	0.0480872	0.0147417	0.469961	0.613438	1.18839	1.29955	0.199042	-0.373132	-0.828347	-1.54629	-1.02261	0.167617	0.133724
ATAD1_MOUSE	ATPase family AAA domain-containing protein 1 (EC 3.6.1.3) (Thorase)	21.5381	21.489	21.4691	21.3847	21.5151	21.3034	21.3076	21.4164	21.5074	0.207367	0.22331	0.916919	0.386645	1.144	0.589608	0.365123	-0.587826	0.884854	-1.5053	-1.45855	-0.229354	0.797444	0.0882539	-0.00938327
ATAD2_MOUSE	ATPase family AAA domain-containing protein 2 (EC 3.6.1.3)	20.2721	20.257	20.3685	20.2681	20.1535	20.2417	20.1307	20.0178	20.0603	0.187448	0.00874443	0.03388	0.00891666	0.665753	0.532814	1.51638	0.630458	-0.38084	0.397305	-0.581824	-1.57749	-1.20256	0.22964	0.15149
ATAD3_MOUSE	ATPase family AAA domain-containing protein 3 (AAA-ATPase TOB3)	22.2136	22.0268	22.1854	22.1436	22.1905	21.9619	22.095	22.0735	22.0754	0.658592	0.358802	0.815989	0.689105	1.2755	-0.966153	0.937316	0.435648	0.998242	-1.74401	-0.14769	-0.406051	-0.382808	0.0606525	0.017403
ATAT_MOUSE	Alpha-tubulin N-acetyltransferase 1 (Alpha-TAT) (Alpha-TAT1) (TAT) (EC 2.3.1.108) (Acetyltransferase mec-17 homolog)	18.0959	18.1343	18.1015	18.3198	18.221	18.2696	18.2419	18.2366	18.0711	0.00671993	0.273785	0.239269	0.0604642	-1.03884	-0.604776	-0.97538	1.48679	0.372245	0.920584	0.608642	0.548309	-1.31758	-0.072652	0.0868929
ATE1_MOUSE	Arginyl-tRNA--protein transferase 1 (Arginyltransferase 1) (R-transferase 1) (EC 2.3.2.8) (Arginine-tRNA--protein transferase 1)	20.1667	20.1696	20.1383	20.0501	20.2172	20.1598	19.9438	19.9878	20.0094	0.767651	0.00121308	0.037054	0.0127068	0.752746	0.782223	0.460176	-0.44823	1.27261	0.682024	-1.54353	-1.09025	-0.867763	0.177892	0.162075
ATF1_MOUSE	Cyclic AMP-dependent transcription factor ATF-1 (cAMP-dependent transcription factor ATF-1) (Activating transcription factor 1) (TCR-ATF1)	18.6728	18.7785	18.6081	18.5635	18.3546	18.6287	18.1805	18.1684	18.2872	0.151106	0.00160331	0.0288287	0.00420054	0.889054	1.35535	0.603392	0.406598	-0.515328	0.694246	-1.28374	-1.33684	-0.812728	0.474433	0.303555
ATF2_MOUSE	Cyclic AMP-dependent transcription factor ATF-2 (cAMP-dependent transcription factor ATF-2) (EC 2.3.1.48) (Activating transcription factor 2) (MXBP protein) (cAMP response element-binding protein CRE-BP1)	19.7346	19.6928	19.6894	19.5685	19.7523	19.797	19.7635	19.702	19.5977	0.99662	0.7413	0.840982	0.953854	0.462598	-0.092087	-0.13719	-1.7443	0.697909	1.29255	0.847201	0.0296916	-1.35637	0.0178804	0.0182023
ATF7_MOUSE	Cyclic AMP-dependent transcription factor ATF-7 (cAMP-dependent transcription factor ATF-7) (Activating transcription factor 7) (Transcription factor ATF-A)	18.8104	18.8928	18.8126	18.9301	18.7976	18.8558	18.8731	18.7433	18.8279	0.655816	0.637463	0.43909	0.618218	-0.496313	0.974386	-0.456366	1.63946	-0.723371	0.313585	0.623624	-1.69243	-0.18258	0.023795	0.0463728
ATG12_MOUSE	Ubiquitin-like protein ATG12 (Autophagy-related protein 12) (APG12-like)	19.5146	19.5661	19.6405	19.7318	19.6391	19.6372	19.762	19.6104	19.578	0.117346	0.320544	0.781287	0.307736	-1.49591	-0.834449	0.120492	1.2931	0.103332	0.0787745	1.68149	-0.265087	-0.681737	-0.0764362	0.0192234
ATG2A_MOUSE	Autophagy-related protein 2 homolog A	19.3837	19.419	19.4183	19.4076	19.3896	19.4661	19.5767	19.6401	19.6041	0.613568	0.000778302	0.00324076	0.000506493	-0.94226	-0.590772	-0.597939	-0.704178	-0.882613	-0.122221	0.978544	1.61006	1.25138	-0.20001	-0.185876
ATG2B_MOUSE	Autophagy-related protein 2 homolog B	20.408	20.4866	20.4362	20.3696	20.3292	20.3257	20.3811	20.492	20.4848	0.0192974	0.842604	0.0446729	0.0418325	-0.0693461	1.12032	0.358274	-0.65074	-1.26224	-1.31488	-0.476287	1.20201	1.09288	-0.0090164	-0.111152
ATG3_MOUSE	Ubiquitin-like-conjugating enzyme ATG3 (EC 6.3.2.-) (Autophagy-related protein 3) (APG3-like)	20.5453	20.7027	20.6175	20.7385	20.7405	20.7759	21.1826	21.0007	21.0666	0.0510189	0.00274026	0.00369896	0.000486432	-1.27225	-0.540395	-0.936407	-0.373786	-0.364744	-0.200046	1.69103	0.845071	1.15153	-0.461476	-0.331674
ATG4B_MOUSE	Cysteine protease ATG4B (EC 3.4.22.-) (AUT-like 1 cysteine endopeptidase) (Autophagin-1) (Autophagy-related cysteine endopeptidase 1) (Autophagy-related protein 4 homolog B)	18.8045	18.8999	19.0723	18.9081	18.7562	18.8449	19.1242	18.9704	18.9799	0.377512	0.345201	0.047087	0.161485	-1.03074	-0.240161	1.18739	-0.172232	-1.43062	-0.695855	1.61654	0.343474	0.422216	-0.0992599	-0.188434
ATG4C_MOUSE	Cysteine protease ATG4C (EC 3.4.22.-) (AUT-like 3 cysteine endopeptidase) (Autophagin-3) (Autophagy-related cysteine endopeptidase 3) (Autophagy-related protein 4 homolog C)	18.0817	18.3781	18.2519	18.1996	18.2341	18.0571	18.1107	18.1572	18.0116	0.508556	0.207771	0.365782	0.349307	-0.727133	1.87119	0.764763	0.306508	0.609263	-0.943441	-0.473297	-0.0656431	-1.34221	0.144084	0.0704642
ATG5_MOUSE	Autophagy protein 5 (APG5-like)	20.417	20.2931	20.4687	20.4677	20.4731	20.4403	20.4655	20.433	20.4009	0.272717	0.50757	0.268812	0.422914	-0.208614	-2.38521	0.701478	0.684214	0.777757	0.202022	0.644773	0.073634	-0.49005	-0.0402126	0.0272224
ATG7_MOUSE	Ubiquitin-like modifier-activating enzyme ATG7 (ATG12-activating enzyme E1 ATG7) (Autophagy-related protein 7) (APG7-like) (mAGP7) (Ubiquitin-activating enzyme E1-like protein)	21.5167	21.5797	21.5065	21.5231	21.4968	21.5347	21.8424	21.8397	21.9439	0.562053	0.0011679	0.000585298	6.32717e-05	-0.705424	-0.352043	-0.762194	-0.669264	-0.816753	-0.604286	1.11879	1.10376	1.68742	-0.340999	-0.357106
ATGA1_MOUSE	Autophagy-related protein 101	18.0286	18.0542	18.1645	18.1281	18.0539	18.1446	18.0553	17.9799	18.2018	0.626019	0.966802	0.695034	0.89924	-0.847426	-0.494644	1.02499	0.52352	-0.498569	0.750735	-0.479361	-1.51775	1.5385	0.00342482	0.0298681
ATHL1_MOUSE	Acid trehalase-like protein 1 (EC 3.2.1.-)	20.7793	20.631	20.7303	20.6607	20.6256	20.6139	20.504	20.4806	20.4646	0.155403	0.00693714	0.00115576	0.00274453	1.54965	0.192157	1.10047	0.464192	0.142495	0.0357719	-0.970027	-1.18417	-1.33054	0.230461	0.150333
ATIF1_MOUSE	ATPase inhibitor, mitochondrial (Inhibitor of F(1)F(o)-ATPase) (IF(1)) (IF1)	21.946	21.9969	21.9339	21.6163	21.7742	21.8134	21.664	21.4738	21.5304	0.0238766	0.00249895	0.0964178	0.00291679	1.03443	1.30272	0.970648	-0.704366	0.128286	0.335054	-0.45287	-1.45624	-1.15765	0.402865	0.178584
ATL1_MOUSE	ADAMTS-like protein 1 (ADAMTSL-1) (Punctin-1)	15.477	15.1665	15.2061	15.5521	15.5176	15.5227	16.0563	15.7599	15.8551	0.0652161	0.00976804	0.0150419	0.00386761	-0.316455	-1.39526	-1.25771	-0.0558474	-0.175414	-0.157747	1.69574	0.665957	0.996731	-0.607234	-0.359612
ATL2_MOUSE	ADAMTS-like protein 2 (ADAMTSL-2) (TSP1-repeat-containing protein 1) (TCP-1)	16.7368	16.7839	16.6755	17.7359	17.3819	17.6018	17.2202	17.0149	17.0175	0.00145753	0.00929291	0.0167121	0.000610197	-1.02853	-0.90533	-1.1888	1.58606	0.659742	1.23517	0.236434	-0.300699	-0.294056	-0.352121	0.48905
ATL4_MOUSE	ADAMTS-like protein 4 (ADAMTSL-4) (Thrombospondin repeat-containing protein 1)	14.4141	14.6792	14.682	14.5782	14.5457	14.6052	15.0316	14.6092	14.8005	0.873085	0.215474	0.126549	0.185963	-1.41009	0.106164	0.122117	-0.471571	-0.657653	-0.316917	2.12216	-0.294215	0.800011	-0.222019	-0.237423
ATLA1_MOUSE	Atlastin-1 (EC 3.6.5.-) (Spastic paraplegia 3A homolog)	17.6402	17.7199	17.6752	17.6554	17.5596	17.5678	17.6144	17.5547	17.6869	0.0931461	0.251332	0.64427	0.247142	0.163161	1.48987	0.744927	0.415045	-1.18003	-1.04399	-0.267487	-1.26094	0.939449	0.0597822	-0.0244178
ATLA2_MOUSE	Atlastin-2 (EC 3.6.5.-) (ADP-ribosylation factor-like protein 6-interacting protein 2) (ARL-6-interacting protein 2) (Aip-2)	20.1903	20.0569	20.2682	20.3564	20.3421	20.2504	20.4235	20.4645	20.4132	0.108037	0.0146568	0.0329748	0.0132129	-0.903259	-1.93297	-0.302091	0.379394	0.268922	-0.438964	0.897061	1.21405	0.817867	-0.261923	-0.117405
ATLA3_MOUSE	Atlastin-3 (EC 3.6.5.-)	23.1991	23.1333	23.2973	23.2254	23.0093	23.0094	23.0917	23.0982	23.111	0.210958	0.0844705	0.806053	0.242377	0.71362	0.0287593	1.73601	0.987943	-1.26235	-1.26069	-0.403617	-0.335975	-0.203696	0.109569	-0.0189511
ATM_MOUSE	Serine-protein kinase ATM (EC 2.7.11.1) (Ataxia telangiectasia mutated homolog) (A-T mutated homolog)	19.058	19.1344	19.1124	19.0206	19.0039	18.9695	18.98	19.073	19.0312	0.0190572	0.104841	0.384686	0.0323855	0.271846	1.6168	1.22869	-0.386586	-0.679489	-1.28562	-1.10075	0.535381	-0.200272	0.073556	-0.0300449
ATN1_MOUSE	Atrophin-1 (Dentatorubral-pallidoluysian atrophy protein homolog)	17.9441	17.9577	17.9576	17.9661	17.8749	17.9921	17.8071	17.7402	17.8528	0.818892	0.00976076	0.0404424	0.0156604	0.525644	0.684761	0.682784	0.782663	-0.284362	1.08743	-1.07702	-1.85979	-0.54211	0.153084	0.144323
ATOX1_MOUSE	Copper transport protein ATOX1 (Metal transport protein ATX1)	22.917	22.8446	22.7719	22.8903	23.2014	23.0476	22.5755	22.4314	22.3698	0.111281	0.00645717	0.00564465	0.00243216	0.481963	0.221217	-0.0411675	0.38563	1.50698	0.952636	-0.748819	-1.26827	-1.49018	0.385575	0.587481
ATP5E_MOUSE	ATP synthase subunit epsilon, mitochondrial (ATPase subunit epsilon)	21.5716	21.4551	21.7601	21.4025	21.6628	21.2845	21.8205	21.5775	21.6762	0.365375	0.445908	0.141744	0.237196	-0.0425458	-0.713931	1.04354	-1.01705	0.48324	-1.69703	1.3921	-0.00841098	0.560089	-0.0958336	-0.241483
ATP5H_MOUSE	ATP synthase subunit d, mitochondrial (ATPase subunit d)	24.2748	24.1759	24.1754	24.2047	24.3159	24.3565	24.5266	24.3421	24.3812	0.210404	0.0331242	0.160254	0.0537872	-0.273536	-1.14316	-1.14721	-0.890079	0.0881348	0.445129	1.94015	0.318254	0.662315	-0.207953	-0.12427
ATP5I_MOUSE	ATP synthase subunit e, mitochondrial (ATPase subunit e)	20.3673	20.4611	20.5691	20.3559	20.4262	20.3369	20.4944	20.4867	20.5943	0.222337	0.431294	0.025914	0.115737	-0.952101	0.0700378	1.24786	-1.0767	-0.310304	-1.28395	0.433187	0.349672	1.5223	-0.0592946	-0.152142
ATP5J_MOUSE	ATP synthase-coupling factor 6, mitochondrial (ATPase subunit F6)	23.7449	23.5927	23.5549	23.7026	23.9146	23.9751	23.9615	23.8222	23.8926	0.0820463	0.0208805	0.775642	0.0484608	-0.325493	-1.30228	-1.54501	-0.59701	0.762747	1.15105	1.06404	0.169945	0.62201	-0.261271	-0.0280145
ATP5L_MOUSE	ATP synthase subunit g, mitochondrial (ATPase subunit g)	21.8233	21.5438	21.9277	21.76	21.7433	21.7148	21.646	21.959	22.0049	0.835403	0.549239	0.314116	0.590393	0.209715	-1.62879	0.896439	-0.206436	-0.316648	-0.504258	-0.95661	1.10215	1.40444	-0.105028	-0.130603
ATP7A_MOUSE	Copper-transporting ATPase 1 (EC 3.6.3.54) (Copper pump 1) (Menkes disease-associated protein homolog)	21.6535	21.5627	21.6342	21.5751	21.7319	21.6136	21.3588	21.5189	21.4531	0.69095	0.0327739	0.0411992	0.0283032	0.77494	-0.0373755	0.601924	0.0733853	1.47549	0.417744	-1.86025	-0.428816	-1.01705	0.173199	0.19658
ATP7B_MOUSE	Copper-transporting ATPase 2 (EC 3.6.3.54) (Copper pump 2) (Wilson disease-associated protein homolog)	19.2345	19.2245	19.2521	19.2438	19.0648	19.1784	19.6443	19.522	19.6348	0.230956	0.000821453	0.00258386	0.000401642	-0.46825	-0.51609	-0.38512	-0.424354	-1.27328	-0.734415	1.4755	0.895487	1.43053	-0.363386	-0.438058
ATP8_MOUSE	ATP synthase protein 8 (A6L) (F-ATPase subunit 8)	20.1105	20.0563	20.1867	20.2126	20.7528	20.3891	20.4284	20.7434	20.4497	0.110846	0.0175917	0.661847	0.0786865	-1.01723	-1.22987	-0.718603	-0.617135	1.50147	0.0749822	0.229146	1.46464	0.312606	-0.422642	-0.0890041
ATP9A_MOUSE	Probable phospholipid-transporting ATPase IIA (EC 3.6.3.1) (ATPase class II type 9A)	20.5987	20.6136	20.7598	20.7513	20.764	20.5952	20.6363	20.8355	20.6553	0.570405	0.561595	0.950795	0.756832	-1.0323	-0.864077	0.790269	0.694232	0.83744	-1.07166	-0.607419	1.6458	-0.392283	-0.051644	-0.00548457
ATP9B_MOUSE	Probable phospholipid-transporting ATPase IIB (EC 3.6.3.1) (ATPase class II type 9B)	19.2983	19.3149	19.4096	19.5079	19.5262	19.4677	19.5407	19.6154	19.3979	0.0145677	0.0713094	0.805656	0.0484885	-1.4552	-1.29979	-0.409825	0.514572	0.686451	0.13645	0.822633	1.52434	-0.519639	-0.177091	-0.0173774
ATPA_MOUSE	ATP synthase subunit alpha, mitochondrial	27.1514	26.8812	27.0553	27.0061	27.2411	27.1193	27.337	27.3023	27.3299	0.423261	0.0211787	0.0429843	0.0345974	-0.042664	-1.74716	-0.648598	-0.959206	0.52276	-0.245122	1.12807	0.909084	1.08284	-0.293772	-0.200919
ATPB_MOUSE	ATP synthase subunit beta, mitochondrial (EC 3.6.3.14)	26.6698	26.5358	26.5678	26.5216	26.5049	26.5258	26.7899	26.6856	26.7697	0.14596	0.0379356	0.00208739	0.00358349	0.455663	-0.745262	-0.458623	-0.872382	-1.02233	-0.835014	1.53076	0.596655	1.35053	-0.157255	-0.230986
ATPD_MOUSE	ATP synthase subunit delta, mitochondrial (F-ATPase delta subunit)	23.8918	23.7797	23.777	23.7361	23.6976	23.7703	24.0748	23.7839	24.1577	0.13296	0.188239	0.0785865	0.0870034	0.248491	-0.453444	-0.47045	-0.725908	-0.967305	-0.511947	1.39415	-0.426888	1.9133	-0.189338	-0.27079
ATPF1_MOUSE	ATP synthase mitochondrial F1 complex assembly factor 1	18.7031	18.7079	18.6715	18.4478	18.4211	18.4783	18.6685	18.5763	18.7857	0.00025889	0.792811	0.0222462	0.00595954	0.737237	0.774084	0.495996	-1.21551	-1.41981	-0.981946	0.473009	-0.232679	1.36962	0.017317	-0.227796
ATPF2_MOUSE	ATP synthase mitochondrial F1 complex assembly factor 2	16.0439	15.8399	15.8908	15.7058	15.4885	15.5438	15.8074	15.674	15.805	0.0181365	0.0973316	0.0809737	0.0170235	1.66871	0.488792	0.783182	-0.287106	-1.54472	-1.22469	0.300479	-0.471348	0.28671	0.162736	-0.182756
ATPG_MOUSE	ATP synthase subunit gamma, mitochondrial (F-ATPase gamma subunit)	23.7905	23.6469	23.7715	23.7557	23.687	23.6287	23.9944	24.0048	23.9884	0.474194	0.00458451	0.00117909	0.00142436	-0.112884	-1.06154	-0.238107	-0.342548	-0.796636	-1.18234	1.23508	1.30377	1.19521	-0.259581	-0.305428
ATPK_MOUSE	ATP synthase subunit f, mitochondrial	22.059	21.9654	21.861	21.8541	21.9331	21.9917	21.972	22.0503	22.0852	0.637809	0.326415	0.103264	0.279203	1.02081	-0.112161	-1.37568	-1.45861	-0.502697	0.206913	-0.0322187	0.915468	1.33817	-0.0740571	-0.10952
ATPO_MOUSE	ATP synthase subunit O, mitochondrial (Oligomycin sensitivity conferral protein) (OSCP)	24.2262	24.0693	24.0927	24.0373	24.1682	24.0826	24.2896	24.2479	24.3671	0.619698	0.0457306	0.0166976	0.0267786	0.444813	-0.935343	-0.729284	-1.217	-0.0655204	-0.817923	1.00174	0.634953	1.68356	-0.172102	-0.205484
ATR_MOUSE	Serine/threonine-protein kinase ATR (EC 2.7.11.1) (Ataxia telangiectasia and Rad3-related protein)	17.5463	17.6384	17.5556	17.4675	17.6474	17.6224	17.5066	17.601	17.6442	0.988399	0.942463	0.947893	0.997941	-0.532421	0.878278	-0.389744	-1.73976	1.0171	0.633674	-1.14032	0.305209	0.967983	-0.00384517	-0.00482622
ATRIP_MOUSE	ATR-interacting protein (ATM and Rad3-related-interacting protein)	15.7807	16.0222	15.9452	15.8433	15.8212	15.8828	15.942	15.8639	15.9391	0.414008	0.990102	0.102794	0.50516	-1.5008	1.7145	0.690386	-0.66741	-0.96044	-0.140413	0.64738	-0.392223	0.609029	0.000998772	-0.0659086
ATRN_MOUSE	Attractin (Protein mahogany)	19.7119	19.5192	19.6643	19.4301	19.229	19.3234	19.2855	19.3768	19.2532	0.020691	0.00897369	0.761718	0.0076508	1.64808	0.554304	1.3781	0.0490188	-1.09216	-0.556767	-0.771762	-0.253717	-0.955099	0.326675	0.0223618
ATRN1_MOUSE	Attractin-like protein 1	15.8161	16.0678	15.8641	16.1941	16.09	16.2281	15.8381	15.7587	15.6026	0.0438137	0.15233	0.00560293	0.00916174	-0.580024	0.598931	-0.355362	1.19024	0.702929	1.3498	-0.477173	-0.849108	-1.58024	0.182903	0.437638
ATRX_MOUSE	Transcriptional regulator ATRX (EC 3.6.4.12) (ATP-dependent helicase ATRX) (HP1 alpha-interacting protein) (HP1-BP38 protein) (Heterochromatin protein 2) (X-linked nuclear protein)	22.333	22.3769	22.376	22.3233	22.4047	22.3829	22.1249	22.081	22.0628	0.783049	0.000314309	0.000776004	8.07433e-05	0.417404	0.727986	0.722175	0.34923	0.924884	0.770377	-1.05407	-1.36448	-1.4935	0.272378	0.280716
ATS1_MOUSE	A disintegrin and metalloproteinase with thrombospondin motifs 1 (ADAM-TS 1) (ADAM-TS1) (ADAMTS-1) (EC 3.4.24.-)	19.3614	19.2417	19.2702	19.3789	19.4039	19.3643	19.2717	19.3865	19.3593	0.073639	0.390583	0.302601	0.188553	0.40019	-1.61107	-1.13183	0.695488	1.11438	0.449622	-1.10619	0.823364	0.366036	-0.0481149	0.0431639
ATS15_MOUSE	A disintegrin and metalloproteinase with thrombospondin motifs 15 (ADAM-TS 15) (ADAM-TS15) (ADAMTS-15) (EC 3.4.24.-)	15.2946	15.611	15.4627	15.707	15.5639	15.7196	15.6762	15.74	15.6697	0.11729	0.0639046	0.592275	0.06497	-2.13336	0.0418288	-0.977943	0.701155	-0.281969	0.787668	0.489729	0.928145	0.44475	-0.239194	-0.0318032
ATS2_MOUSE	A disintegrin and metalloproteinase with thrombospondin motifs 2 (ADAM-TS 2) (ADAM-TS2) (ADAMTS-2) (EC 3.4.24.14) (Procollagen I N-proteinase) (PC I-NP) (Procollagen I/II amino propeptide-processing enzyme) (Procollagen N-endopeptidase) (pNPI)	16.9369	17.0872	17.0936	17.0378	17.072	17.0505	16.9357	16.9649	16.8834	0.798933	0.120397	0.00834561	0.0613702	-0.90367	1.03676	1.11855	0.398294	0.840639	0.562593	-0.918198	-0.541466	-1.5935	0.11119	0.125394
ATS8_MOUSE	A disintegrin and metalloproteinase with thrombospondin motifs 8 (ADAM-TS 8) (ADAM-TS8) (ADAMTS-8) (EC 3.4.24.-) (METH-2)	18.5569	18.4004	18.6401	18.6213	18.5307	18.6346	18.0654	17.9826	17.8921	0.461243	0.00305118	0.00050078	0.000352387	0.617184	0.102326	0.890644	0.828898	0.530948	0.872698	-1.00006	-1.27238	-1.57026	0.552472	0.615532
ATX1_MOUSE	Ataxin-1 (Spinocerebellar ataxia type 1 protein homolog)	19.3293	19.5011	19.4958	19.4075	19.4154	19.5289	19.4679	19.4776	19.4928	0.907381	0.547045	0.509421	0.802543	-2.05941	0.703737	0.617916	-0.802294	-0.674989	1.15013	0.169563	0.324955	0.570395	-0.0373559	-0.0288473
ATX10_MOUSE	Ataxin-10 (Brain protein E46) (Spinocerebellar ataxia type 10 protein homolog)	22.7158	22.7493	22.7949	22.5115	22.3474	22.3007	22.3143	22.2965	22.3613	0.00568099	0.000138541	0.402045	0.00053658	1.08521	1.24462	1.46193	0.111919	-0.669274	-0.891821	-0.827349	-0.912124	-0.603107	0.42932	0.0625262
ATX1L_MOUSE	Ataxin-1-like (Brother of ataxin-1)	20.4486	20.4924	20.4124	20.3411	20.3383	20.4614	20.2113	20.2229	20.2697	0.203797	0.00177189	0.030348	0.00478527	0.888857	1.306	0.543422	-0.135867	-0.162217	1.01056	-1.3724	-1.26248	-0.815874	0.216472	0.145616
ATX2_MOUSE	Ataxin-2 (Spinocerebellar ataxia type 2 protein homolog)	21.4501	21.4855	21.4386	21.5025	21.5584	21.5587	21.4416	21.3182	21.2757	0.0250861	0.0943544	0.0215083	0.0134491	0.0243792	0.389439	-0.0932592	0.563936	1.1394	1.14293	-0.0629883	-1.33322	-1.77061	0.112919	0.1947
ATX2L_MOUSE	Ataxin-2-like protein	23.3024	23.3021	23.3237	23.2054	23.287	23.3118	23.0225	22.9766	23.0432	0.278076	0.000147208	0.00252813	0.000110821	0.738771	0.736437	0.888262	0.0578358	0.630746	0.804982	-1.22665	-1.54924	-1.08115	0.295284	0.25399
ATX3_MOUSE	Ataxin-3 (EC 3.4.19.12) (Machado-Joseph disease protein 1 homolog)	19.396	19.4003	19.4646	19.5223	19.4449	19.4423	19.3849	19.3997	19.4456	0.222799	0.740684	0.13523	0.247687	-0.857602	-0.759044	0.714383	2.03864	0.262749	0.204369	-1.11184	-0.772197	0.280544	0.0101966	0.0597529
AUHM_MOUSE	Methylglutaconyl-CoA hydratase, mitochondrial (EC 4.2.1.18) (AU-specific RNA-binding enoyl-CoA hydratase) (AU-binding enoyl-CoA hydratase) (muAUH)	20.2915	20.2987	20.2879	20.3628	20.4863	20.4785	20.9683	20.8836	20.8083	0.020111	0.000213268	0.00189913	6.09841e-05	-0.913678	-0.88699	-0.926759	-0.652108	-0.19936	-0.227819	1.56804	1.25734	0.981336	-0.594052	-0.444211
AUP1_MOUSE	Ancient ubiquitous protein 1	20.9823	21.0617	21.0558	21.0717	21.0319	20.9014	21.1136	21.1413	21.1444	0.611366	0.0217492	0.0660528	0.0797048	-0.945358	0.0731118	-0.00307185	0.201178	-0.309059	-1.98388	0.738871	1.09407	1.13414	-0.0998342	-0.13144
AUXI_MOUSE	Putative tyrosine-protein phosphatase auxilin (EC 3.1.3.48) (DnaJ homolog subfamily C member 6)	18.1555	18.2817	17.9755	18.0188	17.8851	18.2163	17.9783	17.9306	17.9825	0.497864	0.126881	0.478253	0.322677	0.791182	1.71253	-0.522949	-0.206674	-1.18322	1.23494	-0.502853	-0.851222	-0.471743	0.173779	0.0762787
AVEN_MOUSE	Cell death regulator Aven	18.6138	18.5265	18.554	18.298	18.3419	18.3892	18.3107	18.1824	18.3242	0.00384245	0.0049256	0.248126	0.00189176	1.55842	0.940895	1.13561	-0.674574	-0.364012	-0.0297492	-0.58483	-1.49202	-0.489738	0.292339	0.0706275
AVL9_MOUSE	Late secretory pathway protein AVL9 homolog	19.5111	19.4925	19.5336	19.6834	19.642	19.6525	19.6992	19.7583	19.7672	0.00102714	0.000717689	0.0290183	0.000136711	-1.22593	-1.40622	-1.00846	0.441711	0.0413508	0.142753	0.594979	1.16681	1.25301	-0.229196	-0.0822708
AXIN1_MOUSE	Axin-1 (Axis inhibition protein 1) (Protein Fused)	17.402	17.3572	17.2138	17.6807	17.6977	17.7115	17.8467	17.8898	17.8334	0.00292367	0.00085004	0.0011346	0.000107006	-0.924507	-1.10946	-1.70171	0.226507	0.296499	0.353655	0.912029	1.08994	0.857042	-0.532324	-0.160016
AZI1_MOUSE	Centrosomal protein of 131 kDa (CP131_MOUSE)	21.0144	21.1492	21.0055	20.9351	20.9984	20.9833	20.9562	20.8901	20.8453	0.169481	0.0480821	0.115439	0.0483749	0.453981	2.01779	0.350963	-0.466038	0.268219	0.0932941	-0.221323	-0.988409	-1.50847	0.159173	0.0750827
AZI2_MOUSE	5-azacytidine-induced protein 2 (NF-kappa-B-activating kinase-associated protein 1) (Nak-associated protein 1)	18.9949	19.031	19.1225	18.9859	19.0515	19.1868	18.8777	18.8563	18.7721	0.737758	0.0126688	0.0237544	0.0183973	0.0633853	0.336734	1.0293	-0.00506968	0.491575	1.51599	-0.823746	-0.98518	-1.62299	0.214122	0.239364
B2CL1_MOUSE	Bcl-2-like protein 1 (Bcl2-L-1) (Apoptosis regulator Bcl-X)	19.4179	19.4655	19.4629	19.4546	19.5076	19.4028	19.4428	19.487	19.3427	0.863378	0.616696	0.587408	0.783373	-0.501637	0.463415	0.410585	0.242082	1.31785	-0.80834	0.00325159	0.899442	-2.02664	0.0246014	0.0308363
B2CL2_MOUSE	Bcl-2-like protein 2 (Bcl2-L-2) (Apoptosis regulator Bcl-W) (c98)	17.3911	17.4161	17.4232	17.3852	17.2733	17.3767	17.4634	17.4998	17.5344	0.155601	0.0171749	0.0203874	0.0175094	-0.354026	-0.0262164	0.066225	-0.431062	-1.89377	-0.542014	0.592126	1.06825	1.52048	-0.089063	-0.154119
B2L11_MOUSE	Bcl-2-like protein 11 (Bcl2-L-11) (Bcl2-interacting mediator of cell death)	16.5914	16.6177	16.8255	16.6518	16.5439	16.409	16.3252	16.3103	16.3236	0.233009	0.00845816	0.0377749	0.0144265	0.447954	0.594359	1.7519	0.784232	0.183834	-0.567791	-1.03407	-1.11714	-1.04328	0.358457	0.215166
B2L13_MOUSE	Bcl-2-like protein 13 (Bcl2-L-13) (Bcl-rambo) (Protein Mil1)	18.9297	18.9252	18.8542	18.6423	18.5925	18.6506	18.6861	18.7386	18.7114	0.000836761	0.00266679	0.0241195	0.000210524	1.45045	1.41416	0.848322	-0.841502	-1.23879	-0.775608	-0.492502	-0.0740811	-0.290443	0.191014	-0.0835487
B2L14_MOUSE	Apoptosis facilitator Bcl-2-like protein 14 (Bcl2-L-14)	17.8112	17.871	17.7589	17.8387	17.7999	17.8061	17.6746	17.732	17.7595	0.973138	0.0886049	0.0286174	0.0554277	0.46779	1.47948	-0.417367	0.933301	0.277244	0.38218	-1.84309	-0.872761	-0.406777	0.0916344	0.0928718
B2MG_MOUSE	Beta-2-microglobulin	21.0803	21.1678	21.2398	21.2463	21.2023	21.1929	21.7897	21.7638	21.8108	0.354444	0.000201232	1.13379e-05	1.06657e-05	-1.01295	-0.725092	-0.488311	-0.466744	-0.611513	-0.642477	1.32083	1.23588	1.39038	-0.625454	-0.574228
B3A2_MOUSE	Anion exchange protein 2 (AE 2) (Anion exchanger 2) (Band 3-related protein) (B3RP) (Non-erythroid band 3-like protein) (Solute carrier family 4 member 2)	18.7185	18.9192	18.6008	18.9803	19.0227	19.0665	19.3302	19.269	19.1495	0.0450848	0.00928546	0.018104	0.00416899	-1.20841	-0.365607	-1.70242	-0.109344	0.0689093	0.252811	1.35989	1.10292	0.601248	-0.503381	-0.226399
B3AT_MOUSE	Band 3 anion transport protein (Anion exchange protein 1) (AE 1) (Anion exchanger 1) (MEB3) (Solute carrier family 4 member 1) (CD antigen CD233)	25.4737	25.6721	25.1837	24.6132	24.6449	24.7534	24.7664	25.6845	25.7173	0.00642563	0.88272	0.0842594	0.057993	0.639754	1.05435	0.0335619	-1.15912	-1.09271	-0.866028	-0.838854	1.08025	1.14879	0.0538148	-0.718879
B3GA3_MOUSE	Galactosylgalactosylxylosylprotein 3-beta-glucuronosyltransferase 3 (EC 2.4.1.135) (Beta-1,3-glucuronyltransferase 3) (Glucuronosyltransferase I) (GlcAT-I) (UDP-GlcUA:Gal beta-1,3-Gal-R glucuronyltransferase) (GlcUAT-I)	16.0361	15.9604	16.1265	16.0082	16.1879	15.9401	15.8839	15.8928	15.7992	0.962401	0.0320813	0.0790905	0.0771561	0.444002	-0.173472	1.18172	0.21622	1.68321	-0.338955	-0.798046	-0.725099	-1.48958	0.182347	0.186767
B3GL1_MOUSE	UDP-GalNAc:beta-1,3-N-acetylgalactosaminyltransferase 1 (Beta-1,3-GalNAc-T1) (EC 2.4.1.79) (Beta-1,3-galactosyltransferase 3) (Beta-1,3-GalTase 3) (Beta3Gal-T3) (Beta3GalT3) (b3Gal-T3) (Beta-3-Gx-T3) (Galactosylgalactosylglucosylceramide beta-D-acetyl-galactosaminyltransferase) (Globoside synthase) (UDP-N-acetylgalactosamine:globotriaosylceramide beta-1,3-N-acetylgalactosaminyltransferase)	15.8422	15.9368	16.1819	15.9386	15.8637	15.88	15.902	15.979	15.9027	0.421281	0.601612	0.379141	0.585865	-0.93105	0.00484319	2.42949	0.0225115	-0.717929	-0.557468	-0.33994	0.42187	-0.332333	0.0590884	-0.0337774
B3GLT_MOUSE	Beta-1,3-glucosyltransferase (Beta3Glc-T) (EC 2.4.1.-) (Beta-3-glycosyltransferase-like)	19.7756	19.6468	19.8209	19.3465	19.2423	19.1926	19.0593	19.0561	19.0838	0.00213335	0.000209392	0.0136739	5.52023e-05	1.34666	0.931057	1.49294	-0.0378621	-0.373999	-0.53436	-0.964355	-0.974787	-0.88529	0.681331	0.194036
B3GN1_MOUSE	N-acetyllactosaminide beta-1,3-N-acetylglucosaminyltransferase 1	18.272	18.3548	18.2218	18.4594	18.4619	18.5178	18.4039	18.3995	18.4136	0.0103741	0.0345739	0.0191815	0.00360779	-1.24935	-0.368472	-1.78421	0.74546	0.7713	1.36671	0.154288	0.106997	0.257269	-0.122773	0.0740575
B3GT6_MOUSE	Beta-1,3-galactosyltransferase 6 (Beta-1,3-GalTase 6) (Beta3Gal-T6) (Beta3GalT6) (EC 2.4.1.134) (GAG GalTII) (Galactosyltransferase II) (Galactosylxylosylprotein 3-beta-galactosyltransferase) (UDP-Gal:betaGal beta 1,3-galactosyltransferase polypeptide 6)	17.0434	17.165	17.0776	17.0282	16.9422	16.9712	17.029	17.0913	17.1558	0.0599438	0.951455	0.0662749	0.0902839	-0.166271	1.44834	0.28721	-0.369081	-1.51048	-1.12609	-0.358433	0.46895	1.32586	0.00333598	-0.111504
B4GN1_MOUSE	Beta-1,4 N-acetylgalactosaminyltransferase 1 (EC 2.4.1.92) ((N-acetylneuraminyl)-galactosylglucosylceramide) (GM2/GD2 synthase) (GalNAc-T)	18.0266	18.031	18.0583	18.1657	18.1621	18.0773	18.7161	18.683	18.7002	0.0342464	1.12647e-06	4.96065e-05	5.42106e-07	-0.851815	-0.837818	-0.749928	-0.403965	-0.415475	-0.688571	1.36856	1.26181	1.31721	-0.661166	-0.564736
B4GT1_MOUSE	Beta-1,4-galactosyltransferase 1 (Beta-1,4-GalTase 1) (Beta4Gal-T1) (b4Gal-T1) (EC 2.4.1.-) (UDP-Gal:beta-GlcNAc beta-1,4-galactosyltransferase 1) (UDP-galactose:beta-N-acetylglucosamine beta-1,4-galactosyltransferase 1) [Cleaved into: Processed beta-1,4-galactosyltransferase 1] [Includes: Lactose synthase A protein (EC 2.4.1.22); N-acetyllactosamine synthase (EC 2.4.1.90) (Nal synthase); Beta-N-…	19.851	19.8428	19.8637	20.0005	19.6582	19.772	19.9125	19.6669	19.5465	0.696691	0.253061	0.528336	0.518801	0.423673	0.366325	0.512529	1.46977	-0.925066	-0.129063	0.853697	-0.864651	-1.70721	0.143905	0.101654
B9D1_MOUSE	B9 domain-containing protein 1 (Endothelial precursor cells protein B9)	17.7948	17.6548	17.927	17.5857	17.6268	17.6138	17.7328	17.8034	17.7482	0.0822875	0.72462	0.00345018	0.0811416	0.666405	-0.594108	1.8575	-1.21726	-0.846276	-0.964035	0.107708	0.743684	0.246375	0.0307926	-0.152674
BABA1_MOUSE	BRISC and BRCA1-A complex member 1 (Mediator of RAP80 interactions and targeting subunit of 40 kDa) (New component of the BRCA1-A complex)	20.1981	20.0191	20.1372	20.0699	20.1018	20.0932	20.2392	20.1992	20.2472	0.606077	0.113237	0.00135915	0.0451496	0.663738	-1.57395	-0.0969026	-0.939617	-0.539604	-0.647283	1.17775	0.677998	1.27787	-0.110362	-0.140196
BACD2_MOUSE	BTB/POZ domain-containing adapter for CUL3-mediated RhoA degradation protein 2 (BTB/POZ domain-containing protein TNFAIP1) (Tumor necrosis factor, alpha-induced protein 1, endothelial)	14.8209	14.7762	15.0217	14.9922	14.831	14.9858	14.9434	14.7803	14.7596	0.529079	0.659991	0.238633	0.496622	-0.551172	-0.974466	1.35318	1.07344	-0.455545	1.01255	0.610233	-0.935744	-1.13247	0.0451947	0.108579
BACD3_MOUSE	BTB/POZ domain-containing adapter for CUL3-mediated RhoA degradation protein 3 (mBACURD3) (BTB/POZ domain-containing protein KCTD10)	20.4868	20.4646	20.609	20.594	20.461	20.4893	20.6179	20.4331	20.4989	0.933429	0.962841	0.979036	0.995058	-0.432709	-0.747342	1.30608	1.09367	-0.799812	-0.397184	1.43399	-1.19607	-0.260629	0.00348411	-0.00188874
BACH_MOUSE	Cytosolic acyl coenzyme A thioester hydrolase (EC 3.1.2.2) (Acyl-CoA thioesterase 7) (Brain acyl-CoA hydrolase) (BACH) (CTE-IIa) (CTE-II) (Long chain acyl-CoA thioester hydrolase)	22.2064	22.159	22.3629	22.3501	22.3863	22.3225	22.936	22.8404	22.8939	0.161863	0.000662384	8.60018e-05	5.92206e-05	-0.944002	-1.09905	-0.432511	-0.474446	-0.356119	-0.564605	1.44024	1.12787	1.30261	-0.647341	-0.537138
BACH1_MOUSE	Transcription regulator protein BACH1 (BTB and CNC homolog 1)	19.3202	19.5657	19.2494	19.3905	19.4486	19.5613	19.2842	19.4177	19.5742	0.459819	0.731278	0.692923	0.752881	-0.829983	1.14192	-1.39812	-0.265218	0.201595	1.10623	-1.11893	-0.0472123	1.20972	-0.0468901	0.041464
BACH2_MOUSE	Transcription regulator protein BACH2 (BTB and CNC homolog 2)	18.445	18.6352	18.5877	18.7616	19.0948	18.9492	18.598	18.766	18.4928	0.027714	0.555494	0.0646916	0.0336324	-1.21597	-0.320888	-0.544128	0.274093	1.8422	1.15688	-0.496056	0.294896	-0.991034	-0.0629485	0.31626
BAD_MOUSE	Bcl2-associated agonist of cell death (BAD) (Bcl-2-binding component 6) (Bcl-xL/Bcl-2-associated death promoter) (Bcl2 antagonist of cell death)	18.4363	18.2756	18.4396	18.0356	18.2	18.3619	18.241	18.4505	18.1654	0.164472	0.386169	0.533561	0.313013	1.01963	-0.0969747	1.04249	-1.76463	-0.622448	0.50316	-0.337343	1.11877	-0.862659	0.0981665	-0.0864767
BAF_MOUSE	Barrier-to-autointegration factor (Breakpoint cluster region protein 1) (LAP2-binding protein 1) [Cleaved into: Barrier-to-autointegration factor, N-terminally processed]	22.6893	22.6833	22.4702	22.9203	22.8604	22.9953	23.0924	22.9103	22.8676	0.0191589	0.026418	0.711747	0.0136807	-0.758416	-0.789924	-1.9214	0.468073	0.150337	0.866176	1.38182	0.414914	0.188428	-0.342528	-0.0314323
BAG1_MOUSE	BAG family molecular chaperone regulator 1 (BAG-1) (Bcl-2-associated athanogene 1)	23.0645	22.8531	22.9622	22.9032	23.0011	22.9316	22.7595	22.711	22.7089	0.839131	0.0209981	0.00282406	0.0113553	1.45958	-0.188419	0.662728	0.202297	0.965288	0.423865	-0.917243	-1.29567	-1.31242	0.233456	0.218812
BAG2_MOUSE	BAG family molecular chaperone regulator 2 (BAG-2) (Bcl-2-associated athanogene 2)	19.8922	19.9505	19.7769	19.4785	19.6528	19.7327	19.5788	19.5573	19.6094	0.0500344	0.00540913	0.633223	0.0148301	1.26317	1.63145	0.535399	-1.34882	-0.248552	0.256343	-0.715472	-0.851332	-0.522179	0.291363	0.0394865
BAG3_MOUSE	BAG family molecular chaperone regulator 3 (BAG-3) (Bcl-2-associated athanogene 3) (Bcl-2-binding protein Bis)	22.2907	22.1273	22.3303	22.0935	22.3255	22.2315	22.6026	22.429	22.4339	0.740036	0.047185	0.0370594	0.0437391	-0.173534	-1.20194	0.0761268	-1.41464	0.045725	-0.546034	1.78957	0.696927	0.727798	-0.239063	-0.271668
BAG4_MOUSE	BAG family molecular chaperone regulator 4 (BAG-4) (Bcl-2-associated athanogene 4) (Silencer of death domains)	17.6696	18.1245	18.0408	17.5868	18.1306	17.9844	17.6352	17.6658	17.4722	0.846104	0.0806227	0.148543	0.188813	-0.559243	1.22458	0.89627	-0.883998	1.24851	0.675092	-0.694014	-0.574124	-1.33308	0.353884	0.309508
BAG5_MOUSE	BAG family molecular chaperone regulator 5 (BAG-5) (Bcl-2-associated athanogene 5)	20.8663	20.9835	20.9027	21.0721	21.1177	21.0833	21.1252	21.1192	20.9823	0.00960397	0.0530088	0.7664	0.022445	-1.65117	-0.454766	-1.27977	0.449725	0.916117	0.563995	0.99238	0.930733	-0.467244	-0.158045	0.015472
BAG6_MOUSE	Large proline-rich protein BAG6 (BAG family molecular chaperone regulator 6) (BCL2-associated athanogene 6) (BAG-6) (BAG6) (HLA-B-associated transcript 3) (Protein Scythe)	22.3275	22.2745	22.3425	22.2985	22.3329	22.2634	22.2041	22.2716	22.1362	0.594853	0.0661304	0.0983818	0.0618836	0.827191	0.0326551	1.05129	0.391605	0.907152	-0.133774	-1.02319	-0.0113011	-2.04163	0.110895	0.0943041
BAIP2_MOUSE	Brain-specific angiogenesis inhibitor 1-associated protein 2 (BAI-associated protein 2) (BAI1-associated protein 2) (Insulin receptor substrate protein of 53 kDa) (IRSp53) (Insulin receptor substrate p53) (Insulin receptor tyrosine kinase 53 kDa substrate)	22.1362	22.1123	22.0466	22.1687	22.1367	22.2643	22.5185	22.462	22.5072	0.122123	0.000237454	0.0018951	0.000135968	-0.67529	-0.803978	-1.15839	-0.50016	-0.672857	0.0157385	1.38688	1.08202	1.32605	-0.397524	-0.306039
BAKOR_MOUSE	Beclin 1-associated autophagy-related key regulator (Barkor) (Autophagy-related protein 14-like protein) (Atg14L)	16.5973	16.4265	16.8224	16.5776	16.5883	16.5641	16.3812	16.3568	16.4753	0.753139	0.154161	0.00945162	0.151561	0.456697	-0.741311	2.03532	0.318822	0.393606	0.224154	-1.05874	-1.22994	-0.398607	0.210957	0.172258
BANK1_MOUSE	B-cell scaffold protein with ankyrin repeats (Protein AVIEF)	16.8973	16.9313	17.0508	17.0783	17.1663	17.1764	17.3562	17.4214	17.518	0.0321485	0.00203923	0.00665137	0.000613358	-1.29765	-1.14025	-0.58645	-0.458772	-0.0509932	-0.00456724	0.82869	1.13126	1.57874	-0.472073	-0.29153
BANP_MOUSE	Protein BANP (Btg3-associated nuclear protein) (Scaffold/matrix-associated region-1-binding protein)	17.732	17.7908	17.7922	17.7639	17.8533	17.8575	17.7216	17.7169	17.752	0.217522	0.140861	0.0431863	0.0679173	-0.826284	0.289505	0.315554	-0.221217	1.47458	1.55494	-1.02466	-1.11452	-0.447895	0.041544	0.094742
BAP1_MOUSE	Ubiquitin carboxyl-terminal hydrolase BAP1 (EC 3.4.19.12) (BRCA1-associated protein 1) (Ubiquitin C-terminal hydrolase X4) (UCH-X4)	16.093	16.0549	16.0696	15.8616	15.9951	15.8599	15.9617	15.9622	15.917	0.0223962	0.00253866	0.430357	0.0167008	1.36868	0.926617	1.0972	-1.31477	0.233427	-1.33492	-0.153867	-0.149132	-0.673224	0.125577	-0.0413934
BAP18_MOUSE	Chromatin complexes subunit BAP18 (BPTF-associated protein of 18 kDa)	20.5995	20.6486	20.6946	20.6994	20.7605	20.8118	20.5661	20.5076	20.4333	0.0614512	0.0371154	0.00715652	0.0050178	-0.298393	0.106073	0.485167	0.524728	1.02829	1.45128	-0.573592	-1.05561	-1.66795	0.145202	0.25487
BAP29_MOUSE	B-cell receptor-associated protein 29 (BCR-associated protein 29) (Bap29)	19.6505	20.3274	19.7155	19.9054	19.8769	19.7939	19.9708	20.0353	19.9016	0.866545	0.760766	0.0965305	0.833608	-1.3038	2.11594	-0.975446	-0.0159584	-0.160363	-0.579365	0.314413	0.640032	-0.035451	-0.071412	-0.110498
BAP31_MOUSE	B-cell receptor-associated protein 31 (BCR-associated protein 31) (Bap31) (p28)	23.2459	23.2413	23.2007	23.307	23.3307	23.2686	23.4024	23.4873	23.3597	0.0345388	0.00956413	0.0514952	0.00644462	-0.777045	-0.827767	-1.27828	-0.0991463	0.163766	-0.52562	0.958886	1.89971	0.485504	-0.187193	-0.114383
BASI_MOUSE	Basigin (Basic immunoglobulin superfamily) (HT7 antigen) (Membrane glycoprotein gp42) (CD antigen CD147)	21.0805	21.0634	21.0013	21.0082	20.9717	21.0301	21.2375	21.1861	21.2699	0.201162	0.00593562	0.00156225	0.000671222	-0.126174	-0.281884	-0.848297	-0.785322	-1.11877	-0.585426	1.30645	0.837804	1.60162	-0.182765	-0.227821
BASP1_MOUSE	Brain acid soluble protein 1 (22 kDa neuronal tissue-enriched acidic protein) (Neuronal axonal membrane protein NAP-22)	19.7147	19.8909	19.8674	19.3093	19.3355	19.3622	18.9811	19.0242	19.1288	0.00103773	0.000380901	0.0033142	3.93795e-05	0.90277	1.41071	1.34293	-0.265964	-0.19055	-0.11338	-1.21224	-1.08801	-0.786278	0.77963	0.290977
BAX_MOUSE	Apoptosis regulator BAX	19.6736	19.6728	19.7569	19.6773	19.7069	19.7174	19.6572	19.673	19.6477	0.986156	0.220818	0.0429919	0.27406	-0.392264	-0.414789	2.04912	-0.284398	0.584655	0.892508	-0.874143	-0.410274	-1.15042	0.0418216	0.0412608
BAZ1A_MOUSE	Bromodomain adjacent to zinc finger domain protein 1A (Cbp146)	19.2454	19.2853	19.2218	19.2181	19.2197	19.1485	19.0741	19.1219	19.0823	0.137563	0.00262319	0.0207728	0.00320141	0.873791	1.40428	0.559824	0.510654	0.531994	-0.414421	-1.40332	-0.768112	-1.29469	0.158085	0.102673
BAZ1B_MOUSE	Tyrosine-protein kinase BAZ1B (EC 2.7.10.2) (Bromodomain adjacent to zinc finger domain protein 1B) (Williams syndrome transcription factor homolog) (Williams-Beuren syndrome chromosomal region 9 protein homolog)	22.2762	22.2906	22.2776	22.2772	22.314	22.221	22.0442	22.0878	22.0144	0.715166	0.000436475	0.00298111	0.000291626	0.644572	0.767188	0.657157	0.653587	0.965841	0.175483	-1.32731	-0.956365	-1.58015	0.232663	0.221917
BAZ2A_MOUSE	Bromodomain adjacent to zinc finger domain protein 2A (Transcription termination factor I-interacting protein 5) (TTF-I-interacting protein 5) (Tip5)	18.2606	18.3555	18.2349	18.3018	18.4523	18.3843	18.2285	18.2693	18.2521	0.167451	0.43174	0.0454249	0.0923316	-0.56958	0.664023	-0.902789	-0.0334392	1.92323	1.0389	-0.985732	-0.455428	-0.679185	0.0336444	0.129475
BBC3_MOUSE	Bcl-2-binding component 3 (p53 up-regulated modulator of apoptosis)	16.2131	16.3182	16.2152	16.2272	16.338	16.2756	15.9811	15.8188	15.9204	0.542158	0.00432183	0.00284194	0.000786892	0.359736	0.917153	0.370641	0.434486	1.02242	0.691013	-0.870891	-1.73194	-1.19262	0.342054	0.3735
BBS2_MOUSE	Bardet-Biedl syndrome 2 protein homolog	18.1241	18.035	18.1137	18.0042	18.0212	17.9963	18.2573	18.2485	18.2913	0.0448949	0.00486858	6.63894e-05	8.85338e-05	0.0237374	-0.733845	-0.0646883	-0.996384	-0.852085	-1.06391	1.15742	1.08246	1.44729	-0.174757	-0.258477
BBS7_MOUSE	Bardet-Biedl syndrome 7 protein homolog (BBS2-like protein 1)	19.6245	19.7703	19.6177	19.6795	19.7597	19.8284	19.8375	19.8572	19.8756	0.265841	0.0217844	0.0854507	0.036825	-1.37779	0.0918333	-1.44624	-0.823751	-0.0146489	0.677665	0.769914	0.968675	1.15435	-0.185952	-0.100946
BCAM_MOUSE	Basal cell adhesion molecule (B-CAM cell surface glycoprotein) (Lutheran antigen) (CD antigen CD239)	22.9282	22.9904	22.9532	23.2255	23.0941	23.2116	23.4383	23.4017	23.2542	0.0083991	0.00231857	0.0552268	0.00166108	-1.27077	-0.939282	-1.13735	0.315745	-0.385506	0.241394	1.45133	1.25563	0.468815	-0.407465	-0.187651
BCAP_MOUSE	Phosphoinositide 3-kinase adapter protein 1 (B-cell adapter for phosphoinositide 3-kinase) (B-cell phosphoinositide 3-kinase adapter protein 1)	17.1809	17.3494	17.2014	17.2744	17.2877	17.4751	17.8458	17.7567	17.7777	0.290868	0.000763755	0.00309486	0.000626564	-1.05945	-0.422234	-0.982046	-0.705735	-0.655647	0.0533482	1.4554	1.11855	1.19781	-0.549517	-0.447669
BCAR1_MOUSE	Breast cancer anti-estrogen resistance protein 1 (CRK-associated substrate) (p130cas)	21.0016	21.0515	21.0788	20.8982	20.9096	20.9664	21.0299	21.124	21.1942	0.0181527	0.243265	0.0213093	0.0181069	-0.274163	0.239258	0.521082	-1.33971	-1.22281	-0.637644	0.0169048	0.98661	1.71047	-0.0720688	-0.191321
BCAR3_MOUSE	Breast cancer anti-estrogen resistance protein 3 (p130Cas-binding protein AND-34)	19.6439	19.7534	19.6811	19.646	19.5965	19.6799	19.7255	19.6501	19.7664	0.265722	0.674886	0.154848	0.303407	-0.68831	1.26298	-0.0245286	-0.651431	-1.53324	-0.0466614	0.765632	-0.578526	1.49408	-0.0211564	-0.0731845
BCAS1_MOUSE	Breast carcinoma-amplified sequence 1 homolog (Novel amplified in breast cancer 1 homolog)	17.2441	17.2203	17.1833	17.3052	17.3165	17.339	17.4819	17.3413	17.4616	0.00679122	0.0109218	0.0742144	0.00475099	-0.765325	-1.00133	-1.36717	-0.161289	-0.0493855	0.173294	1.58814	0.196245	1.38683	-0.212376	-0.108077
BCAS3_MOUSE	Breast carcinoma-amplified sequence 3 homolog (K20D4) (Protein rudhira)	20.7978	20.6871	20.8316	20.8952	20.8443	20.8185	20.8622	20.87	20.8986	0.176729	0.0806318	0.388841	0.0993177	-0.559635	-2.27772	-0.0355863	0.95085	0.160742	-0.23923	0.439159	0.558811	1.00261	-0.104737	-0.0242466
BCAT2_MOUSE	Branched-chain-amino-acid aminotransferase, mitochondrial (BCAT(m)) (EC 2.6.1.42)	21.7227	21.7402	21.666	21.7646	21.7045	21.7265	22.2886	22.1807	22.3498	0.478234	0.000486814	0.00049882	2.83016e-05	-0.648901	-0.586547	-0.850942	-0.499718	-0.713791	-0.635244	1.36707	0.982656	1.58541	-0.563373	-0.541139
BCCIP_MOUSE	BRCA2 and CDKN1A-interacting protein	19.7003	19.5864	19.7413	19.5356	19.5587	19.4826	19.3433	19.2801	19.2929	0.0433075	0.00179328	0.00175248	0.000451867	1.17591	0.499467	1.41997	0.197458	0.334876	-0.117183	-0.945352	-1.32075	-1.24439	0.370558	0.220211
BCD1_MOUSE	Box C/D snoRNA protein 1 (Zinc finger HIT domain-containing protein 6)	17.805	17.7022	17.7945	17.5429	17.671	17.588	17.4442	17.4512	17.3597	0.0286027	0.00136506	0.018728	0.000986999	1.31663	0.670642	1.25086	-0.329981	0.474849	-0.046517	-0.950054	-0.905642	-1.48079	0.348894	0.182276
BCKD_MOUSE	[3-methyl-2-oxobutanoate dehydrogenase [lipoamide]] kinase, mitochondrial (EC 2.7.11.4) (Branched-chain alpha-ketoacid dehydrogenase kinase) (BCKD-kinase) (BCKDHKIN)	19.9086	19.49	19.7866	19.7448	19.8991	19.7749	19.8987	20.0559	20.0041	0.589573	0.123723	0.0528121	0.15398	0.408197	-2.094	-0.321219	-0.571035	0.351404	-0.391042	0.349223	1.28907	0.979406	-0.257858	-0.180002
BCL10_MOUSE	B-cell lymphoma/leukemia 10 (B-cell CLL/lymphoma 10) (Bcl-10) (CARD-containing molecule enhancing NF-kappa-B) (CARD-like apoptotic protein) (mCLAP) (CED-3/ICH-1 prodomain homologous E10-like regulator) (mCIPER) (Cellular homolog of vCARMEN) (cCARMEN) (Cellular-E10) (c-E10) (Mammalian CARD-containing adapter molecule E10) (mE10)	20.3651	20.2705	20.2117	20.1818	20.2769	20.2251	20.1646	20.0707	20.1595	0.357781	0.0494118	0.0787846	0.0603624	1.78864	0.668777	-0.0272549	-0.380753	0.745013	0.131506	-0.584411	-1.69638	-0.645136	0.150827	0.0963548
BCL7A_MOUSE	B-cell CLL/lymphoma 7 protein family member A	18.3486	18.3401	18.3653	18.3395	18.3812	18.375	18.0833	18.1704	18.0837	0.405641	0.00132785	0.00134459	0.00013824	0.572583	0.504963	0.704767	0.500473	0.830223	0.781191	-1.52875	-0.83943	-1.52602	0.238903	0.252773
BCL9_MOUSE	B-cell CLL/lymphoma 9 protein (B-cell lymphoma 9 protein) (Bcl-9)	16.6801	16.7058	16.533	16.491	16.6308	16.6516	16.6842	16.7009	16.6519	0.546766	0.519068	0.169245	0.431028	0.576767	0.918003	-1.37333	-1.93051	-0.0768812	0.199564	0.630692	0.852621	0.203074	-0.0393444	-0.087848
BCL9L_MOUSE	B-cell CLL/lymphoma 9-like protein (B-cell lymphoma 9-like protein) (BCL9-like protein) (BCL9-related beta-catenin-binding protein) (Protein BCL9-2)	21.0074	21.1307	20.9821	20.9916	21.0557	21.1224	20.9594	21.0046	20.8919	0.795066	0.193422	0.104673	0.194978	-0.115525	1.5001	-0.447096	-0.32268	0.517054	1.39185	-0.743618	-0.151661	-1.62843	0.0880489	0.104552
BCLF1_MOUSE	Bcl-2-associated transcription factor 1 (Btf)	22.9969	23.0135	22.8677	22.8972	22.8219	22.9394	22.4403	22.3963	22.3549	0.271835	0.000423876	0.00031997	6.62443e-05	0.922851	0.984349	0.444565	0.553793	0.275017	0.709959	-1.13717	-1.30004	-1.45332	0.562189	0.488969
BCOR_MOUSE	BCL-6 corepressor (BCoR)	19.1684	19.229	19.1944	19.0766	19.2299	19.2146	18.7649	18.7146	18.7735	0.672514	6.17622e-05	0.00125457	7.81576e-05	0.573804	0.845951	0.690748	0.161455	0.849799	0.78141	-1.23859	-1.46469	-1.19989	0.446281	0.422694
BCORL_MOUSE	BCL-6 corepressor-like protein 1 (BCoR-L1) (BCoR-like protein 1)	15.9659	16.0921	16.0544	15.9587	16.1683	16.1461	15.8329	15.6923	15.663	0.520992	0.00875283	0.0129308	0.00568971	0.0708301	0.745455	0.54395	0.0325358	1.15292	1.03431	-0.640224	-1.39143	-1.54834	0.308081	0.361682
BCR_MOUSE	Breakpoint cluster region protein (EC 2.7.11.1)	20.9071	20.9187	20.9202	20.9236	20.954	20.9267	21.109	21.1219	21.1264	0.139039	6.74047e-06	7.36784e-05	8.57141e-07	-0.84359	-0.725152	-0.709999	-0.675663	-0.365001	-0.644206	1.21841	1.34936	1.39585	-0.20374	-0.184357
BCS1_MOUSE	Mitochondrial chaperone BCS1 (BCS1-like protein)	19.4862	19.3915	19.5285	19.4844	19.2602	19.3169	19.5597	19.527	19.6055	0.217444	0.109355	0.0416382	0.0490477	0.207535	-0.61222	0.573863	0.192621	-1.74978	-1.25893	0.844754	0.560816	1.24134	-0.0953592	-0.210252
BDH_MOUSE	D-beta-hydroxybutyrate dehydrogenase, mitochondrial (BDH) (EC 1.1.1.30) (3-hydroxybutyrate dehydrogenase)	18.1386	18.2148	18.3133	18.1082	18.0245	18.1784	18.3371	18.2539	18.4915	0.153206	0.182607	0.0358107	0.0484809	-0.647116	-0.101365	0.605114	-0.865534	-1.46573	-0.361883	0.775266	0.178881	1.88237	-0.138561	-0.257124
BDH2_MOUSE	3-hydroxybutyrate dehydrogenase type 2 (EC 1.1.1.-) (EC 1.1.1.30) (Dehydrogenase/reductase SDR family member 6) (R-beta-hydroxybutyrate dehydrogenase)	17.4277	17.3507	17.4741	17.7917	17.6536	17.6783	17.2949	17.2193	17.1591	0.00644785	0.0222923	0.00112368	0.000345616	-0.101482	-0.453463	0.110158	1.56147	0.930718	1.04364	-0.708294	-1.05369	-1.32905	0.193042	0.483424
BECN1_MOUSE	Beclin-1 (Coiled-coil myosin-like BCL2-interacting protein)	20.95	20.8907	20.7482	20.8744	20.838	20.8625	20.9332	20.8194	20.8925	0.942649	0.798293	0.540737	0.911818	1.3502	0.377029	-1.95764	0.110229	-0.48535	-0.0842842	1.07491	-0.791743	0.40664	-0.018711	-0.0233673
BEND3_MOUSE	BEN domain-containing protein 3	18.3906	18.4194	18.3962	18.1602	18.1317	18.1495	18.0277	18.311	18.3867	3.02987e-05	0.217485	0.436429	0.0730138	0.865128	1.06165	0.903768	-0.70494	-0.899714	-0.778453	-1.60864	0.322418	0.838783	0.160283	-0.0946481
BEND7_MOUSE	BEN domain-containing protein 7	18.0358	18.055	18.1917	18.1261	18.1355	18.1056	18.0823	18.0135	18.0709	0.601291	0.510545	0.0441411	0.318123	-0.994	-0.647175	1.82852	0.641823	0.810766	0.2695	-0.152134	-1.39852	-0.358779	0.0385908	0.0668375
BET1_MOUSE	BET1 homolog (mBET1) (Golgi vesicular membrane-trafficking protein p18)	18.9226	19.0282	19.1604	19.4118	19.2615	19.3336	18.7995	19.1488	19.0222	0.0214011	0.722779	0.0357521	0.0361153	-1.00324	-0.468887	0.199575	1.47053	0.710417	1.07519	-1.62529	0.140932	-0.499226	0.0468719	0.345407
BET1L_MOUSE	BET1-like protein (Golgi SNARE with a size of 15 kDa) (GOS-15) (GS15) (Vesicle transport protein GOS15)	18.1883	18.2812	18.3271	18.4875	18.7343	18.6134	18.4115	18.4249	18.2137	0.013519	0.347819	0.0568925	0.0169522	-1.21556	-0.704229	-0.451762	0.43154	1.7905	1.12483	0.0132977	0.087143	-1.07576	-0.0845273	0.261664
BEX2_MOUSE	Protein BEX2 (Brain-expressed X-linked protein 2 homolog)	16.1198	16.4805	16.2587	16.1725	16.174	16.3386	16.1184	16.041	16.1281	0.650714	0.154242	0.0978931	0.23138	-0.6193	2.04885	0.408346	-0.229149	-0.218411	0.999341	-0.629373	-1.20231	-0.557998	0.19054	0.132574
BEX4_MOUSE	Protein BEX4 (BEX1-like protein 1) (Brain-expressed X-linked protein 4 homolog)	16.354	16.188	15.955	15.8703	15.7303	15.9466	15.9845	16.0845	15.8325	0.0743476	0.220842	0.289553	0.099436	1.89027	1.01872	-0.204506	-0.649506	-1.38443	-0.248622	-0.0495832	0.475325	-0.847671	0.198474	-0.118118
BFAR_MOUSE	Bifunctional apoptosis regulator	16.2233	16.1466	16.1864	16.0339	16.1963	16.1535	16.1943	16.0223	15.9588	0.342075	0.160274	0.462325	0.26865	1.05468	0.24012	0.662804	-0.955445	0.767725	0.31394	0.746458	-1.07793	-1.75235	0.126969	0.0694328
BGAL_MOUSE	Beta-galactosidase (EC 3.2.1.23) (Acid beta-galactosidase) (Lactase)	21.3415	21.292	21.4	21.4519	21.5351	21.4873	21.371	21.5026	21.4491	0.0203668	0.122458	0.325677	0.0431201	-1.04813	-1.66446	-0.319143	0.327941	1.3649	0.76824	-0.680665	0.959003	0.292317	-0.0963751	0.0505748
BGH3_MOUSE	Transforming growth factor-beta-induced protein ig-h3 (Beta ig-h3)	24.2438	24.0943	24.1411	23.5575	23.7536	23.5914	23.1808	23.2317	23.1738	0.0021717	3.55321e-05	0.00226139	1.41625e-05	1.37145	1.0184	1.12893	-0.249534	0.213603	-0.169329	-1.13906	-1.01891	-1.15555	0.964315	0.438702
BGLR_MOUSE	Beta-glucuronidase (EC 3.2.1.31)	21.1585	21.2138	21.2313	21.0775	21.1649	21.1698	21.1094	21.0624	21.1727	0.161373	0.0899173	0.633359	0.147739	0.127052	1.08975	1.39388	-1.28045	0.239473	0.325073	-0.726009	-1.54374	0.374976	0.086381	0.0226018
BHMT1_MOUSE	Betaine--homocysteine S-methyltransferase 1 (EC 2.1.1.5)	18.3569	18.4351	18.1164	18.1	18.1281	18.1586	18.2135	18.0451	18.4739	0.148609	0.728197	0.411643	0.428246	0.838272	1.33635	-0.693323	-0.797975	-0.619281	-0.424588	-0.0748715	-1.14791	1.58332	0.058655	-0.115262
BI1_MOUSE	Bax inhibitor 1 (BI-1) (Testis-enhanced gene transcript protein) (Transmembrane BAX inhibitor motif-containing protein 6)	18.4359	18.248	18.4418	18.5664	18.3686	18.286	18.7112	18.8386	18.8294	0.776724	0.00526286	0.0141246	0.0070102	-0.398714	-1.2384	-0.372211	0.184723	-0.699396	-1.06858	0.831739	1.40093	1.3599	-0.417803	-0.386026
BI2L1_MOUSE	Brain-specific angiogenesis inhibitor 1-associated protein 2-like protein 1 (BAI1-associated protein 2-like protein 1) (Insulin receptor tyrosine kinase substrate)	21.888	21.906	21.8354	21.9443	21.9112	22.0299	22.3377	22.1868	22.2063	0.107301	0.00210876	0.00886888	0.000883004	-0.795864	-0.692616	-1.09623	-0.473865	-0.663389	0.0149432	1.77325	0.911449	1.02232	-0.367142	-0.281807
BICC1_MOUSE	Protein bicaudal C homolog 1 (Bic-C)	19.1888	19.1998	19.2435	19.2245	19.272	19.2928	19.2037	19.1374	19.1132	0.116147	0.135833	0.0297675	0.0299661	-0.336048	-0.147302	0.60046	0.275999	1.08903	1.44671	-0.0802966	-1.21673	-1.63181	0.0592595	0.111684
BICD1_MOUSE	Protein bicaudal D homolog 1 (Bic-D 1)	21.179	21.0807	21.0023	21.1084	21.2719	21.282	21.0808	21.0486	21.1122	0.154122	0.906595	0.076928	0.119211	0.51381	-0.507529	-1.32108	-0.219841	1.47784	1.58303	-0.506281	-0.840392	-0.179558	0.00678699	0.140191
BICD2_MOUSE	Protein bicaudal D homolog 2 (Bic-D 2)	22.9064	22.8828	22.9137	22.9689	23.0458	23.057	22.9398	22.9239	22.848	0.0136175	0.925329	0.0388024	0.014015	-0.520205	-0.856346	-0.416599	0.369644	1.46511	1.62452	-0.0440248	-0.271296	-1.35081	-0.00297371	0.119994
BID_MOUSE	BH3-interacting domain death agonist (p22 BID) (BID) [Cleaved into: BH3-interacting domain death agonist p15 (p15 BID); BH3-interacting domain death agonist p13 (p13 BID); BH3-interacting domain death agonist p11 (p11 BID)]	19.1518	19.2231	19.1907	19.1662	19.0874	19.0609	19.2022	19.1206	19.1628	0.0907248	0.442546	0.221335	0.165737	0.0010718	1.33543	0.728779	0.269343	-1.20382	-1.69969	0.944806	-0.582626	0.206703	0.0266526	-0.0570499
BIEA_MOUSE	Biliverdin reductase A (BVR A) (EC 1.3.1.24) (Biliverdin-IX alpha-reductase)	22.6853	22.5946	22.714	22.5095	22.5236	22.4649	22.7997	22.6904	22.7916	0.014587	0.129206	0.00267656	0.00291076	0.354533	-0.380011	0.587561	-1.06954	-0.955379	-1.43136	1.28186	0.396138	1.2162	-0.0959283	-0.261218
BIG1_MOUSE	Brefeldin A-inhibited guanine nucleotide-exchange protein 1 (BIG1) (Brefeldin A-inhibited GEP 1) (ADP-ribosylation factor guanine nucleotide-exchange factor 1)	21.5466	21.6154	21.6264	21.8138	21.7437	21.7169	21.7186	21.9204	21.7955	0.013251	0.0280407	0.461337	0.0220198	-1.53088	-0.929782	-0.833618	0.802201	0.19041	-0.043863	-0.0293435	1.7326	0.64228	-0.215332	-0.0533303
BIG2_MOUSE	Brefeldin A-inhibited guanine nucleotide-exchange protein 2 (Brefeldin A-inhibited GEP 2) (ADP-ribosylation factor guanine nucleotide-exchange factor 2)	20.7316	20.8079	20.7595	20.9141	20.8433	20.873	21.006	20.9416	20.9726	0.0218688	0.00204535	0.0251388	0.00145958	-1.48236	-0.67735	-1.18742	0.441788	-0.304019	0.00825966	1.41072	0.731916	1.05846	-0.207052	-0.0965998
BIG3_MOUSE	Brefeldin A-inhibited guanine nucleotide-exchange protein 3	18.8909	18.8931	18.9778	19.0057	18.8705	18.934	19.0449	19.0657	19.0631	0.755151	0.00945052	0.0376289	0.032924	-1.04264	-1.01443	0.0777952	0.437644	-1.30516	-0.486413	0.943221	1.21154	1.17844	-0.137308	-0.121145
BIN1_MOUSE	Myc box-dependent-interacting protein 1 (Amphiphysin II) (Amphiphysin-like protein) (Bridging integrator 1) (SH3 domain-containing protein 9)	21.6114	21.5969	21.5412	21.577	21.7383	21.7098	21.5003	21.4712	21.4871	0.164759	0.013473	0.0200206	0.0151379	0.316657	0.162745	-0.425549	-0.0472645	1.6593	1.35737	-0.858837	-1.1666	-0.997815	0.0969606	0.18883
BIN2_MOUSE	Bridging integrator 2	21.2259	21.1946	21.202	21.7686	21.7483	22.0531	21.8518	22.1564	22.0804	0.00278199	0.000868526	0.267814	0.000679039	-1.20083	-1.28061	-1.26156	0.179967	0.128154	0.90377	0.391499	1.16646	0.973144	-0.822007	-0.172838
BIN3_MOUSE	Bridging integrator 3	20.5375	20.5189	20.504	20.5706	20.5224	20.626	20.6297	20.6047	20.5809	0.168269	0.00764785	0.386139	0.080685	-0.599872	-0.99019	-1.30142	0.0943953	-0.916817	1.25638	1.336	0.809976	0.311544	-0.0849862	-0.0321509
BINCA_MOUSE	Bcl10-interacting CARD protein (BinCARD)	19.2334	19.1845	19.1746	19.2639	19.2008	19.1661	19.4095	19.5535	19.5836	0.726194	0.00497359	0.0074167	0.00114308	-0.449644	-0.74542	-0.805316	-0.26547	-0.646928	-0.856844	0.615074	1.48628	1.66827	-0.317987	-0.305249
BIRC2_MOUSE	Baculoviral IAP repeat-containing protein 2 (EC 6.3.2.-) (Inhibitor of apoptosis protein 2) (IAP-2) (mIAP-2) (mIAP2)	19.5575	19.3826	19.4807	19.5895	19.5512	19.5715	19.6869	19.5623	19.5734	0.134055	0.106053	0.423712	0.118854	0.0836076	-2.03841	-0.848784	0.472151	0.00689922	0.253255	1.6535	0.141816	0.275962	-0.133951	-0.0367922
BIRC5_MOUSE	Baculoviral IAP repeat-containing protein 5 (Apoptosis inhibitor 4) (Apoptosis inhibitor survivin) (TIAP)	16.6971	16.7095	16.6621	16.1861	16.3532	16.3359	15.9771	16.0375	16.0397	0.00192694	1.12876e-05	0.00857515	2.27799e-05	1.22632	1.26818	1.10849	-0.49541	0.0675442	0.0094088	-1.19955	-0.996137	-0.98885	0.671476	0.273643
BIRC6_MOUSE	Baculoviral IAP repeat-containing protein 6 (EC 6.3.2.-) (BIR repeat-containing ubiquitin-conjugating enzyme) (BRUCE) (Ubiquitin-conjugating BIR domain enzyme apollon) (APOLLON)	22.2481	22.2847	22.3194	22.3713	22.2581	22.2354	22.2095	22.2414	22.1978	0.932796	0.0495424	0.17713	0.186184	-0.269539	0.399659	1.03218	1.98173	-0.0873636	-0.501803	-0.974327	-0.392012	-1.18852	0.0678229	0.0720243
BL1S1_MOUSE	Biogenesis of lysosome-related organelles complex 1 subunit 1 (BLOC-1 subunit 1) (GCN5-like protein 1)	17.2263	16.9766	17.3591	17.132	17.3763	17.2477	17.5129	17.6003	17.3821	0.650828	0.0731297	0.0601649	0.0930679	-0.452566	-1.76138	0.243825	-0.946508	0.33386	-0.339991	1.05035	1.5081	0.364312	-0.311109	-0.246414
BL1S2_MOUSE	Biogenesis of lysosome-related organelles complex 1 subunit 2 (BLOC-1 subunit 2)	15.5948	15.6833	15.6495	15.7643	15.7807	15.8658	15.7078	15.8581	15.943	0.0166774	0.0576658	0.687594	0.048938	-1.46407	-0.68365	-0.981648	0.0307049	0.175396	0.925819	-0.467443	0.858099	1.6068	-0.193769	-0.0327129
BL1S3_MOUSE	Biogenesis of lysosome-related organelles complex 1 subunit 3 (BLOC-1 subunit 3) (Reduced pigmentation protein)	18.3299	18.5984	18.3714	18.4796	18.377	18.6144	18.6881	18.7962	18.7872	0.625581	0.0230573	0.0256635	0.0256487	-1.28558	0.213093	-1.05425	-0.450398	-1.02307	0.302344	0.713789	1.31737	1.26671	-0.323924	-0.266861
BL1S4_MOUSE	Biogenesis of lysosome-related organelles complex 1 subunit 4 (BLOC-1 subunit 4) (Protein cappuccino homolog)	18.9989	18.9437	19.0013	18.9949	19.0188	19.0266	19.0148	18.9971	19.0524	0.202143	0.182518	0.695308	0.248553	-0.220627	-2.08946	-0.137596	-0.354948	0.454919	0.719478	0.316801	-0.28121	1.59264	-0.0401274	-0.00796251
BL1S5_MOUSE	Biogenesis of lysosome-related organelles complex 1 subunit 5 (BLOC-1 subunit 5) (Protein Muted homolog)	19.799	19.8083	19.7877	19.8743	19.878	19.9253	19.8305	19.8659	19.8276	0.0057424	0.0348074	0.0672366	0.00836258	-1.00447	-0.797349	-1.25714	0.673353	0.756827	1.81243	-0.303843	0.486847	-0.366651	-0.0429769	0.0512118
BL1S6_MOUSE	Biogenesis of lysosome-related organelles complex 1 subunit 6 (BLOC-1 subunit 6) (Pallid protein) (Pallidin) (Syntaxin 13-interacting protein)	15.6258	15.5982	15.7504	15.6132	15.6462	15.6711	15.5923	15.7575	15.6206	0.783116	0.985264	0.816895	0.956073	-0.434621	-0.879339	1.57162	-0.638258	-0.105942	0.294619	-0.974772	1.68601	-0.519313	0.00136073	-0.0132803
BLK_MOUSE	Tyrosine-protein kinase Blk (EC 2.7.10.2) (B lymphocyte kinase) (p55-Blk)	20.2642	20.0964	20.3276	19.7987	19.9854	19.8605	19.2921	19.3799	19.1424	0.016887	0.000609364	0.0023166	0.000131981	1.09055	0.701168	1.23768	0.010701	0.443768	0.153924	-1.16461	-0.961053	-1.51213	0.957935	0.610088
BLMH_MOUSE	Bleomycin hydrolase (BH) (BLM hydrolase) (BMH) (EC 3.4.22.40)	23.5164	23.5239	23.4603	23.2755	23.2173	23.2016	22.7395	22.7151	22.6958	0.000872752	5.00605e-06	3.71964e-05	3.45925e-07	1.06067	1.08246	0.898611	0.364244	0.195917	0.150689	-1.18522	-1.2558	-1.31156	0.783419	0.514656
BLVRB_MOUSE	Flavin reductase (NADPH) (FR) (EC 1.5.1.30) (Biliverdin reductase B) (BVR-B) (EC 1.3.1.24) (Biliverdin-IX beta-reductase) (NADPH-dependent diaphorase) (NADPH-flavin reductase) (FLR)	23.4542	23.3506	23.2922	23.098	23.1161	23.2001	23.121	23.2947	23.2342	0.0160998	0.0987759	0.259582	0.0273574	1.78441	0.921234	0.433729	-1.18466	-1.03364	-0.333593	-0.993205	0.455066	-0.0493299	0.149021	-0.0785494
BMAL1_MOUSE	Aryl hydrocarbon receptor nuclear translocator-like protein 1 (Arnt3) (Brain and muscle ARNT-like 1)	15.8812	16.2615	16.1593	16.1527	16.2241	16.194	16.3478	16.3158	16.3551	0.481159	0.104763	0.00336662	0.10382	-2.26811	0.354007	-0.350774	-0.395822	0.0959898	-0.111595	0.94898	0.728365	0.998954	-0.2389	-0.149288
BMI1_MOUSE	Polycomb complex protein BMI-1 (Polycomb group RING finger protein 4)	18.9978	18.9026	18.9855	18.9798	19.1738	18.9926	18.6552	18.5931	18.3231	0.279368	0.0145451	0.0117986	0.00445045	0.574881	0.217188	0.528718	0.507278	1.23638	0.555459	-0.712812	-0.94631	-1.96079	0.438183	0.52495
BMP1_MOUSE	Bone morphogenetic protein 1 (BMP-1) (EC 3.4.24.19) (Mammalian tolloid protein) (mTld) (Procollagen C-proteinase) (PCP)	20.2713	20.3886	20.3107	20.0895	20.2264	20.1996	19.6284	19.5962	19.6301	0.0490223	4.0873e-05	0.000215954	1.13579e-05	0.718049	1.07897	0.839279	0.158872	0.580043	0.497619	-1.25973	-1.35868	-1.25443	0.705309	0.553635
BMP2K_MOUSE	BMP-2-inducible protein kinase (BIKe) (EC 2.7.11.1)	20.4125	20.4914	20.4266	20.508	20.4322	20.5003	20.5072	20.3385	20.5011	0.344131	0.932468	0.631686	0.772443	-0.765858	0.575845	-0.525903	0.858178	-0.430433	0.726474	0.843818	-2.02342	0.741299	-0.00544242	0.0312204
BMP3_MOUSE	Bone morphogenetic protein 3 (BMP-3)	17.9588	18.0353	17.8065	18.6963	18.6414	18.7386	18.8417	18.8208	18.6706	0.000481608	0.000609001	0.231769	5.13222e-05	-1.24151	-1.0548	-1.61295	0.557328	0.423568	0.660461	0.912123	0.861109	0.494679	-0.844202	-0.0856278
BMPER_MOUSE	BMP-binding endothelial regulator protein (Bone morphogenetic protein-binding endothelial cell precursor-derived regulator) (Protein crossveinless-2) (mCV2)	19.0357	19.2192	19.0339	19.7311	19.8648	19.77	19.3455	19.3352	19.0483	0.000696187	0.271471	0.00657122	0.00106263	-1.02149	-0.470709	-1.02702	1.06605	1.4676	1.18289	-0.0915054	-0.122274	-0.983539	-0.146782	0.545628
BMPR2_MOUSE	Bone morphogenetic protein receptor type-2 (BMP type-2 receptor) (BMPR-2) (EC 2.7.11.30) (BRK-3) (Bone morphogenetic protein receptor type II) (BMP type II receptor) (BMPR-II)	19.9484	20.1103	20.0159	20.1284	19.979	20.0989	20.1179	20.0594	20.1289	0.539307	0.209278	0.545558	0.441839	-1.70581	0.657756	-0.720528	0.922119	-1.25863	0.491263	0.768922	-0.0847032	0.929617	-0.0772089	-0.0333059
BMX_MOUSE	Cytoplasmic tyrosine-protein kinase BMX (EC 2.7.10.2) (Bone marrow tyrosine kinase gene in chromosome X protein homolog)	18.5707	18.6023	18.5012	18.7363	18.7203	18.7564	18.803	18.9221	18.8545	0.00474798	0.0027049	0.0274951	0.000694586	-1.07473	-0.844869	-1.5795	0.1292	0.0124562	0.27525	0.614106	1.47988	0.988206	-0.30182	-0.122231
BNIP2_MOUSE	BCL2/adenovirus E1B 19 kDa protein-interacting protein 2	17.1183	17.3446	17.2737	17.2432	17.0481	17.197	17.3519	17.266	17.155	0.404964	0.897232	0.311054	0.509323	-1.01725	1.20383	0.507661	0.207699	-1.70632	-0.245547	1.27464	0.432334	-0.657045	-0.0120799	-0.0948934
BOC_MOUSE	Brother of CDO (Protein BOC)	15.0518	15.1691	15.116	15.1867	15.1036	15.1269	15.151	14.7059	15.0526	0.558295	0.363782	0.284924	0.345202	-0.150673	0.655033	0.290496	0.775972	0.20529	0.365307	0.530493	-2.52657	-0.145343	0.142509	0.169286
BOD1_MOUSE	Biorientation of chromosomes in cell division protein 1 (Biorientation defective protein 1) (Protein FAM44B)	20.0548	19.9595	19.9254	19.9977	20.1637	20.0946	19.9438	19.9406	19.8646	0.16316	0.244145	0.0365656	0.0472752	0.648277	-0.365258	-0.728581	0.0406543	1.80774	1.07178	-0.532125	-0.566655	-1.37584	0.0635598	0.168991
BOK_MOUSE	Bcl-2-related ovarian killer protein (Apoptosis activator Mtd) (Protein matador)	16.8801	16.817	16.969	16.7851	16.6777	16.6216	16.4088	16.3159	16.3414	0.0408759	0.000511901	0.00359173	0.000282917	0.967428	0.706342	1.33526	0.574256	0.129868	-0.102165	-0.982738	-1.36674	-1.26152	0.533372	0.339435
BOLA1_MOUSE	BolA-like protein 1	19.9911	20.134	19.9723	19.9269	20.0403	20.0671	20.2038	20.1212	20.1254	0.769	0.110856	0.0520958	0.105427	-0.819289	0.770941	-1.02843	-1.53335	-0.271116	0.0273954	1.54875	0.629502	0.675591	-0.11773	-0.138705
BOLA2_MOUSE	BolA-like protein 2	20.0455	19.8464	20.0018	20.0331	20.2399	20.0592	20.0394	20.0482	19.971	0.17495	0.446439	0.259262	0.237746	0.136424	-1.81283	-0.291899	0.0145772	2.03793	0.270306	0.076241	0.161988	-0.59274	-0.054971	0.0911985
BOP1_MOUSE	Ribosome biogenesis protein BOP1 (Block of proliferation 1 protein)	19.6796	19.6425	19.7039	19.5628	19.7411	19.5856	19.3539	19.3808	19.2866	0.482055	0.000543188	0.00986385	0.00137628	0.784324	0.562419	0.929585	0.0856023	1.1521	0.2218	-1.16477	-1.00387	-1.56719	0.334909	0.289407
BORA_MOUSE	Protein aurora borealis	17.6272	17.503	17.5555	17.0597	16.9628	17.1508	16.6591	16.628	16.6116	0.00150199	1.76865e-05	0.00162462	9.16073e-06	1.33459	1.02929	1.15844	-0.0601278	-0.298404	0.163786	-1.04477	-1.12117	-1.16163	0.928963	0.424865
BOREA_MOUSE	Borealin (Cell division cycle-associated protein 8) (MESrg)	16.3101	16.416	16.3048	15.933	16.0424	16.0875	15.4932	15.4284	15.4098	0.00525126	3.42563e-05	0.000385437	8.2639e-06	0.938226	1.20377	0.924817	-0.00790131	0.266623	0.379604	-1.11109	-1.27367	-1.32037	0.899862	0.577163
BORG1_MOUSE	Cdc42 effector protein 2 (Binder of Rho GTPases 1)	17.0061	17.1991	17.2436	17.1518	17.2385	17.345	17.1873	17.2991	17.1248	0.357278	0.575942	0.613316	0.563371	-1.93434	-0.00344938	0.441685	-0.476957	0.390364	1.45557	-0.121901	0.995954	-0.746919	-0.054101	0.0413893
BORG2_MOUSE	Cdc42 effector protein 3 (Binder of Rho GTPases 2)	17.5867	17.4729	17.3792	17.2049	17.1217	17.1961	17.174	17.2689	17.4674	0.00959732	0.169417	0.226093	0.0391996	1.64547	0.945892	0.369511	-0.70213	-1.21376	-0.756221	-0.89213	-0.308723	0.912088	0.176183	-0.129216
BORG3_MOUSE	Cdc42 effector protein 5 (Binder of Rho GTPases 3)	16.7625	16.8266	16.7285	16.5578	16.656	16.6927	16.5333	16.7693	16.6499	0.0502908	0.175041	0.855837	0.175486	0.780186	1.43613	0.432471	-1.31486	-0.31032	0.0654504	-1.56613	0.849189	-0.372119	0.121724	-0.0153274
BORG4_MOUSE	Cdc42 effector protein 4 (Binder of Rho GTPases 4)	19.7075	19.8717	19.8651	19.9833	19.9095	20.0392	19.9842	19.9383	19.9603	0.0680969	0.0573345	0.701459	0.0474154	-2.17269	-0.475296	-0.543462	0.678833	-0.0848378	1.25622	0.687415	0.213386	0.440436	-0.146167	0.0164131
BORG5_MOUSE	Cdc42 effector protein 1 (Binder of Rho GTPases 5)	20.9801	21.1966	21.074	21.1183	21.1463	21.2872	21.0884	21.2171	21.2767	0.28619	0.257499	0.900647	0.368348	-1.72808	0.425349	-0.794606	-0.354079	-0.0748015	1.32625	-0.650704	0.629015	1.22165	-0.1105	-0.0101406
BPHL_MOUSE	Valacyclovir hydrolase (VACVase) (Valacyclovirase) (EC 3.1.-.-) (Biphenyl hydrolase-like protein)	22.8578	22.8799	22.8626	23.1285	23.0864	23.0768	23.5381	23.4689	23.4078	0.000181517	9.33103e-05	0.000787733	5.55992e-06	-1.07736	-0.994384	-1.05949	-0.0624042	-0.220337	-0.256341	1.47267	1.21339	0.984255	-0.604806	-0.374307
BPIA1_MOUSE	BPI fold-containing family A member 1 (Palate lung and nasal epithelium clone protein)	17.8549	17.676	17.7745	17.8314	17.8752	17.9162	19.0197	19.0823	18.9861	0.138218	2.81878e-05	6.50836e-06	4.52548e-07	-0.606854	-0.900998	-0.739113	-0.645525	-0.573495	-0.506063	1.30818	1.41102	1.25285	-1.26089	-1.15508
BPIB1_MOUSE	BPI fold-containing family B member 1 (Long palate, lung and nasal epithelium carcinoma-associated protein 1)	20.7403	21.0518	20.8948	21.9062	22.0597	21.7885	21.4854	21.5426	21.4619	0.00101962	0.00295881	0.00681391	0.000142071	-1.52289	-0.841898	-1.18506	1.02639	1.36195	0.769054	0.106346	0.231333	0.0547704	-0.600994	0.42151
BPL1_MOUSE	Biotin--protein ligase (EC 6.3.4.-) (Biotin apo-protein ligase) [Includes: Biotin--[methylmalonyl-CoA-carboxytransferase] ligase (EC 6.3.4.9); Biotin--[propionyl-CoA-carboxylase [ATP-hydrolyzing]] ligase (EC 6.3.4.10) (Holocarboxylase synthetase) (HCS); Biotin--[methylcrotonoyl-CoA-carboxylase] ligase (EC 6.3.4.11); Biotin--[acetyl-CoA-carboxylase] ligase (EC 6.3.4.15)]	17.6871	17.654	17.7343	17.633	17.604	17.527	17.8885	17.8809	17.8888	0.0574506	0.00115877	0.000714546	0.00019211	-0.257511	-0.502153	0.0911932	-0.657117	-0.871165	-1.43963	1.22991	1.17416	1.23232	-0.194286	-0.298064
BPNT1_MOUSE	3'(2'),5'-bisphosphate nucleotidase 1 (EC 3.1.3.7) (Bisphosphate 3'-nucleotidase 1) (PAP-inositol 1,4-phosphatase) (PIP)	21.5394	21.4946	21.5021	21.6861	21.7197	21.7047	21.8538	21.7961	21.6968	0.000346334	0.00485329	0.168104	0.00107714	-0.991947	-1.34315	-1.28398	0.158513	0.42126	0.303969	1.47265	1.02027	0.242402	-0.270211	-0.0787358
BRAF_MOUSE	Serine/threonine-protein kinase B-raf (EC 2.7.11.1) (Proto-oncogene B-Raf)	19.2294	19.3782	19.4455	19.5503	19.442	19.5247	19.6168	19.57	19.4532	0.0973924	0.0714267	0.522526	0.0807122	-2.04294	-0.767617	-0.190917	0.707155	-0.221314	0.487514	1.27714	0.87596	-0.124981	-0.195616	-0.0410229
BRAP_MOUSE	BRCA1-associated protein (EC 6.3.2.-) (BRAP2) (Impedes mitogenic signal propagation) (IMP)	19.6432	19.7355	19.6845	19.9554	19.8397	19.8935	19.7887	19.7626	19.7021	0.00821388	0.162031	0.0262885	0.00706694	-1.32357	-0.419393	-0.919029	1.73358	0.60039	1.12697	0.101792	-0.153884	-0.746859	-0.0634302	0.145035
BRAT1_MOUSE	BRCA1-associated ATM activator 1 (BRCA1-associated protein required for ATM activation protein 1)	19.5174	19.5789	19.6255	19.4866	19.5441	19.5107	19.2148	19.3452	19.2876	0.165226	0.00402079	0.00497581	0.00123868	0.431594	0.868508	1.20017	0.21251	0.621298	0.383905	-1.72152	-0.793414	-1.20305	0.291387	0.231286
BRCC3_MOUSE	Lys-63-specific deubiquitinase BRCC36 (EC 3.4.19.-) (BRCA1-A complex subunit BRCC36) (BRCA1/BRCA2-containing complex subunit 3) (BRCA1/BRCA2-containing complex subunit 36) (BRISC complex subunit BRCC36)	19.5217	19.6627	19.6178	19.7125	19.6362	19.6025	19.6473	19.6431	19.6381	0.400355	0.369741	0.82811	0.493611	-2.13597	0.612397	-0.264019	1.58179	0.0944931	-0.561371	0.310675	0.229475	0.132532	-0.0420755	0.00756302
BRD2_MOUSE	Bromodomain-containing protein 2 (Female sterile homeotic-related protein 1) (Fsrg-1) (Protein RING3)	21.265	21.2286	21.1487	21.4006	21.5233	21.4478	21.3444	21.3008	21.3008	0.00801813	0.0532654	0.0212499	0.00283625	-0.556576	-0.872969	-1.56914	0.624308	1.69314	1.03526	0.134878	-0.244836	-0.244062	-0.101242	0.141899
BRD3_MOUSE	Bromodomain-containing protein 3 (Bromodomain-containing FSH-like protein FSRG2)	21.7689	21.7537	21.6743	21.3752	21.4963	21.4636	21.0326	21.0833	20.8865	0.00350124	0.00037424	0.00302506	5.66896e-05	1.15492	1.10811	0.864533	-0.0536791	0.317887	0.217685	-1.10537	-0.949996	-1.55409	0.731515	0.444244
BRD4_MOUSE	Bromodomain-containing protein 4 (Mitotic chromosome-associated protein) (MCAP)	20.9425	20.9674	21.0916	20.878	20.8283	20.8449	20.5993	20.5686	20.574	0.0361436	0.000873354	0.000101235	0.000132477	0.697664	0.829631	1.48608	0.357089	0.0941114	0.181843	-1.11689	-1.27912	-1.25041	0.419832	0.269777
BRD7_MOUSE	Bromodomain-containing protein 7 (75 kDa bromodomain protein)	20.4571	20.6011	20.4855	20.4928	20.5533	20.6833	20.3876	20.4075	20.2964	0.435078	0.053843	0.0318825	0.0423253	-0.237842	0.993597	0.00485423	0.0669368	0.584912	1.69582	-0.832824	-0.662684	-1.61277	0.150808	0.212671
BRD8_MOUSE	Bromodomain-containing protein 8	20.397	20.202	20.3849	20.2049	20.2362	20.1945	19.8475	19.9003	19.8134	0.145409	0.00221711	0.000221421	0.000427818	1.19576	0.318541	1.14121	0.331866	0.472255	0.285081	-1.27627	-1.03873	-1.4297	0.474228	0.358171
BRD9_MOUSE	Bromodomain-containing protein 9	19.9617	20.0202	19.9898	20.036	20.0556	20.1058	19.9925	19.9593	19.9732	0.0485584	0.469031	0.0166902	0.0126459	-1.00133	0.200586	-0.423079	0.523369	0.925321	1.95639	-0.367793	-1.04979	-0.763675	0.0155575	0.0907731
BRE_MOUSE	BRCA1-A complex subunit BRE (BRCA1/BRCA2-containing complex subunit 45) (Brain and reproductive organ-expressed protein)	20.6949	20.6196	20.6585	20.6144	20.7119	20.6576	20.7205	20.7553	20.6922	0.924098	0.0838412	0.141749	0.157337	0.306622	-1.29802	-0.470704	-1.41027	0.668324	-0.48919	0.851807	1.59293	0.248505	-0.0650161	-0.0614023
BRE1A_MOUSE	E3 ubiquitin-protein ligase BRE1A (BRE1-A) (EC 6.3.2.-) (RING finger protein 20)	22.3046	22.3622	22.3398	22.2502	22.3014	22.321	22.1495	22.1538	22.1685	0.173267	0.000548658	0.00363509	0.000616988	0.51753	1.20458	0.937238	-0.131229	0.480055	0.713708	-1.33343	-1.28173	-1.10672	0.178246	0.133642
BRE1B_MOUSE	E3 ubiquitin-protein ligase BRE1B (BRE1-B) (EC 6.3.2.-) (RING finger protein 40)	22.1542	22.1468	22.1764	22.0558	22.1264	22.0923	21.894	21.8825	21.8732	0.0384014	1.36355e-05	0.00060898	1.52872e-05	0.869049	0.809938	1.04506	0.0884776	0.648594	0.377603	-1.19454	-1.28508	-1.3591	0.275921	0.208257
BRI3B_MOUSE	BRI3-binding protein (I3-binding protein)	18.7057	18.697	18.8616	18.7668	18.5345	18.5131	18.6466	18.3673	18.5295	0.197977	0.0684547	0.474982	0.143543	0.533612	0.476376	1.55989	0.936146	-0.59391	-0.734792	0.144322	-1.69477	-0.626868	0.240318	0.0903502
BRK1_MOUSE	Protein BRICK1 (BRK1)	20.3527	20.2431	20.429	20.3739	20.5135	20.5485	20.6024	20.5356	20.4627	0.145114	0.0464137	0.457936	0.0832409	-0.868947	-1.83499	-0.196467	-0.68205	0.54887	0.857575	1.33217	0.743302	0.100538	-0.191952	-0.0548893
BRM1L_MOUSE	Breast cancer metastasis-suppressor 1-like protein	20.3472	20.3475	20.3591	20.4857	20.5345	20.566	20.2461	20.2542	20.1665	0.00169676	0.010298	0.00109493	0.000127466	-0.147729	-0.145613	-0.0604277	0.863388	1.21994	1.44938	-0.885988	-0.82623	-1.46672	0.129004	0.30647
BRMS1_MOUSE	Breast cancer metastasis-suppressor 1 homolog	18.1652	18.2091	18.4026	18.4284	18.2503	18.3177	18.4406	18.2844	18.3161	0.459508	0.369136	0.842888	0.556353	-1.52288	-1.06978	0.927634	1.19467	-0.64453	0.051549	1.32062	-0.292143	0.0348631	-0.0880881	-0.0149047
BROX_MOUSE	BRO1 domain-containing protein BROX (BRO1 domain- and CAAX motif-containing protein)	20.0652	20.1703	20.1084	20.2389	20.2224	20.12	20.1748	20.1156	20.057	0.17525	0.980979	0.196699	0.241434	-1.18338	0.448363	-0.512168	1.51519	1.25789	-0.332684	0.518256	-0.400579	-1.31089	-0.00115779	0.0779501
BRSK1_MOUSE	Serine/threonine-protein kinase BRSK1 (EC 2.7.11.1) (EC 2.7.11.26) (Brain-specific serine/threonine-protein kinase 1) (BR serine/threonine-protein kinase 1) (Serine/threonine-protein kinase SAD-B)	16.0477	16.0282	16.0893	15.8516	15.8761	16.0008	15.6652	15.6292	15.678	0.0426352	6.82699e-05	0.0065104	0.00023471	0.965481	0.856985	1.19696	-0.124358	0.0115572	0.705116	-1.161	-1.36126	-1.08948	0.397602	0.252073
BRWD1_MOUSE	Bromodomain and WD repeat-containing protein 1 (WD repeat-containing protein 9)	17.3516	17.4176	17.4421	17.6483	17.558	17.6257	17.3953	17.3112	17.2566	0.00568949	0.163605	0.00399231	0.00189272	-0.678223	-0.200045	-0.0218403	1.47357	0.818086	1.30908	-0.361271	-0.971795	-1.36757	0.0827545	0.289619
BRWD3_MOUSE	Bromodomain and WD repeat-containing protein 3	15.8233	15.8451	15.8623	15.864	15.7679	15.7201	15.444	15.5709	15.6307	0.24539	0.00629217	0.027474	0.00473832	0.660619	0.808132	0.923764	0.935249	0.287399	-0.0355879	-1.89852	-1.04209	-0.638967	0.29503	0.235479
BSDC1_MOUSE	BSD domain-containing protein 1	20.2583	20.3017	20.2847	20.0721	20.2213	20.1809	20.2185	20.2807	20.2563	0.0560619	0.248943	0.123068	0.0499716	0.394405	1.0105	0.768464	-2.24737	-0.130059	-0.704034	-0.169959	0.711604	0.366448	0.0297223	-0.0937177
BSPRY_MOUSE	B box and SPRY domain-containing protein	18.0351	18.0179	18.1342	17.9631	17.8912	17.9412	18.1036	18.0269	17.9442	0.0360122	0.556893	0.140319	0.086895	0.36174	0.145095	1.6101	-0.544468	-1.45107	-0.82138	1.2242	0.258888	-0.783104	0.0375014	-0.093079
BST1_MOUSE	ADP-ribosyl cyclase/cyclic ADP-ribose hydrolase 2 (EC 3.2.2.6) (ADP-ribosyl cyclase 2) (Antigen BP3) (BP-3 alloantigen) (Bone marrow stromal antigen 1) (BST-1) (Cyclic ADP-ribose hydrolase 2) (cADPr hydrolase 2) (Leukocyte antigen 65) (Ly-65) (CD antigen CD157)	16.2008	16.2198	16.0726	16.4515	16.4032	16.3416	17.6608	17.5207	17.4166	0.0139564	8.50712e-05	0.000127334	3.23738e-06	-0.779563	-0.749934	-0.980365	-0.386937	-0.462724	-0.559147	1.50679	1.28745	1.12444	-1.3683	-1.13394
BST2_MOUSE	Bone marrow stromal antigen 2 (BST-2) (HM1.24 antigen) (CD antigen CD317)	20.4957	20.4046	20.5528	20.4948	20.429	20.5578	21.3759	21.3476	21.4314	0.875972	5.43963e-05	3.70077e-05	2.91783e-06	-0.64723	-0.849172	-0.520777	-0.649282	-0.79522	-0.509678	1.30371	1.24098	1.42667	-0.900582	-0.891108
BT3L4_MOUSE	Transcription factor BTF3 homolog 4 (Basic transcription factor 3-like 4)	19.5165	19.5694	19.5106	19.5177	19.4609	19.6208	19.4296	19.4137	19.3738	0.985566	0.00717822	0.0622149	0.0374762	0.333717	1.00889	0.258895	0.349348	-0.37569	1.66497	-0.775363	-0.977732	-1.48704	0.12645	0.127419
BTBD1_MOUSE	BTB/POZ domain-containing protein 1 (Glucose signal-repressing protein)	16.9291	16.8871	16.9425	16.768	16.6847	16.7567	16.5419	16.3897	16.5206	0.00408809	0.000990136	0.00966144	0.00025508	1.10279	0.887923	1.17116	0.279124	-0.146356	0.221187	-0.876241	-1.65451	-0.985081	0.435504	0.252378
BTBD7_MOUSE	BTB/POZ domain-containing protein 7 (Function-unkown protein 1)	15.9421	16.044	16.103	15.6514	15.83	15.7633	15.9263	15.8702	15.9348	0.0159615	0.0801773	0.0439962	0.0095294	0.334032	1.07338	1.50232	-1.77661	-0.480486	-0.964353	0.218696	-0.18798	0.281008	0.119275	-0.162209
BTBDA_MOUSE	BTB/POZ domain-containing protein 10 (Glucose metabolism-related protein 1)	17.5041	17.2895	17.5331	17.3255	17.2582	17.3723	17.3398	17.2575	17.4727	0.213679	0.436834	0.620288	0.39675	1.2434	-0.784334	1.51704	-0.444073	-1.0806	-0.00216215	-0.309325	-1.08658	0.946642	0.085568	-0.038017
BTD_MOUSE	Biotinidase (Biotinase) (EC 3.5.1.12)	20.5283	20.541	20.5397	20.4927	20.4786	20.4432	20.2106	20.4341	20.3802	0.0131827	0.0447574	0.132771	0.0323451	0.750352	0.871055	0.859158	0.409441	0.275298	-0.0636756	-2.2864	-0.15004	-0.665193	0.194658	0.129815
BTF3_MOUSE	Transcription factor BTF3 (Nascent polypeptide-associated complex subunit beta) (NAC-beta) (RNA polymerase B transcription factor 3)	20.9815	21.0493	21.0165	21.0729	20.9341	21.0963	21.0787	20.9916	20.9442	0.747872	0.815945	0.668125	0.871926	-0.619689	0.52032	-0.031135	0.917433	-1.41565	1.31028	1.01355	-0.448995	-1.24612	0.0109318	0.0296304
BTK_MOUSE	Tyrosine-protein kinase BTK (EC 2.7.10.2) (Agammaglobulinemia tyrosine kinase) (ATK) (B-cell progenitor kinase) (BPK) (Bruton tyrosine kinase) (Kinase EMB)	18.28	18.4494	18.395	18.8318	18.7005	18.6235	18.7027	19.027	18.9093	0.0119756	0.00921808	0.225761	0.00668467	-1.52601	-0.841437	-1.06143	0.703396	0.172899	-0.138133	0.182063	1.49214	1.0165	-0.504881	-0.16109
BUB3_MOUSE	Mitotic checkpoint protein BUB3 (WD repeat type I transmembrane protein A72.5)	22.4131	22.4165	22.4196	22.3157	22.371	22.3411	22.1114	22.1108	22.0941	0.0100934	8.23336e-07	0.000151175	9.50063e-07	0.882928	0.907451	0.929292	0.194912	0.585338	0.374242	-1.24936	-1.25314	-1.37167	0.310986	0.237167
BUD13_MOUSE	BUD13 homolog	18.9979	19.0244	18.9993	18.8424	18.9323	19.0181	18.5189	18.618	18.4917	0.212582	0.000295015	0.00365337	0.000274828	0.767359	0.886332	0.773634	0.0691818	0.472963	0.858222	-1.38339	-0.93845	-1.50585	0.464315	0.388083
BUD31_MOUSE	Protein BUD31 homolog (Protein G10 homolog)	18.8776	19.17	18.9698	19.2926	19.2303	19.25	19.2773	19.0963	19.0944	0.046211	0.227645	0.184005	0.0741009	-1.82518	0.21019	-1.18341	1.0635	0.630145	0.766962	0.957033	-0.303019	-0.316215	-0.150183	0.101655
BYST_MOUSE	Bystin	20.016	19.9108	19.9446	19.9104	19.8847	19.8653	19.6565	19.5796	19.6062	0.104769	0.000861459	0.000470163	0.00014029	1.22285	0.568888	0.778973	0.566364	0.406583	0.285905	-1.01288	-1.49079	-1.3259	0.343057	0.272741
BZW1_MOUSE	Basic leucine zipper and W2 domain-containing protein 1	22.8402	22.8264	22.8874	22.5625	22.5566	22.4222	22.2817	22.3132	22.357	0.00239566	4.83274e-05	0.0179477	6.37133e-05	1.17118	1.11345	1.3692	0.00696276	-0.0176146	-0.580881	-1.16979	-1.03807	-0.854438	0.534073	0.196477
BZW2_MOUSE	Basic leucine zipper and W2 domain-containing protein 2	21.2862	21.1183	21.281	21.0513	21.0628	20.8929	20.8367	20.8124	20.8622	0.043725	0.0023512	0.0434099	0.00265692	1.43682	0.521365	1.40866	0.156285	0.218953	-0.707294	-1.01383	-1.14608	-0.874885	0.391392	0.165243
C10_MOUSE	Protein C10	19.6759	19.7062	19.5966	19.8564	19.8088	20.0448	19.6539	19.5875	19.7079	0.0368782	0.848028	0.0338988	0.0176526	-0.424855	-0.215893	-0.971118	0.818589	0.490817	2.11601	-0.575948	-1.0334	-0.204208	0.00976167	0.253568
C102A_MOUSE	Coiled-coil domain-containing protein 102A	20.7641	20.8128	20.7536	20.7236	20.8688	20.9469	20.2884	20.3601	20.3118	0.363455	8.15868e-05	0.0015653	0.000231325	0.45596	0.646704	0.414535	0.296987	0.866325	1.17227	-1.40861	-1.12745	-1.31672	0.456735	0.526342
C109B_MOUSE	Calcium uniporter regulatory subunit MCUb, mitochondrial (MCUB_MOUSE)	17.7623	17.7605	17.764	17.9357	17.7814	17.8843	17.8817	17.8935	18.035	0.0819652	0.0240197	0.357523	0.0549675	-0.972994	-0.991825	-0.955272	0.839974	-0.773477	0.302329	0.274872	0.398179	1.87822	-0.174449	-0.0695849
C170B_MOUSE	Centrosomal protein of 170 kDa protein B (Centrosomal protein 170B) (Cep170B)	21.3203	21.5148	21.3522	21.427	21.4138	21.437	21.4203	21.4203	21.437	0.645067	0.645057	0.995195	0.745443	-1.74351	1.80553	-1.16067	0.203052	-0.0372831	0.385082	0.0803741	0.0812955	0.386123	-0.0300768	5.58693e-05
C19L1_MOUSE	CWF19-like protein 1	20.0877	20.134	20.1619	20.1634	20.0964	20.0873	20.0314	19.9472	19.9892	0.725043	0.0130265	0.0207773	0.00762468	0.134883	0.750674	1.12194	1.14174	0.25059	0.128385	-0.615546	-1.73559	-1.17708	0.138623	0.126433
C19L2_MOUSE	CWF19-like protein 2	19.2022	19.2602	19.2	19.2328	19.3361	19.3346	19.1551	19.0482	19.031	0.111211	0.0305493	0.0125079	0.00906535	0.0204115	0.552157	-0.000380787	0.301284	1.24897	1.23492	-0.412403	-1.3934	-1.55156	0.142692	0.223051
C1GLT_MOUSE	Glycoprotein-N-acetylgalactosamine 3-beta-galactosyltransferase 1 (EC 2.4.1.122) (Core 1 O-glycan T-synthase) (T-syn) (Core 1 UDP-galactose:N-acetylgalactosamine-alpha-R beta 1,3-galactosyltransferase 1) (Core 1 beta1,3-galactosyltransferase 1) (C1GalT1) (Core 1 beta3-Gal-T1)	18.0898	18.0191	18.2696	18.3556	18.31	18.1972	18.3374	18.527	18.3382	0.141165	0.0481475	0.223224	0.0542927	-1.19546	-1.6606	-0.0128463	0.552713	0.252685	-0.489213	0.433499	1.68048	0.43874	-0.274698	-0.113319
C1QA_MOUSE	Complement C1q subcomponent subunit A	15.7993	15.8232	15.5349	15.2942	15.0426	15.6825	15.6826	16.0351	16.2552	0.14193	0.227109	0.059696	0.0632669	0.317592	0.383011	-0.406177	-1.06489	-1.75374	-0.00216768	-0.00200661	0.962924	1.56545	-0.271807	-0.651181
C1QBP_MOUSE	Complement component 1 Q subcomponent-binding protein, mitochondrial (GC1q-R protein) (Glycoprotein gC1qBP) (C1qBP)	21.9755	21.8996	21.6186	21.6344	21.5571	21.7713	21.848	21.5086	21.8621	0.230833	0.594306	0.551715	0.476986	1.4055	0.949131	-0.740069	-0.645	-1.10971	0.178112	0.639275	-1.40135	0.724113	0.091613	-0.0852988
C1QC_MOUSE	Complement C1q subcomponent subunit C	14.9013	14.961	14.73	14.8049	14.6789	15.1638	15.1232	15.3805	15.2206	0.914495	0.0209141	0.09317	0.0681593	-0.39455	-0.145726	-1.10867	-0.796628	-1.32164	0.699337	0.529914	1.60223	0.935734	-0.377289	-0.358891
C1QR1_MOUSE	Complement component C1q receptor (C1q/MBL/SPA receptor) (C1qR(p)) (C1qRp) (Cell surface antigen AA4) (Complement component 1 q subcomponent receptor 1) (Lymphocyte antigen 68) (Ly-68) (CD antigen CD93)	22.4228	22.6529	22.4346	23.2124	22.9766	23.1036	23.0231	22.8218	22.538	0.00420259	0.142041	0.124447	0.0153322	-1.26101	-0.488515	-1.22158	1.38976	0.598289	1.02457	0.754417	0.0784501	-0.87437	-0.290874	0.303236
C1QT2_MOUSE	Complement C1q tumor necrosis factor-related protein 2 (mCTRP2)	19.0035	19.122	19.0696	19.398	19.7284	19.5961	19.0327	19.2286	19.16	0.0075209	0.322155	0.017881	0.00358465	-0.991171	-0.533226	-0.735851	0.534022	1.81163	1.29985	-0.878168	-0.120749	-0.386328	-0.0754354	0.433708
C1QT3_MOUSE	Complement C1q tumor necrosis factor-related protein 3 (Collagenous repeat-containing sequence 26 kDa protein) (CORS26) (Secretory protein CORS26)	17.6041	17.6235	17.3889	17.2403	17.1381	17.1422	16.8106	16.7389	16.7116	0.0113241	0.000626666	0.000708534	9.69724e-05	1.28729	1.34313	0.670085	0.243692	-0.0494811	-0.0377422	-0.989089	-1.19476	-1.27312	0.785119	0.419828
C1QT7_MOUSE	Complement C1q tumor necrosis factor-related protein 7	18.5227	18.6212	18.4702	18.4737	18.4509	18.4776	18.4175	18.3183	18.4138	0.19183	0.0477879	0.0659319	0.0392465	0.723864	1.91765	0.0891404	0.131408	-0.145444	0.178073	-0.549955	-1.75081	-0.593931	0.154842	0.0841937
C1RA_MOUSE	Complement C1r-A subcomponent (EC 3.4.21.41) (Complement component 1 subcomponent r-A) [Cleaved into: Complement C1r-A subcomponent heavy chain; Complement C1r-A subcomponent light chain]	18.7991	18.9417	18.8231	18.8239	18.8065	19.0313	19.0666	19.154	19.2246	0.719531	0.00983003	0.037805	0.0170247	-1.01159	-0.133723	-0.86416	-0.85885	-0.966301	0.418018	0.635286	1.1733	1.60802	-0.293752	-0.261143
C1TC_MOUSE	C-1-tetrahydrofolate synthase, cytoplasmic (C1-THF synthase) [Cleaved into: C-1-tetrahydrofolate synthase, cytoplasmic, N-terminally processed] [Includes: Methylenetetrahydrofolate dehydrogenase (EC 1.5.1.5); Methenyltetrahydrofolate cyclohydrolase (EC 3.5.4.9); Formyltetrahydrofolate synthetase (EC 6.3.4.3)]	24.097	24.1277	24.0735	24.0746	24.1209	24.0834	24.2018	24.1998	24.1238	0.776664	0.0656838	0.0488907	0.0529113	-0.521163	0.106841	-1.00107	-0.978683	-0.0316308	-0.799013	1.61974	1.57904	0.0259391	-0.0757402	-0.0821704
C1TM_MOUSE	Monofunctional C1-tetrahydrofolate synthase, mitochondrial (EC 6.3.4.3) (Formyltetrahydrofolate synthetase)	22.6664	22.6812	22.599	22.4325	22.3832	22.4177	22.4862	22.4635	22.5735	0.00123741	0.028313	0.0575979	0.00162888	1.30177	1.43582	0.692025	-0.815411	-1.26128	-0.94947	-0.329447	-0.535214	0.461204	0.141161	-0.0965864
C2AIL_MOUSE	CDKN2AIP N-terminal-like protein (CDKN2A-interacting protein N-terminal-like protein)	20.2149	20.2497	20.2302	19.875	19.9125	19.8899	19.486	19.6062	19.58	2.17738e-05	5.84188e-05	0.000920991	2.60917e-06	1.09233	1.2108	1.14446	-0.0641341	0.0635362	-0.0132614	-1.38748	-0.978484	-1.06777	0.67419	0.335058
C2C2L_MOUSE	C2 domain-containing protein 2-like (Transmembrane protein 24)	18.4697	18.6222	18.6359	18.7311	18.7187	18.7594	19.1341	19.2639	19.1799	0.0424813	0.000706061	0.000332262	7.49628e-05	-1.2906	-0.751845	-0.703383	-0.36705	-0.411117	-0.267201	1.05697	1.51543	1.2188	-0.6167	-0.456279
C2CD3_MOUSE	C2 domain-containing protein 3 (Protein hearty)	15.2452	15.0643	15.0729	15.3314	15.1781	15.3279	15.0911	15.207	15.1811	0.122305	0.662433	0.124299	0.15679	0.557681	-1.23055	-1.14593	1.40989	-0.105089	1.37524	-0.965978	0.180591	-0.0758571	-0.0322885	0.119412
C2CD5_MOUSE	C2 domain-containing protein 5 (138 kDa C2 domain-containing phosphoprotein)	17.4789	17.6618	17.6014	17.6484	17.6337	17.6657	17.529	17.4566	17.5168	0.277332	0.242173	0.00358855	0.0583898	-1.19261	1.03295	0.29743	0.869936	0.691051	1.08059	-0.583619	-1.46461	-0.731115	0.0799108	0.148499
C2D1A_MOUSE	Coiled-coil and C2 domain-containing protein 1A (Five prime repressor element under dual repression-binding protein 1) (FRE under dual repression-binding protein 1) (Freud-1)	20.7255	20.6688	20.7514	20.7637	20.7732	20.8068	20.8082	20.8923	20.8767	0.0754938	0.015484	0.0546992	0.010465	-0.847561	-1.65175	-0.479462	-0.30479	-0.169823	0.306463	0.326832	1.52088	1.29921	-0.14385	-0.0778481
C2D1B_MOUSE	Coiled-coil and C2 domain-containing protein 1B (Five prime repressor element under dual repression-binding protein 2) (FRE under dual repression-binding protein 2) (Freud-2)	22.1962	22.2347	22.2845	22.2804	22.2514	22.31	22.3608	22.3299	22.3411	0.241333	0.0177206	0.02998	0.0142941	-1.70494	-0.98717	-0.0584754	-0.13426	-0.676453	0.416691	1.36218	0.786396	0.996033	-0.10546	-0.0633033
C2D2A_MOUSE	Coiled-coil and C2 domain-containing protein 2A	18.3598	18.1458	18.1495	18.1186	18.2336	18.0727	18.4346	18.6726	18.6397	0.41963	0.023911	0.00760281	0.00679157	0.201792	-0.743907	-0.727283	-0.864058	-0.355699	-1.06708	0.532742	1.58456	1.43893	-0.363945	-0.440679
C43BP_MOUSE	Collagen type IV alpha-3-binding protein (Ceramide transfer protein) (Goodpasture antigen-binding protein) (GPBP) (START domain-containing protein 11) (StARD11) (StAR-related lipid transfer protein 11)	21.9467	21.8219	21.9375	21.9522	21.8947	21.8759	21.9809	21.9199	21.9031	0.909838	0.522921	0.458452	0.758406	0.672848	-1.95711	0.480027	0.789684	-0.422506	-0.818759	1.39342	0.108705	-0.24631	-0.0325879	-0.0270093
C4BPA_MOUSE	C4b-binding protein (C4bp)	18.8319	19.1904	18.8991	19.2473	19.0741	19.2514	19.5049	19.6755	19.6892	0.156242	0.00653492	0.0065482	0.00347621	-1.38852	-0.232912	-1.17188	-0.0493639	-0.607633	-0.0363441	0.780767	1.3309	1.37499	-0.64943	-0.432265
C560_MOUSE	Succinate dehydrogenase cytochrome b560 subunit, mitochondrial (Integral membrane protein CII-3) (QPs-1) (QPs1)	19.7005	19.6721	19.9326	19.8406	20.0253	19.9174	19.8272	19.9325	19.9057	0.18051	0.245738	0.561437	0.212148	-1.40327	-1.65017	0.619046	-0.18241	1.42667	0.48686	-0.298923	0.617904	0.3843	-0.120054	0.039327
C99L2_MOUSE	CD99 antigen-like protein 2 (MIC2-like protein 1) (CD antigen CD99)	17.9356	18.014	18.0047	17.9606	17.9133	17.9782	18.1885	18.0788	18.2304	0.339898	0.0245211	0.0119151	0.00552152	-0.885254	-0.178661	-0.262434	-0.659312	-1.0862	-0.500788	1.39488	0.4058	1.77197	-0.181186	-0.21521
CA043_MOUSE	Uncharacterized protein C1orf43 homolog	15.408	15.4907	15.4745	15.4906	15.3825	15.5318	15.4754	15.5375	15.5716	0.846151	0.136281	0.319405	0.307937	-1.27127	0.0992049	-0.170526	0.0976065	-1.69354	0.780082	-0.154981	0.874908	1.43852	-0.0704312	-0.0598347
CA050_MOUSE	Uncharacterized protein C1orf50 homolog	18.194	18.3257	18.1596	18.0723	18.074	18.3473	18.2283	18.1379	18.0548	0.585463	0.293535	0.828052	0.671304	0.157026	1.38278	-0.163054	-0.975795	-0.959269	1.58398	0.476836	-0.364468	-1.13803	0.0860482	0.0241616
CA052_MOUSE	UPF0690 protein C1orf52 homolog	18.2688	18.1823	18.2879	18.1456	18.1616	18.1235	18.0578	18.1116	18.0533	0.0401013	0.0101091	0.0332446	0.00552874	1.38673	0.335489	1.61863	-0.110623	0.0833064	-0.379025	-1.1782	-0.523787	-1.23252	0.172106	0.0693366
CA063_MOUSE	Arginine/serine-rich protein 1 (RSRP1_MOUSE)	16.4644	16.8169	16.4318	16.5685	16.5704	16.7706	16.7255	16.7157	16.8903	0.665044	0.203313	0.184356	0.298198	-1.23478	0.972633	-1.43886	-0.58257	-0.571023	0.682923	0.400294	0.338877	1.43251	-0.206151	-0.140658
CA087_MOUSE	Uncharacterized protein C1orf87 homolog	17.7708	18.1642	17.9966	17.9925	17.9746	18.0287	18.4974	18.6815	18.5592	0.861443	0.00882139	0.000501146	0.0017015	-1.31216	-0.0660258	-0.597015	-0.609868	-0.666604	-0.495235	0.989359	1.57247	1.18508	-0.60223	-0.580813
CA122_MOUSE	Uncharacterized protein C1orf122 homolog	17.8008	17.9921	17.8088	17.9341	17.9635	18.0922	17.6715	17.6287	17.6389	0.177445	0.0257724	0.00222636	0.00503865	-0.21362	0.922952	-0.165703	0.578073	0.753157	1.51741	-0.981403	-1.23565	-1.17521	0.220874	0.350226
CA123_MOUSE	UPF0587 protein C1orf123 homolog	22.5484	22.6487	22.4879	22.7153	22.933	22.9647	22.5365	22.4342	22.2738	0.0276056	0.176911	0.0140733	0.00869014	-0.297578	0.144969	-0.56481	0.439198	1.40018	1.54019	-0.350229	-0.801899	-1.51002	0.14682	0.456128
CA174_MOUSE	UPF0688 protein C1orf174 homolog	18.1536	18.1479	18.1124	18.1815	18.2263	18.2883	18.1455	18.1255	17.9841	0.0485506	0.369741	0.068866	0.0754029	0.0233706	-0.0458799	-0.471775	0.358159	0.896113	1.64041	-0.0738824	-0.314509	-2.01201	0.0529168	0.147
CA198_MOUSE	Uncharacterized protein C1orf198 homolog	21.692	21.7564	21.7359	21.9338	22.0175	22.1321	21.6944	21.5955	21.4135	0.0077572	0.13038	0.0101499	0.00432918	-0.374135	-0.082332	-0.175085	0.721422	1.10075	1.61993	-0.363312	-0.811418	-1.63582	0.160313	0.46002
CA2D1_MOUSE	Voltage-dependent calcium channel subunit alpha-2/delta-1 (Voltage-gated calcium channel subunit alpha-2/delta-1) [Cleaved into: Voltage-dependent calcium channel subunit alpha-2-1; Voltage-dependent calcium channel subunit delta-1]	21.7122	21.6935	21.7649	21.7621	21.7781	21.7976	22.0976	22.0388	22.116	0.0784884	0.000337083	0.00027838	2.37294e-05	-0.880058	-0.989727	-0.571131	-0.587473	-0.493852	-0.379572	1.37978	1.03459	1.48744	-0.360626	-0.304905
CAAP1_MOUSE	Caspase activity and apoptosis inhibitor 1 (Conserved anti-apoptotic protein) (CAAP)	17.4043	17.5236	17.3362	17.78	17.7923	17.9301	17.514	17.4525	17.6786	0.00479833	0.217909	0.0261031	0.00589776	-0.973765	-0.383847	-1.31037	0.883392	0.944318	1.62539	-0.431582	-0.735614	0.382079	-0.126962	0.285784
CAB39_MOUSE	Calcium-binding protein 39 (MO25alpha) (Protein Mo25)	22.3984	22.3738	22.4122	22.4152	22.2443	22.3251	22.5995	22.5023	22.6596	0.258426	0.0151555	0.0183827	0.0105483	-0.293328	-0.481816	-0.187286	-0.164932	-1.47325	-0.854694	1.24655	0.502137	1.70662	-0.192317	-0.258942
CAB45_MOUSE	45 kDa calcium-binding protein (Cab45) (Stromal cell-derived factor 4) (SDF-4)	20.7481	20.7467	20.6793	20.792	20.8195	20.8761	20.6833	20.6199	20.6937	0.0358698	0.142236	0.00843693	0.00749583	0.10394	0.0854432	-0.757877	0.652263	0.9967	1.7042	-0.707575	-1.50035	-0.576746	0.0590458	0.163531
CABL1_MOUSE	CDK5 and ABL1 enzyme substrate 1 (Interactor with CDK3 1) (Ik3-1)	17.5456	17.584	17.5023	17.5891	17.5268	17.6359	17.681	17.6206	17.7467	0.368632	0.0329645	0.10962	0.0490632	-0.748412	-0.252556	-1.30805	-0.18692	-0.992017	0.417255	1.00107	0.219917	1.84972	-0.138791	-0.0988715
CAC1C_MOUSE	Voltage-dependent L-type calcium channel subunit alpha-1C (Calcium channel, L type, alpha-1 polypeptide, isoform 1, cardiac muscle) (MELC-CC) (Mouse brain class C) (MBC) (Voltage-gated calcium channel subunit alpha Cav1.2)	18.0521	18.2608	18.0542	17.9625	18.1347	18.2332	17.9451	18.1337	18.1698	0.912673	0.708025	0.80888	0.936926	-0.47917	1.40763	-0.460285	-1.28983	0.267151	1.15793	-1.44656	0.258277	0.58486	0.0395096	0.0272347
CAC1D_MOUSE	Voltage-dependent L-type calcium channel subunit alpha-1D (Calcium channel, L type, alpha-1 polypeptide isoform 2) (Voltage-gated calcium channel subunit alpha Cav1.3)	16.3099	16.439	16.4225	16.4011	16.3705	16.5387	16.0757	16.0165	15.9411	0.519739	0.00251254	0.00276786	0.00101622	0.143341	0.749644	0.672083	0.571749	0.428069	1.21824	-0.957543	-1.2357	-1.58988	0.379382	0.425702
CACB2_MOUSE	Voltage-dependent L-type calcium channel subunit beta-2 (CAB2) (Calcium channel voltage-dependent subunit beta 2)	17.676	17.6249	17.7308	17.6882	17.7148	17.8088	17.6946	17.6925	17.6112	0.276427	0.800226	0.194839	0.300946	-0.301379	-1.18295	0.641603	-0.0921976	0.366746	1.98539	0.018713	-0.01721	-1.41871	0.0111128	0.0711307
CACB3_MOUSE	Voltage-dependent L-type calcium channel subunit beta-3 (CAB3) (Calcium channel voltage-dependent subunit beta 3) (CCHB3)	17.6608	18.0987	17.7143	18.256	17.9517	18.1886	17.6855	17.5392	17.3103	0.137521	0.149769	0.0122497	0.0258815	-0.507618	0.86489	-0.339943	1.35799	0.404011	1.14668	-0.430445	-0.889105	-1.60646	0.312966	0.620405
CACL1_MOUSE	CDK2-associated and cullin domain-containing protein 1	20.1748	19.789	20.0468	19.9683	20.2563	20.2853	20.0798	20.2141	20.0211	0.335121	0.469059	0.605996	0.477579	0.517799	-1.91937	-0.290909	-0.787007	1.03277	1.21598	-0.0822877	0.765985	-0.452954	-0.101474	0.0649503
CACO1_MOUSE	Calcium-binding and coiled-coil domain-containing protein 1 (Coiled-coil coactivator protein)	21.5255	21.4871	21.3796	21.4561	21.3966	21.4204	21.5214	21.4559	21.4005	0.445098	0.935542	0.421378	0.692335	1.41004	0.701081	-1.28718	0.12766	-0.974171	-0.534252	1.3355	0.123486	-0.902159	0.00481318	-0.034915
CACP_MOUSE	Carnitine O-acetyltransferase (Carnitine acetylase) (EC 2.3.1.7) (Carnitine acetyltransferase) (CAT) (CrAT)	21.4926	21.3881	21.3761	21.3942	21.4724	21.3916	21.8516	21.9329	22.0646	0.992005	0.00182898	0.00141896	0.000191268	-0.378203	-0.760233	-0.803915	-0.737838	-0.451779	-0.747413	0.934281	1.23181	1.71328	-0.53078	-0.530295
CAD11_MOUSE	Cadherin-11 (OSF-4) (Osteoblast cadherin) (OB-cadherin)	22.1997	22.3083	22.2788	22.0995	22.1167	22.1082	21.7505	21.7103	21.6604	0.0093123	0.000181911	0.0001114	9.49935e-06	0.693217	1.12602	1.00832	0.293737	0.362434	0.328569	-1.09765	-1.25795	-1.4567	0.555208	0.401116
CAD13_MOUSE	Cadherin-13 (Heart cadherin) (H-cadherin) (Truncated cadherin) (T-cad) (T-cadherin)	20.9202	20.7803	20.9268	21.0506	21.0513	21.2158	21.5769	21.5551	21.5554	0.0341307	0.000142077	0.00118308	8.17445e-05	-0.844708	-1.29683	-0.823199	-0.422925	-0.420487	0.11124	1.27897	1.20848	1.20947	-0.68667	-0.456541
CAD16_MOUSE	Cadherin-16 (Kidney-specific cadherin) (Ksp-cadherin)	17.5092	17.6726	17.6682	17.3398	17.3827	17.4874	17.5628	17.4836	17.6278	0.0371041	0.437553	0.0627672	0.0456723	-0.142293	1.23765	1.20103	-1.57233	-1.21012	-0.325748	0.310278	-0.357817	0.859348	0.058596	-0.154722
CADH1_MOUSE	Cadherin-1 (ARC-1) (Epithelial cadherin) (E-cadherin) (Uvomorulin) (CD antigen CD324) [Cleaved into: E-Cad/CTF1; E-Cad/CTF2; E-Cad/CTF3]	23.0058	23.0448	23.0485	23.2068	23.2863	23.2231	23.4437	23.4298	23.3606	0.00178688	0.000202237	0.00812659	5.55059e-05	-1.32656	-1.09356	-1.07115	-0.125221	0.350173	-0.0274372	1.2913	1.20809	0.794357	-0.378279	-0.172622
CADH2_MOUSE	Cadherin-2 (Neural cadherin) (N-cadherin) (CD antigen CD325)	19.8349	19.8767	19.8739	19.8021	19.8421	19.8261	19.6917	19.6828	19.8281	0.0974033	0.0594086	0.139052	0.0595666	0.39715	0.982216	0.942992	-0.0613353	0.497968	0.274748	-1.60592	-1.72948	0.301659	0.127658	0.089262
CADH3_MOUSE	Cadherin-3 (Placental cadherin) (P-cadherin)	18.0836	18.0864	17.9301	17.8497	17.9375	18.0109	17.8677	17.7278	17.7644	0.221245	0.0206531	0.0801263	0.0273145	1.29319	1.31501	0.0975245	-0.528197	0.154886	0.726603	-0.388149	-1.47781	-1.19306	0.246735	0.146049
CADH5_MOUSE	Cadherin-5 (Vascular endothelial cadherin) (VE-cadherin) (CD antigen CD144)	23.5427	23.5392	23.5701	23.6269	23.6467	23.6005	23.6964	23.8542	23.701	0.0110855	0.0192963	0.0785382	0.0101285	-0.998477	-1.03428	-0.723084	-0.151588	0.0478224	-0.417045	0.547744	2.1351	0.593808	-0.199836	-0.125797
CADH6_MOUSE	Cadherin-6 (Kidney cadherin) (K-cadherin)	17.7627	17.8926	17.7734	17.5955	17.6404	17.6935	17.7146	17.6987	17.7272	0.0298015	0.0863115	0.07575	0.0199692	0.479857	2.01132	0.604969	-1.49309	-0.963501	-0.336255	-0.088064	-0.275988	0.0607485	0.096083	-0.070365
CADM1_MOUSE	Cell adhesion molecule 1 (Immunoglobulin superfamily member 4) (IgSF4) (Nectin-like protein 2) (NECL-2) (Spermatogenic immunoglobulin superfamily) (SgIgSF) (Synaptic cell adhesion molecule) (SynCAM) (Tumor suppressor in lung cancer 1) (TSLC-1)	20.5685	20.7189	20.6024	20.7956	20.6666	20.7298	20.8387	20.8223	20.6887	0.162186	0.080308	0.432915	0.112971	-1.55419	0.0458846	-1.19331	0.861689	-0.510967	0.161331	1.31926	1.14565	-0.27535	-0.153289	-0.052573
CAF17_MOUSE	Putative transferase CAF17 homolog, mitochondrial (EC 2.1.-.-) (Iron-sulfur cluster assembly factor homolog)	20.0955	20.039	19.9991	20.0895	20.1433	20.2198	20.4142	20.2145	20.4136	0.0864859	0.0136843	0.0618891	0.0119535	-0.56736	-0.942524	-1.20734	-0.607077	-0.249832	0.257641	1.54886	0.222937	1.54469	-0.302906	-0.19658
CAF1A_MOUSE	Chromatin assembly factor 1 subunit A (CAF-1 subunit A) (Chromatin assembly factor I p150 subunit) (CAF-I 150 kDa subunit) (CAF-I p150)	20.4033	20.1619	20.0703	19.6209	19.5268	19.4756	19.2321	19.1502	19.2752	0.00342768	0.000721081	0.00459061	0.000109651	1.65919	1.12226	0.918386	-0.0810897	-0.29046	-0.404326	-0.945892	-1.12807	-0.850003	0.992694	0.321929
CAF1B_MOUSE	Chromatin assembly factor 1 subunit B (CAF-1 subunit B) (Chromatin assembly factor I p60 subunit) (CAF-I 60 kDa subunit) (CAF-I p60)	18.3565	18.1962	18.4384	17.7095	17.6341	17.6303	17.563	17.5306	17.6095	0.00088612	0.000519631	0.0590375	4.02675e-05	1.37349	0.936931	1.59636	-0.387971	-0.593315	-0.603514	-0.786799	-0.875086	-0.660093	0.762683	0.0902642
CAH1_MOUSE	Carbonic anhydrase 1 (EC 4.2.1.1) (Carbonate dehydratase I) (Carbonic anhydrase I) (CA-I)	22.4073	22.2209	22.105	21.7144	21.8454	21.9679	22.4574	22.7745	22.792	0.0246782	0.0371087	0.00315425	0.0019789	0.398014	-0.085539	-0.386215	-1.39953	-1.05981	-0.741929	0.528052	1.35082	1.39614	-0.430245	-0.832067
CAH13_MOUSE	Carbonic anhydrase 13 (EC 4.2.1.1) (Carbonate dehydratase XIII) (Carbonic anhydrase XIII) (CA-XIII)	19.8494	19.6393	19.7837	19.4455	19.6244	19.6622	19.4968	19.4634	19.3882	0.119422	0.0116127	0.159618	0.0207014	1.6116	0.282002	1.19565	-0.944636	0.18748	0.426459	-0.619981	-0.831406	-1.30717	0.308057	0.127897
CAH14_MOUSE	Carbonic anhydrase 14 (EC 4.2.1.1) (Carbonate dehydratase XIV) (Carbonic anhydrase XIV) (CA-XIV)	18.7264	18.6962	18.7367	18.9002	18.8835	18.9059	19.4284	19.5205	19.3717	0.000220452	8.91158e-05	0.000243372	3.34287e-06	-0.892689	-0.98507	-0.861302	-0.362241	-0.413242	-0.344843	1.25034	1.53155	1.0775	-0.720411	-0.543679
CAH2_MOUSE	Carbonic anhydrase 2 (EC 4.2.1.1) (Carbonate dehydratase II) (Carbonic anhydrase II) (CA-II)	25.6709	25.6742	25.535	25.1301	25.0736	25.0491	24.9546	25.1685	25.0997	0.000468577	0.00209406	0.88922	0.000283895	1.44724	1.45886	0.966531	-0.465534	-0.665474	-0.752198	-1.08639	-0.329698	-0.573334	0.552432	0.0100098
CAH3_MOUSE	Carbonic anhydrase 3 (EC 4.2.1.1) (Carbonate dehydratase III) (Carbonic anhydrase III) (CA-III)	21.701	21.7652	21.3169	21.8591	22.097	21.8657	23.7599	23.04	23.4098	0.0969565	0.00195336	0.00275301	0.000338936	-0.709644	-0.635187	-1.15524	-0.52625	-0.250235	-0.518576	1.67883	0.843625	1.27268	-1.80887	-1.46262
CAH4_MOUSE	Carbonic anhydrase 4 (EC 4.2.1.1) (Carbonate dehydratase IV) (Carbonic anhydrase IV) (CA-IV)	22.0445	22.0276	22.0876	22.4318	22.3731	22.4261	22.8922	22.9591	22.7606	0.000159665	0.000179034	0.00167441	1.43793e-05	-1.11429	-1.16149	-0.994306	-0.0359989	-0.199571	-0.0519223	1.24584	1.43214	0.879596	-0.817369	-0.46031
CAH5B_MOUSE	Carbonic anhydrase 5B, mitochondrial (EC 4.2.1.1) (Carbonate dehydratase VB) (Carbonic anhydrase VB) (CA-VB)	17.4465	17.2752	17.3389	17.6668	17.491	17.3824	17.779	17.5961	17.6009	0.173915	0.0175469	0.22914	0.0485947	-0.375838	-1.41452	-1.0285	0.959589	-0.106092	-0.764774	1.6395	0.5309	0.55973	-0.305105	-0.145235
CAH8_MOUSE	Carbonic anhydrase-related protein (CARP) (Carbonic anhydrase VIII) (CA-VIII)	20.8978	20.8287	20.8534	20.973	20.8593	20.9618	21.38	21.2317	21.3814	0.160276	0.000926307	0.00288152	0.000225387	-0.630014	-0.934949	-0.825661	-0.298726	-0.799972	-0.348358	1.49502	0.841495	1.50117	-0.471092	-0.399723
CAHD1_MOUSE	VWFA and cache domain-containing protein 1 (Cache domain-containing protein 1)	19.4895	19.6653	19.6239	19.5605	19.5512	19.5919	19.4359	19.4758	19.4724	0.669446	0.0734856	0.0038853	0.064861	-0.660196	1.60756	1.07324	0.255468	0.134974	0.660572	-1.35279	-0.837479	-0.881357	0.131557	0.106508
CALCA_MOUSE	Calcitonin gene-related peptide 1 (Alpha-type CGRP) (Calcitonin gene-related peptide I) (CGRP-I)	14.605	14.6468	14.5841	14.2559	14.7556	14.5403	14.7975	14.9579	14.8044	0.551726	0.0121718	0.0944062	0.0903888	-0.277416	-0.0697841	-0.381137	-2.01145	0.470931	-0.598748	0.679023	1.47551	0.713072	-0.241303	-0.335983
CALL3_MOUSE	Calmodulin-like protein 3	18.9786	18.9231	19.0688	19.0933	19.1602	18.919	19.4346	19.5476	19.4124	0.464973	0.00134818	0.00806365	0.00169625	-0.812399	-1.04692	-0.431046	-0.327518	-0.0448106	-1.06397	1.11436	1.59162	1.02068	-0.474713	-0.407332
CALM_MOUSE	Calmodulin (CaM)	23.8337	23.9979	24.4322	24.0483	24.2832	24.436	24.9488	24.7777	24.7872	0.471033	0.0159812	0.00979356	0.0128325	-1.43715	-1.01599	0.0983064	-0.88655	-0.283993	0.108021	1.42356	0.984666	1.00913	-0.74996	-0.582055
CALR_MOUSE	Calreticulin (CRP55) (Calregulin) (Endoplasmic reticulum resident protein 60) (ERp60) (HACBP)	25.2265	25.2176	25.171	25.3103	25.4003	25.4388	25.157	25.098	25.1021	0.0130237	0.0284965	0.00342762	0.00132483	-0.0748962	-0.146878	-0.525385	0.605219	1.33523	1.6476	-0.638944	-1.11748	-1.08447	0.0860199	0.26413
CALR3_MOUSE	Calreticulin-3 (Calreticulin-2) (Calsperin)	13.3555	13.5848	13.5512	13.5801	13.5226	13.9281	13.5229	12.8688	13.0271	0.284122	0.163239	0.0835024	0.0869077	-0.259194	0.461935	0.356407	0.447299	0.266316	1.5417	0.267462	-1.78988	-1.29204	0.357536	0.537296
CALRL_MOUSE	Calcitonin gene-related peptide type 1 receptor (CGRP type 1 receptor) (Calcitonin receptor-like receptor)	23.2527	23.2505	23.253	23.6481	23.6052	23.6131	23.9489	24.0616	23.8743	9.6278e-06	0.0001998	0.00373773	1.52998e-05	-1.15462	-1.1616	-1.15372	0.116235	-0.0216318	0.00385974	1.0831	1.44507	0.843298	-0.709547	-0.339455
CALU_MOUSE	Calumenin (Crocalbin)	24.6547	24.6274	24.5334	24.4226	24.4441	24.6168	23.9504	23.8797	23.7569	0.196969	0.000385412	0.00163243	0.000129672	0.938416	0.861741	0.59778	0.286297	0.346731	0.831893	-1.04024	-1.23881	-1.58381	0.742863	0.632158
CALX_MOUSE	Calnexin	23.6466	23.6614	23.6086	23.5907	23.5135	23.4791	23.5865	23.604	23.7444	0.0384955	0.912483	0.121933	0.0930632	0.544934	0.734628	0.0598128	-0.167714	-1.15339	-1.59236	-0.221358	0.00192283	1.79353	-0.00612887	-0.117178
CAMP1_MOUSE	Calmodulin-regulated spectrin-associated protein 1	19.9216	20.0552	19.9574	19.9794	19.9641	20.0806	20	19.9939	20.0084	0.609399	0.601802	0.85334	0.836659	-1.51296	1.21695	-0.780397	-0.331771	-0.644743	1.73713	0.0885935	-0.0345846	0.261771	-0.0227076	0.00725572
CAMP2_MOUSE	Calmodulin-regulated spectrin-associated protein 2 (Calmodulin-regulated spectrin-associated protein 1-like protein 1)	20.5652	20.6288	20.5648	20.6571	20.6091	20.6607	20.5336	20.5676	20.5285	0.106754	0.15465	0.00869777	0.0198314	-0.507426	0.763215	-0.514532	1.3261	0.369248	1.39955	-1.13761	-0.458801	-1.23975	0.0430452	0.0990541
CAMP3_MOUSE	Calmodulin-regulated spectrin-associated protein 3 (Protein Nezha)	18.5511	18.5066	18.5693	18.6016	18.7449	18.7184	18.5633	18.6268	18.6186	0.0378848	0.0905857	0.151925	0.0402039	-0.77241	-1.34445	-0.539191	-0.12328	1.72044	1.37883	-0.615989	0.200716	0.0953379	-0.060545	0.0854201
CAN1_MOUSE	Calpain-1 catalytic subunit (EC 3.4.22.52) (Calcium-activated neutral proteinase 1) (CANP 1) (Calpain mu-type) (Calpain-1 large subunit) (Micromolar-calpain) (muCANP)	23.1045	23.1565	23.0755	23.1561	23.1099	23.096	23.1874	23.3002	23.2928	0.790003	0.0271539	0.0266472	0.01435	-0.722896	-0.094838	-1.07398	-0.0992225	-0.657721	-0.826443	0.278935	1.64285	1.55332	-0.147962	-0.139462
CAN15_MOUSE	Calpain-15 (EC 3.4.22.-) (Small optic lobes homolog)	16.4281	16.5659	16.5049	16.4732	16.1951	16.4595	16.4216	16.2717	16.3896	0.279288	0.0839235	0.88967	0.292433	0.138089	1.3358	0.806061	0.530193	-1.88674	0.411821	0.0818555	-1.22118	-0.195896	0.138651	0.0149764
CAN2_MOUSE	Calpain-2 catalytic subunit (EC 3.4.22.53) (80 kDa M-calpain subunit) (CALP80) (Calcium-activated neutral proteinase 2) (CANP 2) (Calpain M-type) (Calpain-2 large subunit) (Millimolar-calpain) (M-calpain)	23.2606	23.299	23.3341	23.4097	23.3131	23.2698	23.5821	23.508	23.5577	0.517524	0.00117242	0.0095021	0.00171732	-1.04517	-0.740858	-0.463508	0.13459	-0.629792	-0.972232	1.49873	0.91237	1.30587	-0.251336	-0.21839
CAN5_MOUSE	Calpain-5 (EC 3.4.22.-) (New calpain 3) (nCL-3)	20.2662	20.363	20.2917	20.4059	20.3025	20.4191	20.5701	20.6785	20.6647	0.21565	0.00178078	0.00643301	0.00100596	-1.09249	-0.484694	-0.932379	-0.215347	-0.864352	-0.132327	0.815657	1.49606	1.40987	-0.330828	-0.261939
CAN6_MOUSE	Calpain-6	20.5153	20.4762	20.5392	20.2368	20.3201	20.1907	19.9103	19.91	19.9035	0.00343568	5.29204e-06	0.000844736	6.45221e-06	1.10895	0.960737	1.19912	0.054305	0.369773	-0.12017	-1.18204	-1.18299	-1.20769	0.602293	0.341278
CAN7_MOUSE	Calpain-7 (EC 3.4.22.-) (PalB homolog) (PalBH)	19.6268	19.782	19.7036	19.5259	19.495	19.5376	19.4992	19.551	19.6047	0.016623	0.0481052	0.385844	0.0127165	0.357196	1.93956	1.14035	-0.671577	-0.986603	-0.551597	-0.943947	-0.415789	0.132403	0.152496	-0.0321193
CANB1_MOUSE	Calcineurin subunit B type 1 (Protein phosphatase 2B regulatory subunit 1) (Protein phosphatase 3 regulatory subunit B alpha isoform 1)	21.0099	21.0018	21.0124	21.1462	20.9226	21.0865	21.0887	21.0391	21.2701	0.549273	0.150977	0.450967	0.344866	-0.541018	-0.621511	-0.516066	0.818236	-1.41168	0.222572	0.245367	-0.25017	2.05427	-0.124607	-0.0808973
CAND1_MOUSE	Cullin-associated NEDD8-dissociated protein 1 (Cullin-associated and neddylation-dissociated protein 1) (p120 CAND1)	24.6182	24.5931	24.6944	24.711	24.634	24.5499	24.5762	24.5743	24.4463	0.951552	0.122373	0.191864	0.211521	0.233116	-0.0830927	1.19602	1.40599	0.433249	-0.629446	-0.296544	-0.321115	-1.93818	0.102953	0.0993576
CAND2_MOUSE	Cullin-associated NEDD8-dissociated protein 2 (Cullin-associated and neddylation-dissociated protein 2) (TBP-interacting protein of 120 kDa B) (TBP-interacting protein 120B) (p120 CAND2)	21.1536	21.0964	21.2041	20.8037	20.8785	20.7885	20.6713	20.752	20.7119	0.00141902	0.000347946	0.036832	6.42619e-05	1.27626	0.993621	1.52632	-0.454203	-0.0843565	-0.529668	-1.10921	-0.710085	-0.908679	0.439649	0.111846
CANT1_MOUSE	Soluble calcium-activated nucleotidase 1 (SCAN-1) (EC 3.6.1.6) (Apyrase homolog)	19.8518	19.8445	19.9187	19.7889	19.6979	19.791	19.7729	19.8186	19.8772	0.0439555	0.272475	0.213259	0.0941758	0.523304	0.409938	1.55582	-0.448517	-1.85444	-0.416894	-0.695935	0.0106743	0.916053	0.0487218	-0.0636597
CAP1_MOUSE	Adenylyl cyclase-associated protein 1 (CAP 1)	23.8654	23.9074	23.8623	24.111	24.003	24.0049	24.197	24.096	24.1297	0.0138518	0.00135941	0.0944873	0.0018508	-1.26282	-0.918948	-1.28749	0.747689	-0.136444	-0.120327	1.45188	0.625285	0.901176	-0.262541	-0.101286
CAP2_MOUSE	Adenylyl cyclase-associated protein 2 (CAP 2)	20.4453	20.3852	20.4118	20.3559	20.3981	20.3718	20.4763	20.52	20.5421	0.14231	0.0191007	0.00386475	0.00242856	0.169026	-0.737314	-0.336071	-1.179	-0.542937	-0.939314	0.638028	1.29756	1.63002	-0.0987563	-0.137572
CAPG_MOUSE	Macrophage-capping protein (Actin regulatory protein CAP-G) (Actin-capping protein GCAP39) (Myc basic motif homolog 1)	22.4666	22.4097	22.4827	22.4354	22.465	22.4517	22.6355	22.447	22.5201	0.927221	0.241979	0.207166	0.227914	-0.192003	-1.052	0.05181	-0.66394	-0.21577	-0.417198	2.36068	-0.48862	0.617038	-0.0811975	-0.0835071
CAPON_MOUSE	Carboxyl-terminal PDZ ligand of neuronal nitric oxide synthase protein (C-terminal PDZ ligand of neuronal nitric oxide synthase protein) (Nitric oxide synthase 1 adaptor protein)	20.1517	20.2853	20.3997	20.1921	20.1665	20.2272	20.1895	20.0313	20.1569	0.320403	0.151262	0.247996	0.189599	-0.477935	0.842903	1.97461	-0.0784205	-0.331429	0.268451	-0.104052	-1.66772	-0.426404	0.152994	0.0693458
CAPR1_MOUSE	Caprin-1 (Cytoplasmic activation- and proliferation-associated protein 1) (GPI-anchored membrane protein 1) (GPI-anchored protein p137) (GPI-p137) (p137GPI) (Membrane component chromosome 11 surface marker 1) (RNA granule protein 105)	23.5283	23.4145	23.4628	23.2716	23.4803	23.4324	23.0408	23.0269	23.0552	0.359007	0.000228828	0.0051247	0.000826246	1.09342	0.545155	0.777881	-0.143654	0.862476	0.631507	-1.25638	-1.32327	-1.18714	0.427575	0.353851
CAPS2_MOUSE	Calcium-dependent secretion activator 2 (Calcium-dependent activator protein for secretion 2) (CAPS-2)	16.2605	15.9774	16.3833	16.0108	16.0155	16.129	16.1765	16.225	16.3936	0.285976	0.693957	0.0490208	0.235365	0.550419	-1.26454	1.33837	-1.05074	-1.02035	-0.292579	0.0121421	0.32325	1.40404	-0.0579726	-0.213298
CAPZB_MOUSE	F-actin-capping protein subunit beta (CapZ beta)	23.9896	24.0692	24.0669	24.1325	24.1076	24.164	24.1475	24.0121	24.0593	0.0395052	0.549084	0.223338	0.169288	-1.56678	-0.234323	-0.272845	0.826104	0.408949	1.35305	1.07634	-1.19026	-0.400235	-0.0310537	0.0617628
CAR10_MOUSE	Caspase recruitment domain-containing protein 10 (Bcl10-interacting MAGUK protein 1) (Bimp1)	18.0778	18.2255	18.1475	18.3507	18.3249	18.4142	18.5328	18.4533	18.3849	0.013271	0.00708213	0.135764	0.00401815	-1.66465	-0.663746	-1.19233	0.184197	0.00957894	0.614198	1.41745	0.879402	0.415903	-0.306741	-0.0937316
CAR11_MOUSE	Caspase recruitment domain-containing protein 11	17.4495	17.6265	17.5449	17.529	17.6831	17.6745	17.7381	17.756	17.7522	0.283349	0.0154429	0.0755775	0.0307104	-1.72798	-0.116649	-0.8591	-1.00402	0.398279	0.320266	0.89944	1.06254	1.02723	-0.208465	-0.119913
CARF_MOUSE	CDKN2A-interacting protein (Collaborator of ARF)	21.1593	21.8718	21.2462	21.3234	21.3015	21.279	21.1982	21.2612	21.1561	0.609291	0.385233	0.0439764	0.524406	-0.692957	2.56697	-0.295308	0.05785	-0.042204	-0.145272	-0.514777	-0.226778	-0.707527	0.22059	0.0961291
CARM1_MOUSE	Histone-arginine methyltransferase CARM1 (EC 2.1.1.-) (EC 2.1.1.125) (Coactivator-associated arginine methyltransferase 1) (Protein arginine N-methyltransferase 4)	20.8632	20.8784	20.8759	20.6056	20.4935	20.3551	20.4529	20.4467	20.4963	0.00591708	1.51977e-05	0.806163	0.000864664	1.22293	1.29581	1.28396	-0.00925303	-0.545408	-1.20733	-0.73952	-0.769112	-0.532083	0.407231	0.0194243
CASC3_MOUSE	Protein CASC3 (Cancer susceptibility candidate gene 3 protein homolog) (Metastatic lymph node gene 51 protein homolog) (MLN 51 homolog) (Protein barentsz) (Btz) (mBtz)	18.5391	18.7233	18.4871	18.3988	18.3676	18.3773	18.2156	18.1279	18.2182	0.0490627	0.00696039	0.00335781	0.00227269	0.842042	1.84159	0.560087	0.0809082	-0.0884491	-0.0355834	-0.912713	-1.38883	-0.899049	0.395943	0.193997
CASC4_MOUSE	Protein CASC4 (Cancer susceptibility candidate gene 4 protein homolog)	20.7711	20.7742	20.8079	21.008	21.1091	21.0466	20.7389	20.7957	20.7439	0.00104056	0.31462	0.00103668	0.000122542	-0.654847	-0.633113	-0.401342	0.977025	1.67282	1.24271	-0.876465	-0.484991	-0.841798	0.0248785	0.295076
CASD1_MOUSE	CAS1 domain-containing protein 1	17.7428	17.5602	17.7984	17.7493	17.5168	17.4815	17.3918	17.7081	17.6308	0.346314	0.358946	0.966747	0.545939	0.876654	-0.426472	1.27383	0.923065	-0.736155	-0.988612	-1.62901	0.62925	0.0774519	0.12356	0.00563132
CASL_MOUSE	Enhancer of filamentation 1 (mEF1) (CRK-associated substrate-related protein) (CAS-L) (Neural precursor cell expressed developmentally down-regulated protein 9) (NEDD-9) (p105)	19.0407	19.2445	19.1348	19.0903	19.0669	19.1621	18.8428	18.9844	18.8268	0.635419	0.0298351	0.0183975	0.0158842	-0.0212482	1.43638	0.651687	0.333406	0.166093	0.847375	-1.43751	-0.424279	-1.5519	0.255336	0.221794
CASP_MOUSE	Protein CASP	21.7589	21.7109	21.7509	21.566	21.5841	21.5918	21.3908	21.3031	21.404	0.000673614	0.00043283	0.00275041	4.11376e-05	1.18759	0.897371	1.1392	0.0222916	0.131992	0.178462	-1.03585	-1.56544	-0.955626	0.374309	0.214705
CASP1_MOUSE	Caspase-1 (CASP-1) (EC 3.4.22.36) (Interleukin-1 beta convertase) (IL-1BC) (Interleukin-1 beta-converting enzyme) (ICE) (IL-1 beta-converting enzyme) (p45) [Cleaved into: Caspase-1 subunit p20; Caspase-1 subunit p10]	19.304	19.3225	19.3291	19.4656	19.5397	19.4708	19.9142	19.8671	19.9745	0.00227078	4.75669e-05	0.00040484	3.50681e-06	-1.01015	-0.941558	-0.917062	-0.410665	-0.136149	-0.391655	1.25284	1.07795	1.47645	-0.600093	-0.426582
CASP2_MOUSE	Caspase-2 (CASP-2) (EC 3.4.22.55) (Neural precursor cell expressed developmentally down-regulated protein 2) (NEDD-2) (Protease ICH-1) [Cleaved into: Caspase-2 subunit p18; Caspase-2 subunit p13; Caspase-2 subunit p12]	19.628	19.7275	19.5952	19.5251	19.4905	19.4041	19.3231	19.2531	19.3428	0.0299215	0.0020391	0.0208227	0.00131279	0.959427	1.5901	0.75182	0.30729	0.0883245	-0.459309	-0.97293	-1.41662	-0.848101	0.343908	0.166929
CASP3_MOUSE	Caspase-3 (CASP-3) (EC 3.4.22.56) (Apopain) (Cysteine protease CPP32) (CPP-32) (LICE) (Protein Yama) (SREBP cleavage activity 1) (SCA-1) [Cleaved into: Caspase-3 subunit p17; Caspase-3 subunit p12]	21.0812	21.2057	21.1997	21.0533	21.0701	21.0094	20.6016	20.7154	20.623	0.0566035	0.000649595	0.000539883	9.02285e-05	0.544574	1.06568	1.04049	0.428058	0.498001	0.243997	-1.4623	-0.985848	-1.37264	0.515537	0.397582
CASP6_MOUSE	Caspase-6 (CASP-6) (EC 3.4.22.59) (Apoptotic protease Mch-2) [Cleaved into: Caspase-6 subunit p18; Caspase-6 subunit p11]	21.568	21.4874	21.6134	21.7219	21.711	21.7098	21.4465	21.6089	21.5076	0.0130249	0.588343	0.015248	0.0156503	-0.282455	-1.06383	0.157334	1.20889	1.10285	1.09095	-1.45969	0.113328	-0.867372	0.0352584	0.193237
CASP7_MOUSE	Caspase-7 (CASP-7) (EC 3.4.22.60) (Apoptotic protease Mch-3) (Cysteine protease LICE2) [Cleaved into: Caspase-7 subunit p20; Caspase-7 subunit p11]	20.2171	20.1407	20.0549	19.7881	20.0354	19.9244	19.5525	19.8666	19.846	0.0605679	0.0266864	0.2645	0.037581	1.38942	1.01186	0.587195	-0.732699	0.490835	-0.0582415	-1.89793	-0.344438	-0.446	0.382532	0.160932
CASP8_MOUSE	Caspase-8 (CASP-8) (EC 3.4.22.61) [Cleaved into: Caspase-8 subunit p18; Caspase-8 subunit p10]	21.7241	21.7758	21.7883	21.8305	21.8241	21.859	21.9194	21.9226	21.8131	0.0284667	0.0405857	0.276919	0.0427179	-1.61151	-0.813536	-0.620953	0.0296358	-0.0690612	0.469644	1.40204	1.45159	-0.237857	-0.122287	-0.0472053
CASP9_MOUSE	Caspase-9 (CASP-9) (EC 3.4.22.62) (Apoptotic protease Mch-6) (Apoptotic protease-activating factor 3) (APAF-3) (ICE-like apoptotic protease 6) (ICE-LAP6) [Cleaved into: Caspase-9 subunit p35; Caspase-9 subunit p10]	16.7611	16.8767	16.9537	16.9533	16.9036	16.7193	16.9606	17.1015	16.7732	0.958105	0.502194	0.507518	0.682092	-1.05722	-0.103381	0.531743	0.528979	0.118512	-1.40162	0.588524	1.75158	-0.957115	-0.0812863	-0.0863476
CASPC_MOUSE	Caspase-12 (CASP-12) (EC 3.4.22.-)	17.9979	17.9736	18.0202	18.1756	18.1512	18.2401	18.6896	18.8127	18.8886	0.00297512	0.000177387	0.000675072	1.38653e-05	-0.901302	-0.967572	-0.840349	-0.415545	-0.482377	-0.239421	0.988866	1.32515	1.53255	-0.799728	-0.607977
CASQ1_MOUSE	Calsequestrin-1 (Calmitine) (Calsequestrin, skeletal muscle isoform)	19.0644	18.7689	18.5836	19.6795	19.5226	18.3707	18.261	18.1396	18.1609	0.426492	0.0129717	0.0725597	0.0780365	0.580608	0.0707673	-0.249054	1.64227	1.37153	-0.616565	-0.805756	-1.01529	-0.978514	0.618431	1.00374
CASQ2_MOUSE	Calsequestrin-2 (Calsequestrin, cardiac muscle isoform)	21.0915	20.7153	20.6616	20.8363	21.0772	20.8882	21.1025	21.2082	21.4128	0.509992	0.0622539	0.0582036	0.0666734	0.379164	-1.16744	-1.3882	-0.670075	0.320348	-0.456516	0.424296	0.858868	1.69956	-0.418389	-0.307268
CASS4_MOUSE	Cas scaffolding protein family member 4	20.7408	20.8098	20.7361	20.7256	20.7607	20.8044	20.6404	20.6962	20.6418	0.969397	0.0268581	0.02368	0.0209812	0.201894	1.32957	0.126191	-0.0460476	0.527653	1.24202	-1.43847	-0.526453	-1.41636	0.102762	0.104107
CASZ1_MOUSE	Zinc finger protein castor homolog 1 (Castor-related protein)	20.294	20.3404	20.3377	20.4552	20.393	20.476	20.3526	20.2867	20.3721	0.0157086	0.684308	0.0438835	0.019683	-1.12957	-0.416185	-0.457884	1.34643	0.391965	1.66605	-0.228802	-1.24168	0.0696743	-0.0130822	0.104281
CATA_MOUSE	Catalase (EC 1.11.1.6)	25.6157	25.5479	25.5154	25.6033	25.5977	25.6625	25.7014	25.6864	25.6937	0.163438	0.0108731	0.0265139	0.0126129	-0.139203	-1.16423	-1.65554	-0.326391	-0.410733	0.568867	1.15685	0.930264	1.04012	-0.134199	-0.0726645
CATB_MOUSE	Cathepsin B (EC 3.4.22.1) (Cathepsin B1) [Cleaved into: Cathepsin B light chain; Cathepsin B heavy chain]	23.0586	23.133	23.0369	23.1297	23.1098	23.1624	23.1554	23.0811	23.0461	0.15398	0.699644	0.327607	0.359638	-0.903202	0.666585	-1.36234	0.597078	0.175276	1.28564	1.13832	-0.429714	-1.16765	-0.0180098	0.039767
CATC_MOUSE	Dipeptidyl peptidase 1 (EC 3.4.14.1) (Cathepsin C) (Cathepsin J) (Dipeptidyl peptidase I) (DPP-I) (DPPI) (Dipeptidyl transferase) [Cleaved into: Dipeptidyl peptidase 1 exclusion domain chain (Dipeptidyl peptidase I exclusion domain chain); Dipeptidyl peptidase 1 heavy chain (Dipeptidyl peptidase I heavy chain); Dipeptidyl peptidase 1 light chain (Dipeptidyl peptidase I light chain)]	20.6318	20.5602	20.6021	20.6402	20.5983	20.588	20.8505	20.6852	20.7099	0.701064	0.0535171	0.0605943	0.028589	-0.226361	-1.03846	-0.563047	-0.131585	-0.605745	-0.722984	2.25163	0.37803	0.658516	-0.150493	-0.139682
CATD_MOUSE	Cathepsin D (EC 3.4.23.5)	23.6828	23.5529	23.5774	23.6274	23.7085	23.6835	23.6074	23.5744	23.556	0.213319	0.588053	0.0295419	0.122057	1.06994	-1.10657	-0.695986	0.141671	1.50118	1.08148	-0.192316	-0.746045	-1.05335	0.02505	0.0938268
CATE_MOUSE	Cathepsin E (EC 3.4.23.34)	19.6647	19.8697	19.6083	19.1933	19.3293	19.4685	19.119	19.5371	19.3073	0.0268437	0.0531066	0.952292	0.0453282	0.868349	1.71831	0.634806	-1.08616	-0.522325	0.0550284	-1.39405	0.339418	-0.613377	0.393085	0.00920986
CATF_MOUSE	Cathepsin F (EC 3.4.22.41)	18.2907	18.317	18.3086	18.6817	18.717	18.6218	18.5188	18.4485	18.4146	0.000217673	0.00801187	0.00678231	0.000162083	-1.1524	-0.992087	-1.04371	1.2298	1.44487	0.864675	0.237222	-0.19092	-0.397446	-0.155208	0.212839
CATG_MOUSE	Cathepsin G (EC 3.4.21.20) (Vimentin-specific protease) (VSP)	19.0251	19.2029	18.9241	19.0673	19.1553	19.1589	19.3607	19.6217	19.5107	0.428162	0.0158486	0.0103666	0.00674057	-0.870539	-0.0970901	-1.3103	-0.687005	-0.304311	-0.288302	0.589792	1.72525	1.2425	-0.447	-0.370529
CATH_MOUSE	Pro-cathepsin H (Cathepsin B3) (Cathepsin BA) [Cleaved into: Cathepsin H mini chain; Cathepsin H (EC 3.4.22.16); Cathepsin H heavy chain; Cathepsin H light chain]	22.328	22.584	22.3322	22.2801	22.3265	22.3833	22.5626	22.5378	22.4194	0.398228	0.390413	0.029554	0.16971	-0.770509	1.44398	-0.734628	-1.18561	-0.784046	-0.292468	1.25905	1.04403	0.0202011	-0.0918595	-0.17665
CATIN_MOUSE	Cactin	20.3035	20.2107	20.2692	20.2942	20.2656	20.3075	20.0607	20.0852	19.9362	0.401142	0.0119786	0.00540144	0.00202999	0.833049	0.136395	0.575343	0.762999	0.548399	0.86262	-0.989213	-0.805553	-1.92404	0.233754	0.261697
CATL1_MOUSE	Cathepsin L1 (EC 3.4.22.15) (Cathepsin L) (Major excreted protein) (MEP) (p39 cysteine proteinase) [Cleaved into: Cathepsin L1 heavy chain; Cathepsin L1 light chain]	20.0979	20.022	20.1049	20.0667	20.1903	20.1803	19.9262	19.8069	19.745	0.211591	0.0138307	0.00851454	0.00393119	0.521071	0.0407197	0.564934	0.323739	1.10529	1.04231	-0.565489	-1.32039	-1.71219	0.248923	0.319763
CATO_MOUSE	Cathepsin O (EC 3.4.22.42)	19.5304	19.4995	19.4301	19.4741	19.4498	19.4942	19.4375	19.4787	19.5879	0.68801	0.798236	0.572612	0.768135	0.878333	0.254657	-1.14795	-0.259202	-0.749726	0.147767	-0.999128	-0.166515	2.04176	-0.0146933	-0.0286467
CATS_MOUSE	Cathepsin S (EC 3.4.22.27)	19.4075	19.4543	19.1844	19.3135	19.5446	19.4146	20.0941	19.9688	19.9981	0.518731	0.00183219	0.00148809	0.000632178	-0.570585	-0.430372	-1.23999	-0.852757	-0.15957	-0.54933	1.48875	1.11291	1.20094	-0.671617	-0.596128
CATZ_MOUSE	Cathepsin Z (EC 3.4.18.1)	21.6972	21.5725	21.6882	21.7587	21.8247	21.7831	21.7059	21.5658	21.551	0.0377255	0.517763	0.0267329	0.043314	0.141991	-1.10549	0.051963	0.757222	1.41727	1.00116	0.228856	-1.17279	-1.32018	0.045082	0.18131
CAV1_MOUSE	Caveolin-1	25.5811	25.5997	25.65	26.2133	26.2108	26.1451	26.9124	27.1304	26.915	4.43662e-05	5.22257e-05	0.000459544	1.8876e-06	-1.13101	-1.10023	-1.01664	-0.0808399	-0.0850232	-0.194132	1.0805	1.44256	1.08483	-1.37565	-0.796179
CAV2_MOUSE	Caveolin-2	20.1275	20.0002	20.1867	20.2488	20.3534	20.4154	20.3201	20.4388	20.1325	0.0331321	0.140323	0.699896	0.104577	-0.811107	-1.67483	-0.409559	0.0118545	0.721774	1.14242	0.495619	1.3012	-0.777376	-0.192322	0.0420806
CAZA1_MOUSE	F-actin-capping protein subunit alpha-1 (CapZ alpha-1)	21.9987	21.9873	21.9861	22.024	21.8646	21.9611	21.9542	21.9983	21.7375	0.430349	0.308859	0.597602	0.483752	0.585569	0.459718	0.446342	0.866175	-0.897904	0.169758	0.094094	0.581509	-2.30526	0.0940047	0.0532379
CAZA2_MOUSE	F-actin-capping protein subunit alpha-2 (CapZ alpha-2)	23.0243	23.0245	23.3425	23.106	23.0867	23.0216	23.2675	23.1049	22.9757	0.617471	0.920588	0.639851	0.884245	-0.667465	-0.665903	1.93272	0.000526031	-0.157453	-0.689145	1.32016	-0.00900619	-1.06444	0.0143865	-0.0445821
CB043_MOUSE	Lipid droplet-associated hydrolase (LDAH_MOUSE)	18.6882	18.443	18.4485	17.9548	17.7308	17.8425	18.1163	17.8374	18.3901	0.00272097	0.0826321	0.189402	0.0123803	1.5468	0.827051	0.843046	-0.606088	-1.26367	-0.935923	-0.132056	-0.950793	0.671633	0.411988	-0.271902
CB044_MOUSE	WD repeat and coiled-coil-containing protein C2orf44 homolog	17.3815	17.3243	17.4497	17.2691	17.1938	17.2798	17.3569	17.3964	17.3845	0.0383918	0.88476	0.0111071	0.0217913	0.561583	-0.16641	1.43022	-0.868191	-1.82608	-0.731846	0.248458	0.751783	0.600481	0.00588626	-0.1317
CB047_MOUSE	Uncharacterized protein C2orf47 homolog, mitochondrial	19.0969	18.9853	19.1021	19.038	19.0802	19.018	19.2314	19.227	19.3416	0.723255	0.0184817	0.00608024	0.00462677	-0.234374	-1.18441	-0.190582	-0.736228	-0.377071	-0.906243	0.909163	0.872367	1.84738	-0.205241	-0.221312
CB054_MOUSE	Uncharacterized protein C2orf54 homolog	19.8544	19.8405	19.8045	19.9278	19.9102	20.0032	19.9963	20.0983	20.0177	0.0239711	0.00404588	0.0987533	0.00319069	-0.876284	-1.02054	-1.39257	-0.117508	-0.300083	0.661344	0.589909	1.64432	0.81141	-0.20429	-0.0903545
CB062_MOUSE	Ciliogenesis-associated TTC17-interacting protein (CATIP_MOUSE)	16.2545	16.0195	16.1059	16.0175	16.0882	16.0047	16.4524	16.138	16.4156	0.287996	0.158781	0.0436894	0.0579916	0.518086	-0.86133	-0.354555	-0.873081	-0.458343	-0.94832	1.67987	-0.166144	1.46381	-0.208706	-0.298537
CB068_MOUSE	UPF0561 protein C2orf68 homolog	16.4981	16.7991	16.7536	16.4421	16.5103	16.6178	16.4124	16.233	16.434	0.207666	0.046004	0.115812	0.0490105	-0.136643	1.56598	1.30895	-0.453616	-0.0678188	0.54035	-0.621478	-1.63639	-0.499329	0.323792	0.163568
CB069_MOUSE	UPF0565 protein C2orf69 homolog	18.1764	18.3447	18.3912	18.223	18.1673	17.9562	18.1384	18.3048	18.1007	0.144554	0.246266	0.556334	0.226879	-0.178171	1.07743	1.42405	0.16915	-0.245976	-1.82124	-0.461583	0.779659	-0.743315	0.122817	-0.0658127
CB39L_MOUSE	Calcium-binding protein 39-like (MO25beta) (Mo25-like protein)	19.4066	19.3429	19.4316	19.4558	19.4536	19.3438	19.6451	19.7321	19.6751	0.624254	0.00138432	0.00405519	0.000837777	-0.626626	-1.06095	-0.456248	-0.291159	-0.306035	-1.05438	0.999119	1.59254	1.20374	-0.290407	-0.266338
CBG_MOUSE	Corticosteroid-binding globulin (CBG) (Serpin A6) (Transcortin)	20.7455	20.9734	20.8571	21.6979	21.6454	21.745	22.3225	22.7685	22.6141	0.000308996	0.000307289	0.0028658	2.53983e-05	-1.28029	-0.977045	-1.13179	-0.0129987	-0.0828971	0.0495611	0.818002	1.41144	1.20602	-1.70966	-0.872242
CBL_MOUSE	E3 ubiquitin-protein ligase CBL (EC 6.3.2.-) (Casitas B-lineage lymphoma proto-oncogene) (Proto-oncogene c-Cbl) (Signal transduction protein CBL)	21.0909	21.1563	21.0768	21.1305	21.0713	21.0841	21.0737	21.0421	21.0553	0.697813	0.12321	0.131006	0.201663	0.115204	1.94017	-0.279049	1.22101	-0.431503	-0.0752718	-0.363946	-1.24792	-0.878697	0.0509513	0.0382688
CBLB_MOUSE	E3 ubiquitin-protein ligase CBL-B (EC 6.3.2.-) (Casitas B-lineage lymphoma proto-oncogene b) (SH3-binding protein CBL-B) (Signal transduction protein CBL-B)	20.0815	20.1696	20.1516	20.2205	20.1609	20.203	20.223	20.3093	20.2974	0.133022	0.020213	0.0644893	0.018577	-1.67776	-0.449471	-0.700023	0.25984	-0.570917	0.0158726	0.294453	1.49715	1.33086	-0.142311	-0.0817469
CBP_MOUSE	CREB-binding protein (EC 2.3.1.48)	21.3638	21.3316	21.3058	21.2819	21.3042	21.1921	21.1251	21.0936	21.1094	0.123111	0.000298962	0.0133439	0.00111306	1.23879	0.931149	0.684652	0.45631	0.669029	-0.40214	-1.04234	-1.34312	-1.19233	0.22438	0.150031
CBPA3_MOUSE	Mast cell carboxypeptidase A (MC-CPA) (EC 3.4.17.1) (Carboxypeptidase A3)	20.1206	19.9211	19.8313	19.4424	19.7098	19.6249	20.1002	19.9073	20.1408	0.0348532	0.457502	0.0128607	0.0138349	1.05598	0.226857	-0.146373	-1.7627	-0.651135	-1.0041	0.971544	0.169757	1.14018	-0.0918328	-0.457105
CBPC1_MOUSE	Cytosolic carboxypeptidase 1 (EC 3.4.17.-) (ATP/GTP-binding protein 1) (Nervous system nuclear protein induced by axotomy protein 1)	16.0678	15.7932	15.9309	15.6614	15.3596	15.2978	15.6845	15.8508	16.0008	0.0233529	0.519954	0.0486912	0.0235528	1.22646	0.203582	0.716438	-0.2872	-1.41153	-1.64194	-0.201187	0.418218	0.977151	0.0852132	-0.405785
CBPD_MOUSE	Carboxypeptidase D (EC 3.4.17.22) (Metallocarboxypeptidase D) (gp180)	21.0716	21.1778	21.1499	21.15	21.1113	21.1326	21.0596	21.0258	21.0534	0.959727	0.0602245	0.00510436	0.0422709	-0.60584	1.40783	0.879588	0.880616	0.146398	0.551545	-0.83366	-1.47527	-0.951205	0.0868059	0.0849964
CBPM_MOUSE	Carboxypeptidase M (CPM) (EC 3.4.17.12)	22.0572	22.0165	22.1012	22.0124	21.8881	21.9157	21.2334	21.2507	21.1044	0.0562639	7.90177e-05	0.000238755	5.84317e-06	0.798807	0.699034	0.906433	0.688937	0.384483	0.452181	-1.2187	-1.17636	-1.53481	0.862144	0.742547
CBPN_MOUSE	Carboxypeptidase N catalytic chain (CPN) (EC 3.4.17.3) (Carboxypeptidase N polypeptide 1) (Carboxypeptidase N small subunit)	18.5935	18.887	18.4616	18.2127	18.1849	18.1962	18.5125	19.1113	18.9681	0.023422	0.380648	0.021099	0.0265096	0.0677674	0.904976	-0.308407	-1.01852	-1.09774	-1.06556	-0.163356	1.54461	1.13622	-0.216564	-0.666038
CBPQ_MOUSE	Carboxypeptidase Q (EC 3.4.17.-) (Hematopoietic lineage switch 2) (Plasma glutamate carboxypeptidase)	21.09	21.0822	21.202	21.0688	21.0904	20.9891	20.9615	20.9134	20.9463	0.202851	0.0110871	0.0324545	0.0133075	0.564029	0.478854	1.78459	0.333424	0.56897	-0.534504	-0.834987	-1.35953	-1.00084	0.18432	0.109048
CBR1_MOUSE	Carbonyl reductase [NADPH] 1 (EC 1.1.1.184) (15-hydroxyprostaglandin dehydrogenase [NADP(+)]) (EC 1.1.1.197) (NADPH-dependent carbonyl reductase 1) (Prostaglandin 9-ketoreductase) (Prostaglandin-E(2) 9-reductase) (EC 1.1.1.189)	24.094	24.0823	24.1542	24.2074	24.2224	24.2366	24.363	24.207	24.1923	0.00927223	0.0711827	0.593923	0.0481549	-1.2175	-1.35731	-0.495473	0.143725	0.322529	0.493479	2.01028	0.138003	-0.0377288	-0.143958	-0.0319773
CBR2_MOUSE	Carbonyl reductase [NADPH] 2 (EC 1.1.1.184) (Adipocyte protein P27) (AP27) (Lung carbonyl reductase) (LCR) (NADPH-dependent carbonyl reductase 2)	26.6613	26.3521	26.8008	26.885	27.1599	27.0916	29.2339	29.1075	28.9407	0.0477668	9.35384e-05	6.56743e-05	5.29714e-06	-0.79273	-1.0592	-0.67257	-0.600006	-0.363185	-0.421995	1.42376	1.31481	1.17112	-2.48932	-2.04853
CBR3_MOUSE	Carbonyl reductase [NADPH] 3 (EC 1.1.1.184) (NADPH-dependent carbonyl reductase 3)	22.5423	22.4744	22.5175	22.7963	22.9651	22.8757	23.0884	22.9602	22.7894	0.00220794	0.00809239	0.537321	0.0038883	-1.07115	-1.37861	-1.18305	0.0793236	0.843392	0.438817	1.40187	0.821447	0.0479573	-0.43462	-0.0669692
CBR4_MOUSE	Carbonyl reductase family member 4 (EC 1.-.-.-) (3-oxoacyl-[acyl-carrier-protein] reductase) (EC 1.1.1.-) (Quinone reductase CBR4)	20.8722	20.8121	20.8464	20.8607	20.8305	20.8729	21.0368	20.9883	21.0196	0.631889	0.00158117	0.00108023	0.000284442	-0.374326	-1.0731	-0.675079	-0.507851	-0.860114	-0.366084	1.54015	0.976612	1.33979	-0.171325	-0.160194
CBWD1_MOUSE	COBW domain-containing protein 1 (Cobalamin synthase W domain-containing protein 1)	18.714	18.8942	18.8087	18.69	18.5955	18.6982	18.7055	18.5603	18.6084	0.0789948	0.0548132	0.535924	0.0614592	0.159957	1.87179	1.05908	-0.0681324	-0.966622	0.00939224	0.0788839	-1.30105	-0.843294	0.180908	0.0364919
CBX1_MOUSE	Chromobox protein homolog 1 (Heterochromatin protein 1 homolog beta) (HP1 beta) (Heterochromatin protein p25) (M31) (Modifier 1 protein)	23.2736	23.2438	23.3445	23.2596	23.5354	23.5247	22.8674	22.942	22.8539	0.183651	0.000594123	0.00424309	0.00122801	0.262673	0.148412	0.533878	0.208825	1.26432	1.2232	-1.29161	-1.00629	-1.34341	0.399534	0.552106
CBX3_MOUSE	Chromobox protein homolog 3 (Heterochromatin protein 1 homolog gamma) (HP1 gamma) (M32) (Modifier 2 protein)	23.6558	23.5606	23.6412	23.4249	23.5528	23.5514	23.0527	22.988	22.9867	0.101654	7.71567e-05	0.000465076	2.59358e-05	0.967146	0.634106	0.916095	0.159378	0.606895	0.601908	-1.14278	-1.3691	-1.37365	0.610146	0.500639
CBX4_MOUSE	E3 SUMO-protein ligase CBX4 (EC 6.3.2.-) (Chromobox protein homolog 4) (Polycomb 2 homolog) (Pc2) (mPc2)	19.3757	19.4179	19.3792	19.2451	19.3913	19.3369	18.8008	19.0158	18.8332	0.211222	0.00174582	0.00512632	0.000494745	0.707771	0.877188	0.721937	0.182979	0.770235	0.551797	-1.60191	-0.738238	-1.47176	0.507655	0.441126
CBX5_MOUSE	Chromobox protein homolog 5 (Heterochromatin protein 1 homolog alpha) (HP1 alpha)	22.233	22.2122	22.1184	21.8714	22.017	22.0555	21.6598	21.7376	21.6656	0.0355679	0.000318711	0.00877157	0.00043763	1.24143	1.14912	0.734654	-0.357825	0.286049	0.456609	-1.29315	-0.949101	-1.26778	0.500194	0.293613
CBX6_MOUSE	Chromobox protein homolog 6	19.1305	19.1182	19.2098	19.2587	19.4626	19.2404	18.8256	18.8018	18.605	0.0941945	0.00566226	0.00445954	0.00124629	0.213078	0.167738	0.504534	0.68442	1.43393	0.617198	-0.907531	-0.995031	-1.71834	0.408667	0.57646
CBX8_MOUSE	Chromobox protein homolog 8 (Polycomb 3 homolog) (Pc3) (mPc3)	18.7561	18.8451	18.8236	18.9694	18.9175	19.0539	18.8491	18.8444	18.667	0.0229853	0.760544	0.0546881	0.0367173	-0.902502	-0.118025	-0.307835	0.978811	0.520883	1.72402	-0.0822222	-0.124048	-1.68908	0.0214278	0.193461
CBY1_MOUSE	Protein chibby homolog 1 (Cytosolic leucine-rich protein) (PIGEA-14) (PKD2 interactor, Golgi and endoplasmic reticulum-associated 1)	16.615	16.5057	16.8468	16.8254	16.6718	16.8428	16.939	16.9035	16.8362	0.338277	0.0868227	0.143301	0.125595	-1.11228	-1.86576	0.486438	0.338665	-0.719951	0.459192	1.12236	0.877846	0.413489	-0.2371	-0.112901
CC033_MOUSE	Protein C3orf33 homolog	16.3208	16.3934	16.4545	16.3335	16.2574	16.1953	16.4653	16.2201	16.3902	0.0835253	0.725158	0.308939	0.290394	-0.162552	0.578728	1.20302	-0.0329678	-0.810241	-1.44469	1.31405	-1.19207	0.546729	0.0310077	-0.0964528
CC037_MOUSE	Embryonic stem cell-specific 5-hydroxymethylcytosine-binding protein (HMCES_MOUSE)	17.2571	17.3694	17.2836	17.1626	17.3813	17.1681	16.6767	16.7065	16.6989	0.453058	6.41585e-05	0.00170003	0.000160932	0.600762	0.977745	0.689776	0.283218	1.01766	0.30186	-1.34859	-1.24843	-1.27399	0.60936	0.543301
CC038_MOUSE	Uncharacterized protein C3orf38 homolog	16.004	15.9594	15.9519	15.9672	15.8606	16.0924	15.9506	15.8603	15.6517	0.982641	0.168924	0.241506	0.238971	0.665067	0.303655	0.2425	0.366304	-0.498432	1.38219	0.232342	-0.50069	-2.19293	0.150877	0.152473
CC104_MOUSE	Cilia- and flagella-associated protein 36 (CFA36_MOUSE)	19.0721	19.1277	19.0669	19.0604	19.0889	19.1193	19.058	19.1255	19.1701	0.981541	0.487964	0.483891	0.61947	-0.68888	0.746553	-0.821297	-0.988798	-0.255324	0.529715	-1.05249	0.690557	1.83996	-0.0289656	-0.0283296
CC114_MOUSE	Coiled-coil domain-containing protein 114	16.9176	16.9673	16.8309	17.1834	17.4597	17.6895	17.5379	17.5464	17.4608	0.0237098	0.000226023	0.658929	0.00576513	-1.16476	-1.00863	-1.43732	-0.329317	0.539191	1.26151	0.785073	0.811649	0.542601	-0.609715	-0.0708261
CC115_MOUSE	Coiled-coil domain-containing protein 115 (Coiled-coil protein 1) (Ccp1)	20.8854	21.0216	20.9232	21.0719	21.1334	21.1726	21.0733	21.0285	20.9953	0.021842	0.127924	0.0647671	0.016951	-1.60999	-0.13355	-1.19967	0.41172	1.07796	1.5029	0.427068	-0.0582379	-0.418206	-0.0889873	0.0935424
CC117_MOUSE	Coiled-coil domain-containing protein 117	16.9662	17.1615	16.8459	16.9225	16.9492	16.9652	16.8626	16.5419	16.7313	0.649131	0.0997525	0.0676325	0.0762334	0.482295	1.61393	-0.214372	0.229377	0.384098	0.476463	-0.11753	-1.9759	-0.878362	0.27926	0.233696
CC124_MOUSE	Coiled-coil domain-containing protein 124	20.265	20.3633	20.1857	20.0797	20.2043	20.2893	20.1718	20.1337	20.1748	0.370876	0.103984	0.644819	0.275109	0.669695	1.81575	-0.254031	-1.49001	-0.0373835	0.953826	-0.41587	-0.860295	-0.381678	0.111224	0.031008
CC126_MOUSE	Coiled-coil domain-containing protein 126	15.3467	15.7347	15.2282	15.4594	15.8691	15.7585	15.5382	15.7388	15.5817	0.256411	0.328529	0.607484	0.341588	-1.12007	0.711806	-1.67937	-0.587814	1.34617	0.824215	-0.21582	0.731289	-0.0104097	-0.183066	0.0760814
CC127_MOUSE	Coiled-coil domain-containing protein 127	18.4533	18.3403	18.3372	18.2832	18.2086	18.1551	18.3814	18.2892	18.3628	0.0388568	0.53156	0.0506041	0.0317101	1.55832	0.308732	0.275001	-0.322622	-1.14671	-1.73829	0.763389	-0.2561	0.558275	0.0324527	-0.128823
CC132_MOUSE	Syndetin (VPS50_MOUSE)	20.1146	20.0097	20.1621	20.1024	20.1283	20.0216	20.0952	20.1508	20.168	0.846516	0.443555	0.237981	0.494309	0.153687	-1.68295	0.984407	-0.0610743	0.392357	-1.47586	-0.186307	0.787419	1.08832	-0.0425403	-0.0539589
CC134_MOUSE	Coiled-coil domain-containing protein 134	18.2176	18.3601	18.3568	18.2881	18.3053	18.3619	18.3378	18.4237	18.3641	0.9006	0.298841	0.16831	0.41641	-2.00603	0.428124	0.371734	-0.801685	-0.508454	0.458293	0.0466047	1.51466	0.496756	-0.0636831	-0.0567704
CC135_MOUSE	Dynein regulatory complex subunit 7 (DRC7_MOUSE)	14.6628	14.7515	14.8733	14.6881	14.7184	14.8284	15.1589	14.7653	14.8547	0.825166	0.288264	0.225136	0.289426	-0.994146	-0.400289	0.415203	-0.824607	-0.621701	0.114577	2.32804	-0.308141	0.291065	-0.163785	-0.181332
CC137_MOUSE	Coiled-coil domain-containing protein 137	17.6513	17.8595	17.7646	17.6753	17.7931	17.8512	17.6635	17.7606	17.633	0.861652	0.366087	0.246326	0.457549	-1.01545	1.39191	0.294214	-0.737715	0.624254	1.29556	-0.874368	0.248814	-1.22722	0.0727478	0.0874917
CC14A_MOUSE	Dual specificity protein phosphatase CDC14A (EC 3.1.3.16) (EC 3.1.3.48) (CDC14 cell division cycle 14 homolog A)	16.4013	16.2573	16.688	15.8976	16.3841	16.025	16.3957	16.2407	16.4376	0.146911	0.551713	0.17978	0.170688	0.41946	-0.195158	1.64379	-1.73122	0.346386	-1.18712	0.395785	-0.266367	0.574445	0.0908821	-0.255718
CC151_MOUSE	Coiled-coil domain-containing protein 151	19.1648	19.2921	19.2459	19.2945	19.1632	19.3301	19.6537	19.5206	19.6267	0.675928	0.00266149	0.00653591	0.00176461	-1.06902	-0.391938	-0.637648	-0.379178	-1.07766	-0.189699	1.5325	0.82398	1.38866	-0.36609	-0.33777
CC153_MOUSE	Coiled-coil domain-containing protein 153	15.8934	16.1169	15.9166	16.1277	16.1256	16.251	16.6306	16.5845	16.498	0.0791716	0.00181545	0.00208928	0.000563507	-1.25558	-0.441919	-1.17101	-0.402589	-0.41015	0.0463057	1.4287	1.26059	0.945652	-0.595414	-0.402961
CC167_MOUSE	Coiled-coil domain-containing protein 167	18.9144	19.0317	18.8827	18.6808	18.8881	18.8046	18.7381	18.8453	18.6333	0.114282	0.0552879	0.575611	0.107719	0.72361	1.66593	0.468903	-1.15304	0.512191	-0.158574	-0.692916	0.168692	-1.5348	0.204014	0.0522577
CC173_MOUSE	Coiled-coil domain-containing protein 173	17.8455	17.9482	17.7542	18.0694	18.1749	18.3494	18.606	18.6424	18.6512	0.0244125	0.00016992	0.00626423	0.000238634	-1.08645	-0.793921	-1.34647	-0.448327	-0.147795	0.34926	1.08038	1.18418	1.20914	-0.78388	-0.435259
CC174_MOUSE	Coiled-coil domain-containing protein 174	19.0307	19.1167	19.0879	19.0358	19.0767	19.1514	19.2126	19.2291	19.1768	0.832082	0.0125197	0.0335887	0.0223429	-1.28291	-0.102855	-0.497769	-1.2125	-0.650664	0.372909	1.21307	1.43905	0.721658	-0.127736	-0.11818
CC21A_MOUSE	C-C motif chemokine 21a (6Ckine) (Beta-chemokine exodus-2) (Small-inducible cytokine A21a) (Thymus-derived chemotactic agent 4) (TCA4)	17.0603	17.0989	17.0461	17.1095	17.2275	17.1784	17.4083	17.3247	17.4086	0.0517207	0.000622226	0.00910821	0.000636177	-1.02148	-0.752536	-1.12007	-0.67858	0.143135	-0.198939	1.40272	0.820841	1.40491	-0.31207	-0.20874
CC28B_MOUSE	Coiled-coil domain-containing protein 28B	15.0275	15.1235	15.2039	15.3144	15.4106	15.4476	14.8718	14.9555	14.9736	0.013503	0.0367881	0.000830403	0.000703544	-0.575653	-0.115358	0.269816	0.799309	1.26029	1.43741	-1.32175	-0.920343	-0.83372	0.184674	0.457252
CC50A_MOUSE	Cell cycle control protein 50A (P4-ATPase flippase complex beta subunit TMEM30A) (Transmembrane protein 30A)	20.1055	20.2285	20.1474	20.2938	20.3559	20.2931	20.4386	20.6447	20.4621	0.0209898	0.00888989	0.0424985	0.00402658	-1.33649	-0.604113	-1.08694	-0.215153	0.154324	-0.219226	0.646605	1.87394	0.787058	-0.354634	-0.200833
CC85A_MOUSE	Coiled-coil domain-containing protein 85A	19.2661	19.2947	19.3483	19.2681	19.2834	19.305	19.2814	19.2099	19.2271	0.541556	0.12047	0.128304	0.132286	-0.241132	0.457527	1.76479	-0.193638	0.181369	0.707127	0.131711	-1.61428	-1.19347	0.0635916	0.0460276
CC85B_MOUSE	Coiled-coil domain-containing protein 85B (Hepatitis delta antigen-interacting protein A homolog) (Delta-interacting protein A homolog)	18.0758	18.2028	18.2351	18.5239	18.4931	18.4693	18.3089	18.2206	18.0612	0.00316816	0.783167	0.0158083	0.00778474	-1.21914	-0.488937	-0.303301	1.35704	1.17966	1.04309	0.120932	-0.386472	-1.30287	-0.0256857	0.298521
CC85C_MOUSE	Coiled-coil domain-containing protein 85C	17.4885	17.5615	17.4483	17.7328	17.7154	17.7926	17.7538	17.6266	17.6779	0.00363922	0.0197325	0.236473	0.00281904	-1.28229	-0.681335	-1.6136	0.730157	0.587326	1.22286	0.903429	-0.144495	0.277949	-0.186683	0.0608289
CC88B_MOUSE	Coiled-coil domain-containing protein 88B (Hook-related protein 3) (HkRP3)	19.8572	19.9765	19.8371	20.0069	20.0077	20.0852	20.1859	20.1135	20.2068	0.047709	0.00582446	0.0242495	0.00384277	-1.32859	-0.415135	-1.48233	-0.182245	-0.176554	0.416502	1.18724	0.633208	1.3479	-0.27846	-0.135461
CC90B_MOUSE	Coiled-coil domain-containing protein 90B, mitochondrial	20.4404	20.5003	20.4671	20.5218	20.5427	20.5691	20.6739	20.7002	20.716	0.0270509	0.000430104	0.00115996	0.000134386	-1.2635	-0.680263	-1.00358	-0.4708	-0.267827	-0.0104608	1.0104	1.26602	1.42001	-0.227401	-0.15216
CCAR1_MOUSE	Cell division cycle and apoptosis regulator protein 1 (Cell cycle and apoptosis regulatory protein 1) (CARP-1)	22.4292	22.338	22.4864	22.3648	22.4049	22.329	22.2277	22.1256	22.1919	0.346565	0.0108682	0.00763338	0.00502273	0.906612	0.13612	1.3903	0.362372	0.701656	0.0592465	-0.796507	-1.65988	-1.09992	0.236112	0.184479
CCD12_MOUSE	Coiled-coil domain-containing protein 12	18.8558	18.827	18.5024	18.5159	18.6475	18.7463	18.4246	18.208	18.405	0.52357	0.0449261	0.0389447	0.043514	1.32451	1.19096	-0.31497	-0.252128	0.358385	0.81665	-0.675986	-1.68048	-0.766944	0.38255	0.290748
CCD15_MOUSE	Coiled-coil domain-containing protein 15	16.463	16.4979	16.5858	16.5846	16.6006	16.6768	16.6804	16.7445	16.6372	0.085738	0.0232072	0.188799	0.0290314	-1.62329	-1.23226	-0.24738	-0.260891	-0.0816013	0.771943	0.813048	1.53146	0.328971	-0.171817	-0.0667479
CCD17_MOUSE	Coiled-coil domain-containing protein 17	17.0082	16.9057	16.8047	16.4736	16.8192	16.7344	16.7832	16.9122	16.9697	0.125856	0.83541	0.145172	0.137406	1.1615	0.516932	-0.117444	-2.19905	-0.0266506	-0.559475	-0.252957	0.557768	0.919378	0.0178605	-0.212616
CCD22_MOUSE	Coiled-coil domain-containing protein 22	21.4843	21.4313	21.581	21.4935	21.48	21.484	21.5867	21.527	21.5534	0.781611	0.294186	0.0169277	0.213479	-0.560856	-1.57736	1.29754	-0.384288	-0.642734	-0.565412	1.40632	0.260017	0.766774	-0.0568235	-0.0698719
CCD23_MOUSE	Coiled-coil domain-containing protein 23	18.7239	18.6593	18.6926	18.7417	18.7783	18.8584	18.3651	18.3853	18.2993	0.0616489	0.000432617	0.000507307	7.11943e-05	0.547738	0.232719	0.395274	0.634683	0.813011	1.20338	-1.20164	-1.10289	-1.52228	0.342024	0.442894
CCD25_MOUSE	Coiled-coil domain-containing protein 25	21.2274	21.2207	21.2066	21.2082	21.0779	21.1562	21.1778	21.0704	21.1474	0.138466	0.0567719	0.769227	0.162865	1.04681	0.932882	0.693136	0.719668	-1.49478	-0.164552	0.203208	-1.62319	-0.313188	0.0863693	0.0155548
CCD33_MOUSE	Coiled-coil domain-containing protein 33 (Speriolin-binding factor)	17.2346	17.3507	17.1597	17.5727	17.661	17.8145	17.7408	17.7703	17.7928	0.00843433	0.000833283	0.303298	0.000869274	-1.30657	-0.849352	-1.60136	0.0250796	0.372863	0.977209	0.687162	0.803253	0.891709	-0.519633	-0.085229
CCD37_MOUSE	Coiled-coil domain-containing protein 37	15.7006	15.5805	15.6036	15.8139	15.8632	15.911	16.2958	16.2909	16.2635	0.00713484	6.74305e-05	0.000145627	9.0183e-06	-0.771933	-1.18559	-1.1061	-0.381693	-0.212034	-0.0473649	1.27756	1.2607	1.16645	-0.655155	-0.420661
CCD39_MOUSE	Coiled-coil domain-containing protein 39	20.0059	20.0239	20.0148	19.9644	19.9597	20.0163	20.3343	20.1952	20.3474	0.139236	0.00479163	0.00386666	0.000538199	-0.580272	-0.463942	-0.522373	-0.848085	-0.878172	-0.513085	1.53957	0.641747	1.62461	-0.277429	-0.312169
CCD40_MOUSE	Coiled-coil domain-containing protein 40 (Protein links)	19.5331	19.6309	19.5491	19.4931	19.426	19.4612	19.768	19.8435	19.9093	0.0367859	0.00610006	0.00109209	0.000339317	-0.516198	0.0405492	-0.425043	-0.743653	-1.12569	-0.925178	0.820686	1.25005	1.62448	-0.26922	-0.380157
CCD43_MOUSE	Coiled-coil domain-containing protein 43	18.343	18.5258	18.3511	18.2746	18.3805	18.3551	18.5794	18.3945	18.4776	0.359856	0.389424	0.0774193	0.212602	-0.673483	1.18894	-0.590406	-1.36987	-0.291337	-0.549446	1.73511	-0.14833	0.698826	-0.0772284	-0.1471
CCD47_MOUSE	Coiled-coil domain-containing protein 47 (Adipocyte-specific protein 4)	21.1623	21.1764	21.1267	21.1947	21.1465	21.175	21.1073	21.1326	21.1012	0.451907	0.0788302	0.0263194	0.0301296	0.472214	0.90524	-0.624524	1.46737	-0.0139518	0.863721	-1.22002	-0.44112	-1.40893	0.0414241	0.0583731
CCD50_MOUSE	Coiled-coil domain-containing protein 50 (Protein Ymer)	20.9472	21.0837	20.8081	20.8481	20.7439	20.881	20.5826	20.5406	20.7345	0.245104	0.0298184	0.046417	0.0238284	0.882059	1.6823	0.0674033	0.301688	-0.309225	0.494137	-1.25394	-1.50059	-0.363838	0.327107	0.205075
CCD51_MOUSE	Coiled-coil domain-containing protein 51	20.7685	20.6865	20.8297	20.7365	20.7507	20.7815	20.777	20.7859	20.8467	0.909215	0.424724	0.140693	0.429726	-0.108745	-1.82667	1.17358	-0.777424	-0.481643	0.164811	0.0697877	0.256643	1.52967	-0.0416575	-0.046947
CCD53_MOUSE	WASH complex subunit CCDC53 (Coiled-coil domain-containing protein 53)	16.4541	16.3148	16.4332	16.4292	16.6334	16.5119	16.8002	16.7203	16.7867	0.166404	0.00179862	0.0190758	0.00281022	-0.630615	-1.42398	-0.749438	-0.772245	0.390354	-0.301739	1.33967	0.884873	1.26312	-0.368346	-0.244207
CCD58_MOUSE	Coiled-coil domain-containing protein 58	19.6528	19.6613	19.7414	19.7643	19.7377	19.7922	19.9464	19.8478	19.9401	0.0695297	0.00602799	0.0145264	0.00218623	-1.25692	-1.17688	-0.427512	-0.213675	-0.461953	0.0479243	1.48991	0.567724	1.43138	-0.226239	-0.146664
CCD61_MOUSE	Coiled-coil domain-containing protein 61	19.2919	19.3523	19.4236	19.259	19.2786	19.2839	19.1035	18.9754	19.0144	0.101747	0.00376689	0.00327974	0.000694586	0.466315	0.859316	1.32331	0.251601	0.379601	0.414128	-0.760492	-1.59379	-1.33999	0.324846	0.242722
CCD65_MOUSE	Coiled-coil domain-containing protein 65 (Testis development protein NYD-SP28)	16.9518	17.351	17.4575	17.0314	17.2004	17.1355	16.9857	16.9008	17.0362	0.46304	0.153808	0.0786719	0.210819	-0.876758	1.24564	1.81152	-0.453277	0.444618	0.0999428	-0.696229	-1.1477	-0.427759	0.279187	0.14818
CCD67_MOUSE	Deuterosome protein 1 (DEUP1_MOUSE)	16.8646	16.5769	16.7934	16.7367	16.8247	16.7195	16.5931	16.6589	16.1391	0.876161	0.202872	0.149683	0.170339	0.956981	-0.36502	0.629998	0.369546	0.773885	0.29017	-0.290591	0.0119624	-2.37693	0.281259	0.29661
CCD68_MOUSE	Coiled-coil domain-containing protein 68	20.0491	20.2256	20.0393	20.5105	20.4647	20.601	20.8061	20.6319	20.5562	0.00440184	0.00423714	0.173012	0.0015344	-1.42724	-0.768712	-1.46381	0.294535	0.123405	0.631944	1.39758	0.74745	0.464846	-0.560075	-0.139356
CCD69_MOUSE	Coiled-coil domain-containing protein 69	15.5012	15.9221	15.7307	15.712	15.8569	15.6835	16.0629	15.9004	16.0647	0.817403	0.0941868	0.027755	0.0917518	-1.74673	0.516706	-0.512715	-0.613297	0.165844	-0.766375	1.27332	0.399967	1.28328	-0.291317	-0.258529
CCD71_MOUSE	Coiled-coil domain-containing protein 71	16.4759	16.6626	16.6792	16.9183	16.9744	16.8133	16.7402	16.517	16.3512	0.0212324	0.620517	0.0401593	0.0388154	-0.994644	-0.0907845	-0.0101997	1.14675	1.41858	0.638776	0.284726	-0.795299	-1.59791	0.0697506	0.365854
CCD77_MOUSE	Coiled-coil domain-containing protein 77	18.0563	18.0396	17.9836	18.3267	18.0825	18.2313	18.062	18.0939	18.0542	0.065772	0.157963	0.117439	0.0562523	-0.440182	-0.595673	-1.11942	2.08846	-0.19488	1.19599	-0.386965	-0.088264	-0.459062	-0.043533	0.143466
CCD78_MOUSE	Coiled-coil domain-containing protein 78	15.6307	15.7543	15.8909	15.689	15.5913	15.6998	15.7823	15.8698	15.8988	0.299204	0.33108	0.0180191	0.107409	-1.1089	-0.0180055	1.1881	-0.593894	-1.45644	-0.49851	0.228978	1.00132	1.25735	-0.0916376	-0.190208
CCD91_MOUSE	Coiled-coil domain-containing protein 91 (GGA-binding partner)	20.3028	20.4946	20.3474	20.3962	20.3508	20.4983	20.3739	20.2324	20.3682	0.668552	0.485989	0.228484	0.454532	-0.841998	1.43231	-0.313015	0.264918	-0.273251	1.47582	0.00012708	-1.67754	-0.0673675	0.0568315	0.0902825
CCD92_MOUSE	Coiled-coil domain-containing protein 92	17.0755	17.0036	17.0236	17.217	17.1481	17.1366	17.6359	17.6833	17.678	0.0157328	1.74677e-05	6.93052e-05	1.88335e-06	-0.736336	-0.98442	-0.915299	-0.248601	-0.486028	-0.525681	1.19593	1.35929	1.34114	-0.631459	-0.498472
CCD93_MOUSE	Coiled-coil domain-containing protein 93	21.5598	21.6851	21.6752	21.7609	21.8049	21.8204	21.8797	21.7893	21.8397	0.0242047	0.0149912	0.26637	0.00923957	-1.97432	-0.720671	-0.820284	0.0370497	0.476848	0.631369	1.22478	0.321026	0.824204	-0.196201	-0.0408298
CCD94_MOUSE	Coiled-coil domain-containing protein 94	19.1824	19.1618	19.1846	19.0043	19.0065	19.139	19.0284	19.0698	19.0674	0.0487933	0.00136202	0.914625	0.0325175	1.19567	0.917055	1.22561	-1.20779	-1.17821	0.609404	-0.881565	-0.324274	-0.355899	0.121077	-0.00530891
CCD96_MOUSE	Coiled-coil domain-containing protein 96	14.9578	15.1282	15.0294	15.0856	15.1444	15.3652	15.7811	15.6243	15.6674	0.179425	0.000659934	0.00712206	0.000868957	-1.13645	-0.585552	-0.904992	-0.723195	-0.533186	0.180916	1.52571	1.01881	1.15794	-0.652477	-0.492537
CCD97_MOUSE	Coiled-coil domain-containing protein 97	20.4172	20.1348	20.2641	19.9152	19.8304	19.796	20.2056	19.9613	20.2478	0.00880952	0.330764	0.0387839	0.018358	1.52374	0.225134	0.819668	-0.784696	-1.17422	-1.33254	0.550525	-0.572423	0.744801	0.133805	-0.291032
CCDB1_MOUSE	Cyclin-D1-binding protein 1 (Grap2 and cyclin-D-interacting protein) (Maternal Id-like protein) (Stage specific embryonic cDNA-8 protein) (SSEC-8)	18.7073	18.8314	18.7921	18.3326	18.3782	18.3087	18.0645	18.1938	18.0602	0.000477519	0.000300684	0.00845048	2.58611e-05	1.00058	1.41481	1.28357	-0.250596	-0.0982053	-0.330531	-1.14558	-0.71393	-1.16012	0.670784	0.233655
CCDC6_MOUSE	Coiled-coil domain-containing protein 6	21.4277	21.4264	21.4794	21.3595	21.4281	21.4519	21.2303	21.1658	21.112	0.392585	0.00200404	0.00518483	0.00069953	0.62441	0.614779	1.00227	0.125498	0.627247	0.80115	-0.819593	-1.29133	-1.68443	0.275159	0.24382
CCDC8_MOUSE	Coiled-coil domain-containing protein 8 homolog	19.759	19.7345	19.6791	19.6566	19.611	19.673	19.5431	19.4932	19.6803	0.0617021	0.0665649	0.273841	0.0700478	1.29678	1.01163	0.365275	0.103024	-0.428118	0.294338	-1.22043	-1.80207	0.379583	0.151995	0.0746786
CCDC9_MOUSE	Coiled-coil domain-containing protein 9	20.9951	21.0988	21.073	21.0514	21.1013	21.1211	21.1143	21.0202	21.0752	0.394849	0.747483	0.567098	0.675037	-1.79328	0.616148	0.0164344	-0.485352	0.675226	1.13505	0.97718	-1.21028	0.0688696	-0.0142982	0.0213677
CCHCR_MOUSE	Coiled-coil alpha-helical rod protein 1 (Alpha-helical coiled-coil rod protein)	16.8221	17.1545	17.1568	17.0345	17.0434	16.9553	17.0229	17.0173	16.9813	0.785479	0.755946	0.905692	0.91265	-1.95894	1.31571	1.33917	0.134085	0.221334	-0.645827	0.0200003	-0.035181	-0.390353	0.0372697	0.0038954
CCHL_MOUSE	Cytochrome c-type heme lyase (CCHL) (EC 4.4.1.17) (Holocytochrome c-type synthase)	18.913	18.8884	18.9122	18.9321	18.929	18.9432	18.8395	18.7998	18.8987	0.0298281	0.12129	0.0377807	0.0319251	0.380463	-0.142845	0.364289	0.786402	0.722065	1.02367	-1.18208	-2.02765	0.0756909	0.0585475	0.0887968
CCL9_MOUSE	C-C motif chemokine 9 (CCF18) (Macrophage inflammatory protein 1-gamma) (MIP-1-gamma) (Macrophage inflammatory protein-related protein 2) (MRP-2) (Small-inducible cytokine A9) [Cleaved into: CCL9(29-101); CCL9(30-101); CCL9(31-101)]	17.6419	17.7977	17.6787	17.8742	17.8364	17.7428	17.9892	17.7279	17.735	0.141729	0.319475	0.99679	0.384603	-1.29448	0.161725	-0.950885	0.876028	0.523329	-0.351872	1.95138	-0.490733	-0.424488	-0.111267	0.000404088
CCM2_MOUSE	Cerebral cavernous malformations protein 2 homolog (Malcavernin) (Osmosensing scaffold for MEKK3)	19.5242	19.7005	19.4224	19.6777	19.6098	19.787	19.7508	19.9345	19.9539	0.212872	0.0334092	0.0853617	0.0361276	-1.04147	-0.0357081	-1.62231	-0.165515	-0.553117	0.457666	0.25115	1.29923	1.41007	-0.330705	-0.188225
CCM2L_MOUSE	Cerebral cavernous malformations 2 protein-like (CCM2-like)	15.8703	16.5412	16.3198	16.0254	16.2652	16.3309	16.1566	16.007	16.1795	0.874829	0.561558	0.436571	0.780845	-1.56723	1.73759	0.647383	-0.803082	0.378085	0.70164	-0.156937	-0.893708	-0.043744	0.129389	0.0927743
CCND1_MOUSE	G1/S-specific cyclin-D1	17.4237	17.2647	17.2619	17.0375	17.236	17.0538	17.3358	16.9389	17.3779	0.066821	0.543613	0.519272	0.375279	1.25175	0.300736	0.283825	-1.0587	0.128701	-0.961192	0.725933	-1.64867	0.97762	0.0992415	-0.108414
CCND3_MOUSE	G1/S-specific cyclin-D3	16.4832	16.72	16.5934	17.2714	16.9978	17.0416	16.8285	16.6312	16.5653	0.00980149	0.506881	0.0209263	0.00750938	-1.17629	-0.275775	-0.757142	1.82152	0.7808	0.947437	0.137027	-0.613478	-0.864099	-0.0761349	0.428618
CCNH_MOUSE	Cyclin-H	19.1168	19.0721	19.0892	19.0592	18.9808	19.0438	18.8878	18.8233	18.8131	0.0767468	0.000717358	0.00509993	0.000442285	1.10431	0.723019	0.868989	0.613334	-0.0559775	0.482075	-0.849299	-1.39984	-1.48661	0.251252	0.18653
CCNK_MOUSE	Cyclin-K	17.1919	17.1705	17.3476	17.1746	16.9054	17.0966	16.9185	17.0173	16.9057	0.142285	0.0118329	0.270397	0.0374181	0.715796	0.577689	1.71975	0.603891	-1.13158	0.101251	-1.04713	-0.409859	-1.12981	0.289483	0.111675
CCNL1_MOUSE	Cyclin-L1 (Cyclin-L) (Cyclin Ania-6a)	13.656	13.5834	13.7836	13.4524	13.7692	13.6372	13.4372	13.5698	13.3886	0.641946	0.0586427	0.221229	0.17938	0.493266	-0.0214315	1.39736	-0.949252	1.29542	0.360287	-1.05711	-0.117342	-1.4012	0.209126	0.154421
CCNL2_MOUSE	Cyclin-L2 (Cyclin Ania-6b) (Paneth cell-enhanced expression protein) (PCEE)	15.5596	15.5664	15.7212	15.6645	15.7398	15.6938	15.8434	15.9395	15.8843	0.217054	0.0101657	0.00587051	0.00531677	-1.31475	-1.26354	-0.101754	-0.5275	0.0380252	-0.306909	0.815953	1.53738	1.1231	-0.273324	-0.189696
CCNT1_MOUSE	Cyclin-T1 (CycT1) (Cyclin-T)	19.805	19.8622	19.8947	19.7346	19.6601	19.6714	19.5898	19.5814	19.609	0.00915903	0.000687588	0.0178849	0.000331952	0.785636	1.26931	1.54331	0.190992	-0.43889	-0.343111	-1.03267	-1.10379	-0.870773	0.260542	0.0953039
CCNY_MOUSE	Cyclin-Y (Cyclin fold protein 1)	19.0466	19.041	19.1953	19.105	19.2262	19.0887	19.1862	19.0648	19.2515	0.530456	0.38104	0.713162	0.642505	-1.07511	-1.14473	0.755659	-0.356525	1.13629	-0.556635	0.644206	-0.85081	1.44766	-0.0732135	-0.0275488
CCPG1_MOUSE	Cell cycle progression protein 1	19.3088	19.5957	19.4017	19.6105	19.7135	19.6341	19.5467	19.5969	19.5223	0.0734152	0.241847	0.062998	0.0825778	-1.93031	0.387033	-1.17945	0.506183	1.33847	0.696799	-0.00919872	0.396504	-0.206036	-0.119863	0.0974175
CCS_MOUSE	Copper chaperone for superoxide dismutase (Superoxide dismutase copper chaperone)	20.696	20.7857	20.6752	20.4568	20.4762	20.5453	20.6171	20.5253	20.5984	0.00638636	0.0343916	0.0872663	0.00470533	0.910282	1.73767	0.718397	-1.29659	-1.11765	-0.479792	0.182771	-0.664687	0.00958999	0.138699	-0.0875008
CCSAP_MOUSE	Centriole, cilia and spindle-associated protein	17.7932	18.0412	17.6651	18.0049	17.936	18.0327	18.3484	18.0958	18.219	0.238153	0.0427337	0.0427316	0.0315381	-1.07927	0.126552	-1.70218	-0.049982	-0.384838	0.0853739	1.62092	0.392119	0.991306	-0.387863	-0.229856
CCSE1_MOUSE	Serine-rich coiled-coil domain-containing protein 1 (Coiled-coil serine-rich protein 1)	17.4062	17.5656	17.4359	17.2797	17.2165	17.2114	17.3921	17.3294	17.3919	0.0121644	0.139118	0.0111087	0.00679201	0.419561	1.82991	0.68211	-0.699427	-1.25771	-1.3033	0.294912	-0.259589	0.293534	0.0980936	-0.135276
CCSE2_MOUSE	Serine-rich coiled-coil domain-containing protein 2 (Coiled-coil serine-rich protein 2) (Granule cell antiserum positive protein 14) (Protein GCAP14)	17.6444	17.5793	17.6833	17.6158	17.7368	17.8086	17.7947	17.6823	17.7419	0.255594	0.0793203	0.781823	0.226547	-0.691059	-1.52022	-0.195056	-1.05601	0.488131	1.40297	1.22629	-0.207176	0.552122	-0.103967	-0.0192415
CCZ1_MOUSE	Vacuolar fusion protein CCZ1 homolog	20.1641	20.2149	20.1936	20.2179	20.1948	20.1683	20.1884	20.2576	20.1588	0.898422	0.759743	0.819654	0.853721	-0.999174	0.623644	-0.0559614	0.71931	-0.018461	-0.864632	-0.222238	1.98367	-1.16616	-0.0107322	-0.00793403
CD027_MOUSE	UPF0609 protein C4orf27 homolog	19.6197	19.6381	19.6776	19.4151	19.4064	19.4076	19.2224	19.3635	19.2987	0.000168528	0.00137008	0.0482111	0.000189357	1.06586	1.1812	1.42924	-0.218626	-0.272986	-0.265354	-1.42757	-0.542603	-0.949158	0.350303	0.114846
CD109_MOUSE	CD109 antigen (GPI-anchored alpha-2 macroglobulin-related protein) (CD antigen CD109)	20.0391	20.032	20.0646	19.6973	19.7024	19.6119	19.5851	19.6842	19.6512	0.000268346	0.000192131	0.502845	3.32607e-05	1.27633	1.24082	1.40467	-0.442438	-0.41683	-0.872144	-1.00702	-0.508651	-0.674748	0.405096	0.030421
CD11B_MOUSE	Cyclin-dependent kinase 11B (Cell division cycle 2-like protein kinase 1) (Cell division protein kinase 11) (Cyclin-dependent kinase 11) (EC 2.7.11.22) (Galactosyltransferase-associated protein kinase p58/GTA) (PITSLRE serine/threonine-protein kinase CDC2L1)	22.0072	22.0112	22.0468	22.0133	22.016	21.9983	21.9321	21.8818	21.8919	0.414675	0.00380812	0.00276437	0.000691519	0.494136	0.561954	1.15775	0.597355	0.642556	0.346439	-0.762175	-1.60339	-1.43463	0.119834	0.107331
CD123_MOUSE	Cell division cycle protein 123 homolog	19.5238	19.6292	19.7145	19.4229	19.5085	19.456	19.3597	19.3878	19.3962	0.0573612	0.0127527	0.0407428	0.00927864	0.294769	1.18124	1.89849	-0.55362	0.166544	-0.2753	-1.08507	-0.848847	-0.778199	0.241308	0.0812635
CD14_MOUSE	Monocyte differentiation antigen CD14 (Myeloid cell-specific leucine-rich glycoprotein) (CD antigen CD14)	16.5025	16.656	16.6043	16.6259	16.4055	16.6369	16.6791	16.7346	16.6336	0.738184	0.152194	0.193019	0.321787	-1.08067	0.480694	-0.0447698	0.174623	-2.06643	0.286814	0.715804	1.28045	0.25349	-0.0948621	-0.126333
CD166_MOUSE	CD166 antigen (Activated leukocyte cell adhesion molecule) (Protein DM-GRASP) (CD antigen CD166)	23.1063	23.0723	23.1179	23.3229	23.31	23.3169	23.8705	23.8268	23.8251	0.000104949	3.27709e-06	4.34796e-06	2.39066e-08	-0.94455	-1.0474	-0.909568	-0.289752	-0.328804	-0.307915	1.36577	1.23365	1.22857	-0.741973	-0.524211
CD177_MOUSE	CD177 antigen (CD antigen CD177)	20.5381	20.7866	20.324	20.6595	20.6772	20.8285	21.3085	21.4588	21.2511	0.297949	0.00583894	0.00165617	0.00207643	-0.863919	-0.217542	-1.42075	-0.548225	-0.501973	-0.108665	1.1398	1.53074	0.990524	-0.789944	-0.617768
CD180_MOUSE	CD180 antigen (Lymphocyte antigen 78) (Ly-78) (Radioprotective 105 kDa protein) (CD antigen CD180)	16.1322	16.1668	16.202	16.3248	16.2893	16.2359	16.5065	16.4417	16.3508	0.023738	0.00576448	0.0451017	0.00323048	-1.29589	-1.01951	-0.738822	0.24225	-0.0413379	-0.467496	1.69397	1.17647	0.450367	-0.266006	-0.149689
CD1D1_MOUSE	Antigen-presenting glycoprotein CD1d1 (CD antigen CD1d.1)	17.2158	17.0891	17.1973	17.3293	17.2843	17.2388	17.527	17.6241	17.6169	0.0693313	0.00111164	0.00169813	0.000258229	-0.672717	-1.32255	-0.767627	-0.0904257	-0.321335	-0.554634	0.923222	1.42169	1.38437	-0.421935	-0.305178
CD248_MOUSE	Endosialin (Tumor endothelial marker 1) (CD antigen CD248)	21.8045	21.8635	21.7037	21.2013	21.6984	21.3956	20.3187	20.1815	20.1377	0.0775813	2.53121e-05	0.0013974	5.11282e-05	0.903704	0.984444	0.765512	0.0771146	0.758244	0.343424	-1.13214	-1.32013	-1.38017	1.57795	1.21914
CD2AP_MOUSE	CD2-associated protein (Mesenchyme-to-epithelium transition protein with SH3 domains 1) (METS-1)	23.8798	23.8275	23.8557	23.8752	24.004	24.0494	23.9007	23.8651	23.8761	0.0882767	0.226026	0.147079	0.0722199	-0.326624	-1.03941	-0.654284	-0.389086	1.36725	1.98589	-0.041108	-0.526343	-0.376289	-0.0263204	0.0955386
CD2B2_MOUSE	CD2 antigen cytoplasmic tail-binding protein 2 (CD2 cytoplasmic domain-binding protein 2) (CD2 tail-binding protein 2)	20.4171	20.4094	20.4768	20.2901	20.3015	20.3898	20.0123	19.9137	19.9386	0.0477857	0.000192811	0.00099875	4.49783e-05	0.803226	0.76877	1.07225	0.231162	0.282552	0.680458	-1.02082	-1.46492	-1.35268	0.479525	0.372263
CD302_MOUSE	CD302 antigen (C-type lectin domain family 13 member A) (Type I transmembrane C-type lectin receptor DCL-1) (CD antigen CD302)	14.5784	14.9714	14.6721	15.3285	15.3933	15.4126	15.4641	15.164	14.7608	0.00626003	0.174206	0.292825	0.0431547	-1.45865	-0.322067	-1.18765	0.710362	0.897986	0.953641	1.10251	0.234971	-0.931104	-0.389022	0.248488
CD34_MOUSE	Hematopoietic progenitor cell antigen CD34 (CD antigen CD34)	21.1614	21.1923	21.1896	21.6502	21.4589	21.5462	21.503	21.1978	21.0855	0.00272928	0.552703	0.100951	0.0329527	-0.825641	-0.675805	-0.689013	1.54481	0.617287	1.0405	0.830816	-0.649255	-1.19371	-0.0809825	0.289669
CD36_MOUSE	Platelet glycoprotein 4 (Glycoprotein IIIb) (GPIIIB) (PAS IV) (PAS-4) (Platelet glycoprotein IV) (GPIV) (CD antigen CD36)	23.4541	23.3297	23.4996	23.9838	23.8187	23.9504	24.606	24.939	24.8087	0.00238145	0.000242989	0.00136377	2.43749e-05	-0.975479	-1.18136	-0.900023	-0.0985111	-0.37181	-0.153903	0.931377	1.48268	1.26702	-1.35679	-0.866944
CD37L_MOUSE	Hsp90 co-chaperone Cdc37-like 1	16.4434	16.6298	16.5875	16.4638	16.5071	16.4213	16.3621	16.3043	16.3433	0.220136	0.0211778	0.0132447	0.0178962	-0.0733266	1.62981	1.2431	0.113547	0.508829	-0.275243	-0.815849	-1.34352	-0.987347	0.217005	0.127505
CD38_MOUSE	ADP-ribosyl cyclase/cyclic ADP-ribose hydrolase 1 (EC 3.2.2.6) (2'-phospho-ADP-ribosyl cyclase) (2'-phospho-ADP-ribosyl cyclase/2'-phospho-cyclic-ADP-ribose transferase) (EC 2.4.99.20) (2'-phospho-cyclic-ADP-ribose transferase) (ADP-ribosyl cyclase 1) (ADPRC 1) (Cyclic ADP-ribose hydrolase 1) (cADPr hydrolase 1) (I-19) (NIM-R5 antigen) (CD antigen CD38)	22.3979	22.2236	22.2388	22.8138	22.5067	22.6142	23.0763	23.0764	22.8399	0.0276832	0.00181364	0.0420374	0.00174786	-0.746706	-1.27775	-1.23134	0.519938	-0.415323	-0.0878896	1.31964	1.31992	0.599509	-0.710713	-0.352611
CD44_MOUSE	CD44 antigen (Extracellular matrix receptor III) (ECMR-III) (GP90 lymphocyte homing/adhesion receptor) (HUTCH-I) (Hermes antigen) (Hyaluronate receptor) (Lymphocyte antigen 24) (Ly-24) (Phagocytic glycoprotein 1) (PGP-1) (Phagocytic glycoprotein I) (PGP-I) (CD antigen CD44)	22.076	22.0678	22.0458	21.9957	22.1601	21.9242	21.7944	21.8843	21.7565	0.631723	0.00296862	0.0537869	0.0156182	0.796577	0.736906	0.575334	0.209	1.41294	-0.314684	-1.26564	-0.607086	-1.54334	0.251476	0.214991
CD47_MOUSE	Leukocyte surface antigen CD47 (Integrin-associated protein) (IAP) (CD antigen CD47)	20.0815	20.0673	20.0524	20.0887	20.1075	20.1003	20.6452	20.9018	20.7016	0.0341123	0.000955298	0.00113202	5.71008e-05	-0.656826	-0.698754	-0.742549	-0.635812	-0.580469	-0.601652	0.998891	1.75272	1.16445	-0.682489	-0.650693
CD5L_MOUSE	CD5 antigen-like (Apoptosis inhibitor expressed by macrophages) (Apoptosis inhibitory 6) (CT-2) (SP-alpha)	18.4812	18.5476	18.2321	18.45	18.5084	18.537	18.8698	19.9656	19.4496	0.475599	0.0381117	0.0428797	0.017685	-0.533664	-0.416043	-0.975293	-0.589018	-0.485515	-0.434823	0.155024	2.0969	1.18243	-1.00802	-0.929843
CD63_MOUSE	CD63 antigen (CD antigen CD63)	17.5435	17.5367	17.6467	17.5677	17.6715	17.4915	17.505	17.7341	17.5377	0.984944	0.845354	0.870737	0.980692	-0.458477	-0.54061	0.783594	-0.167476	1.08281	-1.08503	-0.922859	1.83693	-0.528882	-0.0166247	-0.0153571
CD79A_MOUSE	B-cell antigen receptor complex-associated protein alpha chain (Ig-alpha) (MB-1 membrane glycoprotein) (Membrane-bound immunoglobulin-associated protein) (Surface IgM-associated protein) (CD antigen CD79a)	17.1776	17.2558	17.1304	17.3357	17.4955	17.4078	17.3412	17.4224	17.4082	0.018785	0.0102508	0.691637	0.00998005	-1.26546	-0.617841	-1.65629	0.0433647	1.36523	0.639365	0.0885452	0.760172	0.642916	-0.202662	0.0224095
CD81_MOUSE	CD81 antigen (26 kDa cell surface protein TAPA-1) (Target of the antiproliferative antibody 1) (CD antigen CD81)	19.4643	19.2943	19.4588	19.5888	19.4888	19.5226	19.5128	19.6149	19.3742	0.112908	0.348238	0.687019	0.294583	-0.157204	-1.86368	-0.212077	1.09315	0.0892391	0.428094	0.329535	1.35463	-1.06169	-0.0947987	0.0328014
CD82_MOUSE	CD82 antigen (C33 antigen) (IA4) (Inducible membrane protein R2) (Metastasis suppressor Kangai-1 homolog) (CD antigen CD82)	18.2704	18.3046	18.4666	18.5687	18.3646	18.4116	19.4498	19.374	19.3797	0.306936	8.5717e-05	0.000136384	1.48677e-05	-0.906215	-0.8391	-0.521345	-0.321021	-0.721414	-0.629129	1.40816	1.25945	1.27062	-1.05398	-0.952894
CD9_MOUSE	CD9 antigen (CD antigen CD9)	20.6532	21.2547	20.7304	21.4568	21.1845	21.4381	21.9472	22.2958	22.0297	0.0824489	0.00498716	0.00594226	0.00206104	-1.397	-0.333496	-1.26042	0.0237464	-0.457589	-0.0093336	0.890645	1.50693	1.03653	-1.21148	-0.731086
CD97_MOUSE	CD97 antigen (CD antigen CD97)	21.7764	21.7472	21.7726	21.8522	21.8262	21.8463	21.8297	21.8453	21.7485	0.00323608	0.247585	0.338362	0.072338	-0.658459	-1.33299	-0.746009	1.09002	0.491055	0.954582	0.571252	0.932847	-1.3023	-0.0424315	0.0336919
CDA7L_MOUSE	Cell division cycle-associated 7-like protein (Transcription factor RAM2)	18.2561	18.2691	18.2703	18.0867	18.1674	18.1614	18.0031	18.0824	18.0323	0.00862848	0.000664102	0.0462669	0.000555886	1.05634	1.1835	1.19447	-0.593894	0.192901	0.133971	-1.40789	-0.635811	-1.12358	0.225882	0.0992362
CDAC1_MOUSE	Cytidine and dCMP deaminase domain-containing protein 1	17.3661	17.6119	17.4849	17.5275	17.5978	17.69	17.6039	17.609	17.5964	0.239881	0.179544	0.968452	0.21456	-2.11864	0.495929	-0.854686	-0.401624	0.34553	1.32647	0.410749	0.465136	0.331134	-0.115448	0.00198525
CDAN1_MOUSE	Codanin-1	19.9393	19.9874	19.9015	19.7368	19.5945	19.5662	19.6232	19.5309	19.6609	0.00601362	0.00182033	0.695289	0.00192431	1.22608	1.50348	1.00812	0.0580077	-0.762751	-0.925791	-0.597241	-1.12989	-0.380007	0.337772	0.0275428
CDC16_MOUSE	Cell division cycle protein 16 homolog (Anaphase-promoting complex subunit 6) (APC6) (Cyclosome subunit 6)	20.7119	20.713	20.8276	20.6651	20.5673	20.536	20.4548	20.439	20.3887	0.0418384	0.00171315	0.0206963	0.001632	0.824231	0.831361	1.60189	0.50961	-0.147499	-0.357924	-0.903732	-1.00987	-1.34806	0.323358	0.161991
CDC23_MOUSE	Cell division cycle protein 23 homolog (Anaphase-promoting complex subunit 8) (APC8) (Cyclosome subunit 8)	20.4301	20.4184	20.5626	20.4666	20.4604	20.2855	20.1382	20.0644	20.0222	0.428647	0.00231582	0.00855017	0.00211616	0.577324	0.517646	1.25011	0.76272	0.730984	-0.157549	-0.905623	-1.2808	-1.49481	0.39543	0.329228
CDC26_MOUSE	Anaphase-promoting complex subunit CDC26 (Cell division cycle protein 26 homolog)	20.7563	20.729	20.7568	20.5889	20.7502	20.7004	20.3223	20.1942	20.1997	0.236798	0.000287228	0.00224356	0.000124932	0.818519	0.707187	0.820288	0.136961	0.793692	0.590721	-0.948903	-1.47041	-1.44805	0.508654	0.441147
CDC27_MOUSE	Cell division cycle protein 27 homolog	19.4747	19.6524	19.679	19.419	19.3573	19.4715	19.3199	19.3847	19.5536	0.061311	0.125873	0.966504	0.105821	-0.034702	1.36795	1.57845	-0.474391	-0.96226	-0.0599813	-1.25687	-0.745876	0.587681	0.18266	-0.00344353
CDC37_MOUSE	Hsp90 co-chaperone Cdc37 (Hsp90 chaperone protein kinase-targeting subunit) (p50Cdc37) [Cleaved into: Hsp90 co-chaperone Cdc37, N-terminally processed]	22.8237	22.8511	22.789	22.8146	22.8313	22.8209	22.8151	22.7582	22.7752	0.960456	0.193879	0.0878236	0.256092	0.512068	1.4502	-0.679407	0.198872	0.770524	0.414494	0.214788	-1.73256	-1.14897	0.0384273	0.0394103
CDC42_MOUSE	Cell division control protein 42 homolog (G25K GTP-binding protein)	23.7615	23.9102	23.7436	24.458	24.179	24.2618	24.4214	24.0391	23.8583	0.00728546	0.158776	0.355938	0.0512907	-1.13171	-0.586924	-1.19744	1.42076	0.398404	0.70173	1.28635	-0.114403	-0.776774	-0.301201	0.193361
CDC5L_MOUSE	Cell division cycle 5-like protein (Cdc5-like protein)	21.6602	21.5866	21.672	21.6234	21.6552	21.6491	21.3912	21.3274	21.3777	0.922167	0.00114605	0.000216623	7.73961e-05	0.787266	0.265441	0.870593	0.525994	0.751424	0.708785	-1.12073	-1.57253	-1.21625	0.274175	0.277132
CDC73_MOUSE	Parafibromin (Cell division cycle protein 73 homolog) (Hyperparathyroidism 2 protein homolog)	21.2067	21.2031	21.2258	21.1386	21.1484	21.0998	20.9704	20.9354	20.9328	0.0072322	4.5275e-05	0.000672707	1.36395e-05	0.933164	0.902453	1.0929	0.360746	0.443164	0.0347958	-1.0529	-1.34628	-1.36804	0.265651	0.182739
CDCA2_MOUSE	Cell division cycle-associated protein 2	15.7505	15.9626	15.6993	15.7502	15.6847	15.9554	15.7512	15.648	15.7515	0.951603	0.376036	0.418124	0.64059	-0.197518	1.69942	-0.655587	-0.200342	-0.786329	1.63433	-0.191183	-1.11427	-0.18852	0.087233	0.079828
CDCP1_MOUSE	CUB domain-containing protein 1 (Membrane glycoprotein gp140) (Transmembrane and associated with src kinases) (CD antigen CD318)	17.7542	17.8433	17.7761	17.8935	17.8128	17.9082	18.0172	18.031	17.9183	0.115047	0.0113126	0.0642765	0.0107226	-1.3263	-0.414949	-1.10212	0.0988305	-0.727265	0.249381	1.36407	1.50615	0.352191	-0.197605	-0.117325
CDIPT_MOUSE	CDP-diacylglycerol--inositol 3-phosphatidyltransferase (EC 2.7.8.11) (Phosphatidylinositol synthase) (PI synthase) (PtdIns synthase)	20.0802	20.001	19.8622	20.0305	19.8904	19.7384	19.9746	20.1933	20.343	0.421117	0.203328	0.105577	0.146753	0.37433	-0.0644692	-0.833041	0.0989573	-0.676452	-1.518	-0.210491	1.00006	1.82911	-0.189167	-0.283835
CDK1_MOUSE	Cyclin-dependent kinase 1 (CDK1) (EC 2.7.11.22) (EC 2.7.11.23) (Cell division control protein 2 homolog) (Cell division protein kinase 1) (p34 protein kinase)	20.4537	20.3496	20.4602	19.7888	19.7988	19.7617	19.6869	19.7117	19.7254	6.9869e-05	4.5229e-05	0.00897282	9.45113e-07	1.41594	1.11093	1.435	-0.533425	-0.504145	-0.61299	-0.832385	-0.759459	-0.719462	0.713175	0.0751179
CDK12_MOUSE	Cyclin-dependent kinase 12 (EC 2.7.11.22) (EC 2.7.11.23) (Cdc2-related kinase, arginine/serine-rich) (CrkRS) (Cell division cycle 2-related protein kinase 7) (CDC2-related protein kinase 7) (Cell division protein kinase 12)	19.8795	19.9943	19.9348	19.9709	19.7518	19.7887	19.6548	19.7623	19.6652	0.259236	0.00706919	0.132512	0.0315243	0.447432	1.34776	0.880805	1.16436	-0.554283	-0.265073	-1.31518	-0.472299	-1.23351	0.242109	0.143047
CDK13_MOUSE	Cyclin-dependent kinase 13 (EC 2.7.11.22) (EC 2.7.11.23) (CDC2-related protein kinase 5) (Cell division cycle 2-like protein kinase 5) (Cell division protein kinase 13)	19.4236	19.558	19.4979	19.6234	19.6164	19.6009	19.4818	19.3923	19.3392	0.0379165	0.194114	0.00768546	0.0126036	-0.773527	0.524117	-0.0562311	1.15572	1.08741	0.93841	-0.211818	-1.07562	-1.58847	0.088737	0.20913
CDK14_MOUSE	Cyclin-dependent kinase 14 (EC 2.7.11.22) (Cell division protein kinase 14) (Serine/threonine-protein kinase PFTAIRE-1)	19.42	19.448	19.6194	19.6178	19.5828	19.5624	19.7228	19.6127	19.7158	0.226761	0.0588267	0.0697539	0.0585713	-1.63537	-1.36523	0.293235	0.277747	-0.060294	-0.258329	1.29327	0.228888	1.22608	-0.187974	-0.0960998
CDK16_MOUSE	Cyclin-dependent kinase 16 (EC 2.7.11.22) (CRK5) (Cell division protein kinase 16) (PCTAIRE-motif protein kinase 1) (Serine/threonine-protein kinase PCTAIRE-1)	19.314	19.2885	19.3808	19.2958	19.2525	19.2856	19.2658	19.3383	19.2687	0.17714	0.36757	0.65627	0.38087	0.376312	-0.257722	2.03638	-0.0772677	-1.15363	-0.330931	-0.822017	0.979556	-0.750677	0.0368382	-0.0129853
CDK17_MOUSE	Cyclin-dependent kinase 17 (EC 2.7.11.22) (Cell division protein kinase 17) (PCTAIRE-motif protein kinase 2) (Serine/threonine-protein kinase PCTAIRE-2)	20.894	20.9056	20.9602	20.9411	21.0161	21.0106	21.123	21.1674	21.1047	0.0934758	0.00156234	0.00951178	0.00156006	-1.21175	-1.09384	-0.540662	-0.734599	0.0251841	-0.0309842	1.1073	1.55743	0.921917	-0.211755	-0.142435
CDK18_MOUSE	Cyclin-dependent kinase 18 (EC 2.7.11.22) (Cell division protein kinase 18) (PCTAIRE-motif protein kinase 3) (Serine/threonine-protein kinase PCTAIRE-3)	18.0514	18.0495	18.1812	18.4017	18.4379	18.3833	18.3983	18.5765	18.4296	0.00250996	0.00594792	0.350143	0.00152323	-1.47193	-1.48181	-0.768954	0.424496	0.620661	0.325046	0.406209	1.37081	0.575469	-0.374073	-0.0604834
CDK19_MOUSE	Cyclin-dependent kinase 19 (EC 2.7.11.22) (CDC2-related protein kinase 6) (Cell division cycle 2-like protein kinase 6) (Cell division protein kinase 19)	18.0822	17.9706	18.1973	18.2018	18.2511	18.2413	18.2574	18.2757	18.1341	0.0922174	0.153719	0.857488	0.124899	-0.967476	-2.08111	0.182394	0.227215	0.719087	0.621421	0.782334	0.965031	-0.4489	-0.139056	0.00899036
CDK2_MOUSE	Cyclin-dependent kinase 2 (EC 2.7.11.22) (Cell division protein kinase 2)	19.7497	19.7856	19.8308	19.532	19.5753	19.473	19.3624	19.491	19.509	0.00228531	0.00295346	0.256108	0.0012249	0.992982	1.21622	1.49744	-0.359716	-0.090279	-0.726398	-1.4132	-0.614348	-0.502698	0.334556	0.0726228
CDK20_MOUSE	Cyclin-dependent kinase 20 (EC 2.7.11.22) (CDK-activating kinase p42) (CAK-kinase p42) (CDK-related protein kinase PNQLARE) (Cell cycle-related kinase) (Cell division protein kinase 20) (Cyclin-dependent protein kinase H) (Cyclin-kinase-activating kinase p42)	15.7379	15.9883	15.8291	15.9071	15.8292	15.9804	15.784	15.8947	15.97	0.562333	0.749435	0.760743	0.817812	-1.5718	1.19675	-0.563476	0.298405	-0.563153	1.1096	-1.06194	0.161327	0.994284	-0.0311127	0.0226421
CDK4_MOUSE	Cyclin-dependent kinase 4 (EC 2.7.11.22) (CRK3) (Cell division protein kinase 4) (PSK-J3)	20.6706	20.7877	20.754	20.7046	20.8564	20.6304	20.4603	20.5215	20.3868	0.930831	0.00574494	0.02361	0.0109591	0.186261	0.931657	0.717119	0.402861	1.36951	-0.0698222	-1.15308	-0.763408	-1.62109	0.281189	0.274255
CDK5_MOUSE	Cyclin-dependent-like kinase 5 (EC 2.7.11.1) (CR6 protein kinase) (CRK6) (Cell division protein kinase 5) (Serine/threonine-protein kinase PSSALRE) (Tau protein kinase II catalytic subunit) (TPKII catalytic subunit)	21.4912	21.392	21.5464	21.4777	21.6094	21.5936	21.509	21.5592	21.5311	0.24404	0.299109	0.570203	0.327829	-0.486919	-1.99018	0.350106	-0.691253	1.30609	1.06684	-0.217199	0.544631	0.117887	-0.0565466	0.0271785
CDK6_MOUSE	Cyclin-dependent kinase 6 (EC 2.7.11.22) (CR2 protein kinase) (CRK2) (Cell division protein kinase 6) (Serine/threonine-protein kinase PLSTIRE)	20.7922	20.8554	20.8076	20.9781	21.0599	21.0351	20.5597	20.5578	20.4559	0.00259856	0.00169562	0.000284915	3.44087e-05	0.0141685	0.299859	0.0837363	0.854526	1.22423	1.11214	-1.03697	-1.04541	-1.50627	0.293948	0.499906
CDK7_MOUSE	Cyclin-dependent kinase 7 (EC 2.7.11.22) (EC 2.7.11.23) (39 kDa protein kinase) (P39 Mo15) (CDK-activating kinase) (CR4 protein kinase) (CRK4) (Cell division protein kinase 7) (Protein-tyrosine kinase MPK-7) (TFIIH basal transcription factor complex kinase subunit)	19.8096	19.68	19.6864	19.476	19.369	19.2796	19.2963	19.2915	19.3723	0.00772963	0.00122344	0.429846	0.00117437	1.66991	1.02617	1.0581	0.0128934	-0.518657	-0.962703	-0.879913	-0.903446	-0.502357	0.405273	0.0548368
CDK9_MOUSE	Cyclin-dependent kinase 9 (EC 2.7.11.22) (EC 2.7.11.23) (Cell division protein kinase 9)	20.7901	20.7816	20.7695	20.79	20.7103	20.7352	20.4881	20.493	20.4939	0.220617	1.31356e-06	0.000426346	1.12845e-05	0.852738	0.790736	0.703374	0.851989	0.274768	0.454644	-1.33543	-1.29994	-1.29288	0.288734	0.253513
CDKA1_MOUSE	Cyclin-dependent kinase 2-associated protein 1 (CDK2-associated protein 1) (Deleted in oral cancer 1) (DOC-1) (Putative oral cancer suppressor)	16.4621	16.6651	16.4573	16.2649	16.6025	16.5492	15.4716	15.7655	15.4966	0.67808	0.0012239	0.00314925	0.000548459	0.559575	0.981427	0.549679	0.149941	0.85144	0.74059	-1.49835	-0.887786	-1.44652	0.950263	0.894321
CDKAL_MOUSE	Threonylcarbamoyladenosine tRNA methylthiotransferase (EC 2.8.4.5) (CDK5 regulatory subunit-associated protein 1-like 1) (tRNA-t(6)A37 methylthiotransferase)	18.5817	18.6707	18.5924	18.5561	18.5411	18.4823	18.407	18.4293	18.4817	0.0697997	0.00796191	0.0507203	0.00744207	0.648686	1.70394	0.776489	0.345994	0.167556	-0.528178	-1.42117	-1.15707	-0.536242	0.175639	0.0872023
CDKL5_MOUSE	Cyclin-dependent kinase-like 5 (EC 2.7.11.22)	19.0246	19.1532	19.1112	19.1154	19.1058	19.2161	19.388	19.339	19.4243	0.393878	0.00314062	0.00523711	0.0017763	-1.29549	-0.389978	-0.685564	-0.656393	-0.723884	0.0525014	1.26292	0.91774	1.51815	-0.287413	-0.238014
CDN1B_MOUSE	Cyclin-dependent kinase inhibitor 1B (Cyclin-dependent kinase inhibitor p27) (p27Kip1)	20.5424	20.6001	20.5883	20.5683	20.6436	20.6813	20.6202	20.6472	20.6459	0.223053	0.0364973	0.855369	0.175986	-1.64922	-0.343706	-0.609584	-1.06187	0.641112	1.49533	0.111693	0.722503	0.693732	-0.0608295	-0.00667654
CDN1C_MOUSE	Cyclin-dependent kinase inhibitor 1C (Cyclin-dependent kinase inhibitor p57) (p57Kip2)	19.4382	19.3051	19.3103	19.1444	19.1931	19.2306	19.1447	19.0368	19.1145	0.0321312	0.00954035	0.0896123	0.00477233	1.84197	0.75266	0.795588	-0.561632	-0.163257	0.143522	-0.559575	-1.44267	-0.806605	0.252534	0.090742
CDN2C_MOUSE	Cyclin-dependent kinase 4 inhibitor C (Cyclin-dependent kinase 6 inhibitor) (p18-INK4c) (p18-INK6)	20.8507	21.0908	20.9098	21.2593	21.3454	21.4154	20.9748	20.9876	20.9742	0.0102308	0.714157	0.00134891	0.00233438	-1.18333	0.00494086	-0.890451	0.838773	1.26491	1.61151	-0.568837	-0.505716	-0.571799	-0.0284584	0.361145
CDR2_MOUSE	Cerebellar degeneration-related protein 2	16.8288	17.053	16.9886	16.7827	16.6434	16.8082	16.9354	16.7824	16.8779	0.0651951	0.317409	0.150837	0.0887016	-0.217234	1.59707	1.07656	-0.589783	-1.71685	-0.383623	0.645805	-0.592442	0.180495	0.091552	-0.120452
CDR2L_MOUSE	Cerebellar degeneration-related protein 2-like	20.471	20.5213	20.5185	20.4653	20.5424	20.543	20.4586	20.3882	20.3257	0.685132	0.0538854	0.0526719	0.0351964	0.00769233	0.692128	0.652993	-0.0701547	0.979223	0.987489	-0.161232	-1.11906	-1.96908	0.112765	0.126088
CDS2_MOUSE	Phosphatidate cytidylyltransferase 2 (EC 2.7.7.41) (CDP-DAG synthase 2) (CDP-DG synthase 2) (CDP-diacylglycerol synthase 2) (CDS 2) (CDP-diglyceride pyrophosphorylase 2) (CDP-diglyceride synthase 2) (CTP:phosphatidate cytidylyltransferase 2)	19.0427	19.1437	19.0423	19.2641	19.2207	19.1771	19.4146	19.5141	19.5114	0.0264613	0.00100894	0.00326897	0.000238507	-1.18117	-0.629434	-1.18325	0.0281667	-0.2091	-0.447032	0.849891	1.39335	1.37858	-0.403759	-0.259367
CDV3_MOUSE	Protein CDV3 (Carnitine deficiency-associated protein 3) (Tyrosine-phosphorylated protein 36) (TPP36)	22.5331	22.4874	22.446	22.5013	22.4705	22.5217	22.2688	22.1056	22.1462	0.774326	0.00462119	0.00319255	0.000587025	0.874552	0.601237	0.354076	0.684213	0.50027	0.806091	-0.704575	-1.67913	-1.43674	0.315328	0.324297
CDYL_MOUSE	Chromodomain Y-like protein (CDY-like) (EC 2.3.1.48)	19.6063	19.5362	19.6127	19.3541	19.5167	19.3816	19.3226	19.3819	19.2986	0.0400827	0.00197602	0.212076	0.00667416	1.31015	0.738431	1.36256	-0.746762	0.579985	-0.521875	-1.00327	-0.51987	-1.19935	0.250678	0.0831219
CE022_MOUSE	UPF0489 protein C5orf22 homolog	17.6511	17.6465	17.7375	17.3442	17.4679	17.3604	17.3197	17.3098	17.3549	0.0041538	0.000426324	0.202284	0.000345259	1.10574	1.07837	1.62136	-0.725502	0.012691	-0.628597	-0.871861	-0.930796	-0.661411	0.350232	0.0627145
CE024_MOUSE	UPF0461 protein C5orf24 homolog	19.7095	19.9064	19.725	19.8508	19.9212	19.9772	19.3204	19.384	19.2703	0.135925	0.00307995	0.000274589	0.000244824	0.128506	0.839292	0.184468	0.638309	0.892642	1.09476	-1.27554	-1.04606	-1.45637	0.45538	0.591474
CE030_MOUSE	UNC119-binding protein C5orf30 homolog	15.5356	15.6716	15.7781	15.9883	15.6774	16.0327	15.7276	15.8488	15.677	0.146032	0.361009	0.29377	0.193641	-1.46356	-0.617189	0.0453279	1.35349	-0.581131	1.62995	-0.26878	0.485553	-0.583656	-0.0893653	0.148315
CE051_MOUSE	UPF0600 protein C5orf51 homolog	18.7198	18.7717	18.7276	18.9676	18.8786	18.8483	18.8663	18.9147	18.7797	0.0156984	0.0559121	0.450139	0.029172	-1.29258	-0.685799	-1.20128	1.60088	0.56191	0.207659	0.418409	0.983667	-0.592871	-0.113882	0.0445737
CE112_MOUSE	Centrosomal protein of 112 kDa (Cep112) (Coiled-coil domain-containing protein 46)	20.6292	20.593	20.6928	20.6584	20.6386	20.6894	20.4166	20.4773	20.4048	0.507522	0.00504862	0.00103709	0.000818742	0.449311	0.133164	1.00519	0.704385	0.531211	0.975286	-1.4083	-0.878508	-1.51174	0.205431	0.229201
CE120_MOUSE	Centrosomal protein of 120 kDa (Cep120) (Coiled-coil domain-containing protein 100)	18.5022	18.5233	18.4785	18.4837	18.5303	18.5899	18.5684	18.6159	18.5593	0.374533	0.0215463	0.258676	0.0963118	-0.773744	-0.330207	-1.27006	-1.16156	-0.183284	1.06656	0.615418	1.61244	0.424439	-0.0798391	-0.0465501
CE128_MOUSE	Centrosomal protein of 128 kDa (Cep128)	21.3312	21.3575	21.3045	21.2828	21.2964	21.3825	21.4874	21.5072	21.5457	0.777983	0.00135535	0.00563123	0.00139727	-0.573457	-0.309641	-0.84038	-1.05857	-0.921965	-0.0583623	0.993227	1.19166	1.57749	-0.182389	-0.192876
CE162_MOUSE	Centrosomal protein of 162 kDa (Cep162) (Protein QN1 homolog)	18.9165	19.052	18.9487	18.8473	18.852	18.9249	18.8835	18.8281	18.8857	0.111406	0.0768135	0.789789	0.0665805	0.180159	2.1735	0.653495	-0.839373	-0.770127	0.303626	-0.306442	-1.12161	-0.273228	0.106643	0.00895565
CE164_MOUSE	Centrosomal protein of 164 kDa (Cep164)	18.8055	18.7679	18.8222	18.6605	18.7868	18.7499	18.9296	18.8897	18.8373	0.18029	0.0492859	0.0292013	0.0238426	0.000196026	-0.477558	0.211986	-1.83976	-0.237078	-0.705982	1.57527	1.0692	0.403729	-0.0870142	-0.153122
CE170_MOUSE	Centrosomal protein of 170 kDa (Cep170)	21.8848	21.9107	21.8971	21.9453	22.0752	22.0421	21.8868	21.9385	21.8964	0.0359932	0.609476	0.0541625	0.0196135	-0.815653	-0.445412	-0.639985	0.0482778	1.90501	1.43239	-0.786924	-0.0480312	-0.649667	-0.00971319	0.1136
CE290_MOUSE	Centrosomal protein of 290 kDa (Cep290) (Bardet-Biedl syndrome 14 protein homolog) (Nephrocystin-6)	19.8303	19.7442	19.8417	19.9017	19.9154	19.9191	20.7192	20.5917	20.5957	0.0268328	8.96475e-05	6.78527e-05	2.4479e-06	-0.729825	-0.94846	-0.700987	-0.548424	-0.513684	-0.504345	1.52778	1.20387	1.21407	-0.830122	-0.723443
CEAM1_MOUSE	Carcinoembryonic antigen-related cell adhesion molecule 1 (Biliary glycoprotein 1) (BGP-1) (Biliary glycoprotein D) (MHVR1) (Murine hepatitis virus receptor) (MHV-R) (CD antigen CD66a)	18.2743	18.371	18.6111	18.4729	18.5551	18.5922	18.9698	18.9821	18.8822	0.317	0.00742829	0.0010192	0.00282297	-1.40138	-1.02527	-0.0911525	-0.628801	-0.309041	-0.164679	1.30453	1.35207	0.963714	-0.525893	-0.404637
CEBPA_MOUSE	CCAAT/enhancer-binding protein alpha (C/EBP alpha)	17.7569	17.8691	17.7668	17.7908	17.922	17.9647	18.0024	17.805	17.8789	0.208959	0.22271	0.971554	0.349446	-1.18674	0.0825498	-1.07441	-0.802579	0.679775	1.16207	1.58869	-0.642383	0.19303	-0.0978451	-0.00295098
CEBPB_MOUSE	CCAAT/enhancer-binding protein beta (C/EBP beta) (AGP/EBP) (Interleukin-6-dependent-binding protein) (IL-6DBP) (Liver-enriched transcriptional activator) (LAP)	20.9531	21.0581	21.0227	20.9888	21.0293	21.1287	20.6873	20.7758	20.5357	0.507592	0.0107858	0.00934336	0.00334437	0.223772	0.755389	0.576249	0.404404	0.60969	1.11256	-1.12103	-0.67305	-1.88798	0.345069	0.382705
CEBPG_MOUSE	CCAAT/enhancer-binding protein gamma (C/EBP gamma) (Granulocyte colony-stimulating factor promoter element 1-binding protein) (GPE1-BP) (GPE1-binding protein) (Immunoglobulin enhancer-binding protein 1) (IG/EBP-1)	17.5163	17.551	17.603	17.4894	17.5139	17.3614	17.5704	17.6206	17.5838	0.130141	0.300209	0.0511069	0.0508683	-0.231856	0.211763	0.877299	-0.575905	-0.262339	-2.21437	0.460742	1.1029	0.631766	-0.0348598	-0.136709
CEBPZ_MOUSE	CCAAT/enhancer-binding protein zeta (CCAAT-box-binding transcription factor) (CBF) (CCAAT-binding factor)	18.6583	18.6862	18.6249	18.5124	18.6384	18.5357	18.4475	18.2917	18.4119	0.0910081	0.00562756	0.0429565	0.00593153	0.94124	1.15205	0.687977	-0.164356	0.790023	0.0121984	-0.656335	-1.83688	-0.925925	0.272805	0.1785
CECR5_MOUSE	Cat eye syndrome critical region protein 5 homolog	20.0622	20.0152	20.0025	20.0743	20.1158	20.0011	20.2829	20.2973	20.2323	0.385611	0.000804182	0.00597887	0.00106211	-0.485529	-0.877731	-0.98336	-0.384592	-0.0386531	-0.995105	1.3559	1.47559	0.933482	-0.24418	-0.207092
CELF1_MOUSE	CUGBP Elav-like family member 1 (CELF-1) (50 kDa nuclear polyadenylated RNA-binding protein) (Brain protein F41) (Bruno-like protein 2) (CUG triplet repeat RNA-binding protein 1) (CUG-BP1) (CUG-BP- and ETR-3-like factor 1) (Deadenylation factor CUG-BP) (Deadenylation factor EDEN-BP) (Embryo deadenylation element-binding protein homolog) (EDEN-BP homolog) (RNA-binding protein BRUNOL-2)	21.7011	21.5879	21.6805	21.6299	21.7646	21.6738	21.5864	21.6094	21.4976	0.566763	0.131847	0.0751775	0.118591	0.823163	-0.625677	0.559637	-0.0881648	1.63497	0.473327	-0.645068	-0.350703	-1.78148	0.0920676	0.124968
CELF2_MOUSE	CUGBP Elav-like family member 2 (CELF-2) (Bruno-like protein 3) (CUG triplet repeat RNA-binding protein 2) (CUG-BP2) (CUG-BP- and ETR-3-like factor 2) (ELAV-type RNA-binding protein 3) (ETR-3) (mETR-3) (Neuroblastoma apoptosis-related RNA-binding protein) (mNapor) (RNA-binding protein BRUNOL-3)	22.1096	22.0445	21.9737	21.964	22.0831	22.0567	21.769	21.8588	21.7751	0.888799	0.00773553	0.00724224	0.00525747	1.15547	0.654773	0.109878	0.0356205	0.952244	0.748878	-1.46478	-0.774281	-1.4178	0.241599	0.233655
CELR1_MOUSE	Cadherin EGF LAG seven-pass G-type receptor 1	16.9176	17.2274	17.0799	17.2731	17.2381	17.2964	17.2913	17.2102	17.3	0.0999107	0.110207	0.953792	0.0777796	-2.2509	0.186067	-0.974227	0.545375	0.26967	0.728663	0.688272	0.0505621	0.756519	-0.192152	0.00204908
CENPB_MOUSE	Major centromere autoantigen B (Centromere protein B) (CENP-B)	17.7694	17.8647	17.8891	17.6891	17.7328	17.7366	17.5163	17.484	17.4549	0.0372515	0.00093325	0.000556117	0.000173222	0.543002	1.13424	1.28623	0.0447781	0.315891	0.33965	-1.02747	-1.22797	-1.40837	0.356001	0.234429
CENPC_MOUSE	Centromere protein C (CENP-C) (Centromere autoantigen C) (Centromere protein C 1) (CENP-C 1)	16.4562	16.7453	16.7805	16.6523	16.9161	16.8401	16.4148	16.4955	16.368	0.333147	0.0983456	0.0122534	0.0377584	-0.860593	0.571998	0.746771	0.111007	1.41852	1.04202	-1.06595	-0.665873	-1.2979	0.234564	0.37669
CENPH_MOUSE	Centromere protein H (CENP-H)	16.7694	16.8594	16.8691	16.4308	16.5257	16.6651	16.4819	16.4046	16.4653	0.0176837	0.00063894	0.279688	0.0027265	0.868625	1.3528	1.40472	-0.952885	-0.44206	0.307493	-0.67794	-1.09382	-0.766933	0.382012	0.0899278
CENPJ_MOUSE	Centromere protein J (CENP-J)	15.1186	15.1214	15.3339	15.0501	15.086	15.3877	15.2434	15.1885	15.1001	0.902846	0.874216	0.981849	0.990236	-0.532117	-0.508745	1.30209	-1.11595	-0.810455	1.76025	0.531161	0.0635313	-0.689764	0.0139376	-0.00278071
CENPT_MOUSE	Centromere protein T (CENP-T)	15.6279	15.6768	15.4065	15.4168	15.4265	15.5649	15.3062	15.2994	15.0722	0.351553	0.0383361	0.0547672	0.0334357	1.10344	1.36533	-0.0822768	-0.0275368	0.0244373	0.765786	-0.619626	-0.656295	-1.87326	0.344506	0.24345
CENPU_MOUSE	Centromere protein U (CENP-U) (MLF1-interacting protein)	16.2466	16.2652	16.2071	16.1965	16.2296	16.2284	16.2833	16.1413	16.1663	0.34918	0.415341	0.662667	0.518193	0.621225	1.02733	-0.244433	-0.47564	0.247593	0.222323	1.42419	-1.68531	-1.13727	0.0426825	0.0212105
CENPV_MOUSE	Centromere protein V (CENP-V) (Proline-rich protein 6)	20.4158	20.5284	20.5066	20.5712	20.7318	20.7246	21.0171	21.0685	20.9706	0.0374193	0.00027642	0.00450181	0.000213453	-1.28128	-0.816174	-0.906024	-0.639272	0.0236772	-0.00598379	1.2016	1.41372	1.00974	-0.535142	-0.342844
CEP19_MOUSE	Centrosomal protein of 19 kDa (Cep19)	18.3564	18.3114	18.2675	18.2561	18.1554	18.3289	18.2185	18.2245	18.2263	0.313964	0.0262577	0.662272	0.209227	1.52013	0.806111	0.110492	-0.0704778	-1.66755	1.08363	-0.667016	-0.571494	-0.54382	0.0886665	0.0237043
CEP41_MOUSE	Centrosomal protein of 41 kDa (Cep41) (Testis-specific gene A14 protein)	18.617	18.7157	18.484	18.5711	18.5615	18.6566	18.5431	18.7023	18.8859	0.906495	0.430308	0.332505	0.518562	-0.170214	0.651302	-1.27723	-0.552241	-0.632868	0.159029	-0.785356	0.539517	2.06806	-0.104854	-0.114062
CEP44_MOUSE	Centrosomal protein of 44 kDa (Cep44)	17.6576	17.9471	18.1769	17.9173	17.8391	17.823	17.9256	17.7919	17.858	0.682346	0.680721	0.979872	0.828281	-1.59186	0.46341	2.09477	0.251712	-0.303246	-0.417802	0.311056	-0.638651	-0.169391	0.0687048	0.00129822
CEP55_MOUSE	Centrosomal protein of 55 kDa (Cep55)	18.5721	18.4571	18.5671	17.9206	18.0575	17.9452	17.4808	17.3495	17.339	0.000588563	4.2179e-05	0.000709619	3.81546e-06	1.21659	0.985905	1.20662	-0.0898847	0.18463	-0.0406405	-0.971838	-1.2352	-1.25618	1.14237	0.584675
CEP57_MOUSE	Centrosomal protein of 57 kDa (Cep57) (Testis-specific protein 57) (Translokin)	18.6797	18.7152	18.7384	18.78	18.8313	18.8066	18.8865	18.8575	18.8261	0.0137263	0.00395482	0.0907938	0.00218812	-1.62563	-1.1087	-0.770344	-0.164425	0.583629	0.223735	1.38827	0.964886	0.508585	-0.145595	-0.0507421
CEP63_MOUSE	Centrosomal protein of 63 kDa (Cep63)	16.9159	16.7867	16.682	16.5224	16.593	16.5221	16.2466	16.4054	16.3275	0.0254458	0.004588	0.013098	0.00175662	1.6683	1.0699	0.584725	-0.154534	0.172572	-0.1557	-1.43168	-0.696473	-1.05712	0.468366	0.219323
CEP68_MOUSE	Centrosomal protein of 68 kDa (Cep68)	18.1064	18.1744	18.1239	18.039	18.1872	18.208	17.9493	17.9302	17.9109	0.871959	0.000909937	0.0168449	0.00637173	0.313775	0.898136	0.464131	-0.26595	1.00775	1.18659	-1.03662	-1.20092	-1.36689	0.204805	0.214592
CEP78_MOUSE	Centrosomal protein of 78 kDa (Cep78)	18.2874	17.8293	17.8873	17.6592	17.5984	17.7159	17.7812	17.6494	17.6706	0.080999	0.114718	0.468359	0.0648789	2.3888	0.203984	0.480733	-0.607218	-0.89698	-0.336608	-0.0255969	-0.654111	-0.553004	0.30098	-0.0425021
CEP83_MOUSE	Centrosomal protein of 83 kDa (Cep83) (Coiled-coil domain-containing protein 41)	19.6633	19.5511	19.7022	19.6253	19.5982	19.6574	19.9136	19.958	19.8869	0.818363	0.00489186	0.000405268	0.000754365	-0.433146	-1.1788	-0.174289	-0.685465	-0.865306	-0.472208	1.23038	1.52588	1.05295	-0.28065	-0.292525
CEP85_MOUSE	Centrosomal protein of 85 kDa (Cep85) (Coiled-coil domain-containing protein 21)	17.5906	17.6297	17.599	17.4559	17.5596	17.5363	17.3855	17.1817	17.2863	0.0566137	0.0058302	0.0251269	0.00323695	0.779878	1.03145	0.833691	-0.0870028	0.580086	0.430225	-0.539874	-1.85072	-1.17773	0.321921	0.232717
CEP89_MOUSE	Centrosomal protein of 89 kDa (Cep89) (Coiled-coil domain-containing protein 123)	17.7822	17.9628	17.8219	17.7303	17.6778	17.8313	17.7499	17.6775	17.7135	0.198614	0.0726663	0.544405	0.124481	0.113206	2.10205	0.550668	-0.458413	-1.03589	0.653977	-0.24202	-1.0401	-0.64348	0.142024	0.0328538
CEP95_MOUSE	Centrosomal protein of 95 kDa (Cep95) (Coiled-coil domain-containing protein 45)	19.1954	19.2543	19.2363	19.2491	19.2843	19.2771	19.4019	19.421	19.4555	0.112313	0.00108602	0.00120342	0.000178382	-1.21541	-0.582012	-0.775308	-0.63754	-0.258215	-0.336341	1.00729	1.21309	1.58444	-0.197475	-0.155963
CEP97_MOUSE	Centrosomal protein of 97 kDa (Cep97) (Leucine-rich repeat and IQ domain-containing protein 2)	19.5082	19.4787	19.5688	19.4451	19.524	19.464	19.3959	19.4339	19.4435	0.315578	0.0357985	0.128648	0.046892	0.656917	0.09664	1.80574	-0.539439	0.95708	-0.182284	-1.47194	-0.753054	-0.56966	0.094126	0.0532696
CERK1_MOUSE	Ceramide kinase (mCERK) (EC 2.7.1.138) (Acylsphingosine kinase)	15.699	15.9608	15.8207	15.9227	15.823	15.831	15.7392	15.726	15.5562	0.715931	0.185741	0.0508123	0.140441	-0.714862	1.42271	0.279499	1.11221	0.297788	0.363312	-0.386477	-0.493786	-1.88039	0.153016	0.185103
CERS2_MOUSE	Ceramide synthase 2 (CerS2) (LAG1 longevity assurance homolog 2) (Translocating chain-associating membrane protein homolog 3) (TRAM homolog 3)	18.6844	18.6469	18.7471	18.9005	19.0106	18.7696	18.7501	18.8868	18.7043	0.0565435	0.231324	0.270913	0.103855	-0.879018	-1.19468	-0.351962	0.93871	1.86464	-0.162838	-0.326624	0.823573	-0.7118	-0.0875973	0.113136
CERS4_MOUSE	Ceramide synthase 4 (CerS4) (LAG1 longevity assurance homolog 4) (Translocating chain-associating membrane protein homolog 1) (TRAM homolog 1)	18.69	18.7264	18.7405	19.0856	19.08	18.9442	18.8174	18.8424	18.781	0.00283864	0.0154339	0.0108313	0.000951982	-1.12272	-0.877129	-0.782021	1.54695	1.50908	0.592358	-0.263408	-0.0940867	-0.509017	-0.0946056	0.223005
[truncated: 7,070 more rows]
