# Supplementary material for: Lipidomics reveals dramatic lipid compositional changes in the maturing postnatal lung
Source: Sci Rep. 2017 Feb 1;7:40555. doi: 10.1038/srep40555 (PMC5286405; doi:10.1038/srep40555)
Supplement: Supplementary Dataset 3 [file srep40555-s4.xls]

## Sheet: Quantified polar metabolites
	Normalized intensities (log2)									T.test - pvalues			Anova	Z-scores									log2(fold-change)
Metabolite	PND7 - R1	PND7 - R2	PND7 - R3	PND14 - R1	PND14 - R2	PND14 - R3	Adult - R1	Adult - R2	Adult - R3	D14 vs D7	Adult vs D14	Adult vs D7	pvalue	PND7 - R1	PND7 - R2	PND7 - R3	PND14 - R1	PND14 - R2	PND14 - R3	Adult - R1	Adult - R2	Adult - R3	log2(PND7/Adult)	log2(PND14/Adult)
1,3-dihydroxyacetone	19.533	20.1815	19.7733	19.1007	19.4434	19.4512	19.3308	20.5399	20.5686	0.0883212	0.127038	0.519507	0.176192	-0.440003	0.768225	0.00765	-1.24522	-0.606916	-0.592259	-0.816608	1.43581	1.48932	-0.317172	-0.814631
1-hexadecanol	21.0733	23.9403	21.7592	20.2515	18.2239	21.9423	22.2604	22.0709	21.5922	0.199377	0.168466	0.765534	0.210397	-0.245277	1.58696	0.193063	-0.770447	-2.06629	0.310055	0.513375	0.392244	0.0863164	0.283123	-1.83527
1-methyl nicotinamide	23.8371	23.5427	23.6676	24.0065	24.0906	23.9123	24.3722	24.4925	24.4262	0.0323298	0.00234798	0.00125259	0.000429924	-0.597122	-1.46929	-1.09935	-0.0951732	0.154005	-0.374226	0.988144	1.34467	1.14834	-0.747828	-0.42714
2,4-dihydroxypyrimidine-5-carboxylic acid	21.0429	20.9473	20.4261	19.5787	19.8011	19.3363	18.3292	18.5858	18.8985	0.0062056	0.0103736	0.000956169	0.000243055	1.40052	1.30363	0.775587	-0.0830235	0.142292	-0.328611	-1.34909	-1.08906	-0.772238	2.20092	0.967549
2,5-dihydropyrazine*	23.4513	23.6422	23.8116	23.1612	23.3465	23.5702	24.4407	24.3059	24.44	0.154882	0.00120779	0.0025643	0.000608181	-0.710563	-0.317763	0.0307774	-1.30766	-0.926239	-0.466019	1.32542	1.04803	1.32401	-0.760492	-1.03624
2-hydroxybutyric acid	20.6627	20.0504	18.6625	19.5947	19.4642	19.7684	17.5065	19.6283	19.3559	0.775158	0.311136	0.34132	0.433423	1.40263	0.716784	-0.837612	0.206386	0.0602503	0.400917	-2.13237	0.244046	-0.0610364	0.961646	0.778834
2-hydroxyglutaric acid	22.4639	22.2313	22.5246	22.2447	22.254	22.5288	22.2293	22.0585	21.6149	0.645518	0.142081	0.0974622	0.109453	0.796295	-0.0267468	1.0113	0.0203962	0.0535851	1.02603	-0.0338175	-0.638507	-2.20853	0.439001	0.374885
3-hydroxybutyric acid	25.4697	25.2135	24.645	24.7088	24.8214	25.0016	21.7909	21.9384	21.1747	0.361919	0.000208784	0.000503601	3.0854e-05	0.944283	0.793697	0.459695	0.497186	0.563317	0.66919	-1.21731	-1.13067	-1.57939	3.47473	3.20925
3-hydroxypyridine	19.2737	19.3029	19.7589	19.7621	20.1688	19.5969	20.3217	19.7022	19.6263	0.16104	0.890378	0.180522	0.253432	-1.29637	-1.21229	0.101264	0.110574	1.28208	-0.365433	1.72263	-0.0618963	-0.28056	-0.438266	-0.0408407
3-phosphoglyceric acid	23.1012	24.0793	23.4788	22.9478	23.3602	23.4142	24.1496	14.8043	22.4758	0.385187	0.391627	0.347237	0.414096	0.233337	0.570117	0.363346	0.180546	0.322526	0.341135	0.594331	-2.62335	0.0180094	3.07652	2.76421
5'-deoxy-5'-(methylthio)adenosine	20.8344	21.1082	21.126	20.6379	20.7628	20.3334	20.7054	21.2926	21.0469	0.0486117	0.109185	0.969718	0.0924945	-0.12564	0.790766	0.850362	-0.783704	-0.365314	-1.803	-0.557591	1.40827	0.585847	0.00786165	-0.436927
6-phosphogluconic acid	19.9086	20.2548	18.3084	18.7623	19.1825	19.8302	19.5238	17.9916	19.1468	0.748156	0.541096	0.469755	0.67717	0.922049	1.38022	-1.19633	-0.595484	-0.0391448	0.818145	0.412639	-1.61566	-0.0864303	0.603171	0.370901
adenine	21.7317	20.9842	21.7809	21.3777	21.4396	21.5751	22.535	21.5907	22.1025	0.901638	0.0933928	0.198986	0.168528	0.117152	-1.56768	0.228024	-0.680716	-0.541187	-0.235804	1.92776	-0.200589	0.953045	-0.577163	-0.611946
adenosine-5-monophosphate	25.5654	26.0403	26.1285	26.0764	26.2128	25.6768	26.203	26.1786	26.2307	0.761357	0.253111	0.170726	0.360734	-1.91995	0.0228793	0.383715	0.170485	0.728277	-1.46409	0.688174	0.588734	0.801772	-0.29271	-0.215457
allantoin	22.0803	22.3818	22.5423	22.6536	20.0822	21.305	20.6467	20.7598	20.5976	0.260763	0.413235	0.000315789	0.0907419	0.644686	0.953147	1.11728	1.23113	-1.3989	-0.148276	-0.821492	-0.705815	-0.871764	1.66675	0.678872
alpha-aminoadipic acid*	24.0332	23.9382	24.1171	23.7066	23.6665	23.9512	24.6019	24.2179	24.0579	0.0685232	0.0483578	0.195619	0.0429904	0.0034509	-0.337283	0.30415	-1.16791	-1.3119	-0.290666	2.04272	0.665594	0.0918497	-0.263018	-0.517759
aminomalonic acid*	23.6651	23.5494	23.5237	23.1809	23.3201	23.7452	24.0092	24.0338	24.015	0.402243	0.0236996	0.000566753	0.014647	-0.0203924	-0.393207	-0.47594	-1.58126	-1.13261	0.238089	1.08914	1.16838	1.10781	-0.439942	-0.603956
aspartic acid	27.1162	27.3481	27.3279	27.1178	27.175	26.8989	27.3055	27.2825	27.2518	0.148919	0.0650564	0.844597	0.107619	-0.603988	1.01633	0.875271	-0.592561	-0.19286	-2.12192	0.718551	0.557701	0.343473	-0.0158449	-0.215984
benzoic acid	18.6859	19.5197	19.926	19.8437	20.3185	19.9354	19.5457	20.0475	20.1656	0.170638	0.661458	0.257897	0.225693	-2.24998	-0.529773	0.30855	0.138805	1.1184	0.328009	-0.476119	0.559233	0.802876	-0.542389	0.112967
beta- alanine	23.2225	22.9723	23.2815	22.4288	22.4402	23.0144	22.2793	22.1556	21.9253	0.0692319	0.0816295	0.00178507	0.00528072	1.1855	0.680128	1.30451	-0.417461	-0.394504	0.765123	-0.719497	-0.969358	-1.43444	1.03874	0.507772
beta-glycerolphosphate	20.1984	20.2001	20.1251	19.6397	19.8199	19.137	21.2674	20.7214	20.9241	0.0354851	0.00514807	0.0078247	0.00154866	-0.0414562	-0.0387936	-0.151811	-0.883331	-0.611813	-1.64077	1.56932	0.746563	1.05209	-0.796392	-1.43878
carbonate ion	23.0098	23.4184	22.3023	21.6131	22.0292	21.8455	22.2835	22.3438	22.4085	0.0358626	0.0147922	0.160111	0.0261759	1.16275	1.89578	-0.106223	-1.34265	-0.596171	-0.9257	-0.140064	-0.0318692	0.0841493	0.56492	-0.515984
cholesterol	13.862		16.9023	15.9604	16.0182	20.5797	15.1024	17.5263	23.0906	NA	0.727325	NA	NA	-1.15875		-0.157409	-0.467621	-0.448589	1.05376	-0.750212	0.0481153	1.88071	-3.19098	-1.05365
citric acid	25.5098	25.3973	25.7184	25.6172	25.6771	25.5837	25.7962	25.7617	25.7681	0.438755	0.00699622	0.0691979	0.069978	-1.0348	-1.87844	0.530339	-0.228668	0.220035	-0.480575	1.11416	0.854921	0.903039	-0.233488	-0.149349
creatinine	23.4719	23.4691	22.5018	21.6373	21.9368	22.2272	22.3259	22.6583	22.1708	0.0292382	0.112909	0.097172	0.0249329	1.55875	1.55431	0.0206425	-1.35012	-0.875191	-0.414796	-0.258214	0.268814	-0.504201	0.762566	-0.451258
cysteinylglycine	20.1461	20.6644	21.3476	21.3476	20.8422	21.1158	20.8947	21.2648	21.1709	0.368074	0.966203	0.344901	0.436108	-2.12153	-0.798441	0.945808	0.945896	-0.34452	0.354024	-0.210342	0.734401	0.494701	-0.390765	-0.00827249
dehydroascorbic acid	25.2815	25.2101	25.6018	26.0297	25.9728	25.9111	26.0859	25.8521	25.7871	0.00837198	0.552351	0.0226228	0.00553259	-1.46495	-1.68909	-0.45896	0.88441	0.705968	0.512036	1.06094	0.326821	0.122831	-0.543911	0.062827
D-fructose	19.9655	20.3797	19.9931	19.9691	18.8615	21.7167	20.4284	19.7758	21.7736	0.938063	0.663924	0.41617	0.785176	-0.380867	0.066507	-0.351036	-0.376974	-1.57333	1.51048	0.119078	-0.585775	1.57192	-0.546457	-0.476841
D-fructose-1,6-diphosphate	21.6184	21.4939	21.5762	22.069	22.2168	22.0912	21.1	21.0037	20.1447	0.000663905	0.010982	0.0564234	0.00465897	0.211899	0.0222388	0.147643	0.898466	1.12359	0.932222	-0.577993	-0.724622	-2.03345	0.813377	1.37618
D-fructose-6-phosphate	22.8871	22.4227	22.326	21.9969	21.9871	22.8573	21.7184	21.2406	21.9367	0.475236	0.141064	0.0273264	0.0708495	1.38273	0.508522	0.326564	-0.292989	-0.311353	1.32668	-0.817137	-1.71673	-0.406285	0.913341	0.648532
D-glucose	26.9234	27.4045	26.8929	26.2199	26.3025	26.3809	26.6674	27.3569	27.4101	0.0109119	0.0257545	0.818766	0.022608	0.174623	1.17917	0.110744	-1.29455	-1.12208	-0.958381	-0.360036	1.07973	1.19078	-0.0711818	-0.84368
D-glucose-6-phosphate	23.7418	23.4049	23.3624	23.3602	23.4068	23.7211	22.8464	22.7693	23.3046	0.968205	0.0607823	0.0617073	0.0514749	1.256	0.242836	0.114816	0.108357	0.248587	1.19355	-1.43675	-1.66869	-0.0587153	0.529605	0.522605
dihydroxyacetone phosphate	20.9694	21.0666	20.8367	20.6812	20.4085	20.6858	20.3756	21.0823	20.8177	0.0320699	0.501059	0.410188	0.236286	0.775131	1.15157	0.260967	-0.341262	-1.39755	-0.323407	-1.52515	1.21224	0.187458	0.199061	-0.166673
DL-glyceraldehyde 3-phosphate	17.0765	16.7887	16.6366	17.8657	18.0504	18.1866	18.1858	18.6026	18.8329	0.00164974	0.0744055	0.00173605	0.000388741	-0.921002	-1.28595	-1.47877	0.0797353	0.313818	0.486573	0.485517	1.01407	1.30601	-1.70651	-0.506189
D-malic acid	24.0536	23.9654	24.2618	23.4662	23.631	23.7284	24.0821	23.9861	23.7597	0.0141102	0.0524759	0.309528	0.0190249	0.684146	0.333082	1.51191	-1.65172	-0.99632	-0.60932	0.797114	0.415694	-0.484582	0.150972	-0.334116
D-mannose	17.2965	17.8555	21.5538	20.6115	20.7937	21.3304	21.8024	21.7846	21.2529	0.211592	0.067132	0.114579	0.113872	-1.87242	-1.54324	0.634962	0.0799866	0.187294	0.503379	0.781384	0.770888	0.457774	-2.71138	-0.701444
D-ribose-5-phosphate	21.3409	21.6631	22.1121	21.7619	22.6653	22.0221	23.3085	22.7446	23.4608	0.272375	0.0417694	0.00933718	0.0125686	-1.34891	-0.914894	-0.309921	-0.781775	0.435333	-0.431231	1.30193	0.542265	1.5072	-1.46596	-1.02159
D-ribulose-5-phosphate	21.3508	21.095	20.5175	21.7833	21.8457	22.2025	21.361	22.2327	22.8568	0.0265821	0.67242	0.0802535	0.0681774	-0.491263	-0.857438	-1.68409	0.127913	0.217329	0.728116	-0.476633	0.771304	1.66477	-1.16239	-0.206315
ethanolamine*	23.3759	22.8042	22.9404	22.7871	22.729	23.0656	23.3475	23.0381	22.3169	0.422556	0.906626	0.71133	0.830746	1.35161	-0.39633	0.0201057	-0.448638	-0.626519	0.402715	1.26467	0.318834	-1.88644	0.13936	-0.0402823
fumaric acid	23.9275	23.8541	23.3786	23.1877	23.0899	23.607	23.9269	23.8575	23.5621	0.143352	0.0659692	0.777127	0.118782	1.02231	0.793986	-0.686209	-1.28026	-1.58486	0.0247157	1.02065	0.804494	-0.114826	-0.0621345	-0.487312
gluconic acid	23.3948	23.2427	23.2343	22.6716	23.009	22.9023	21.6208	21.5915	21.7576	0.0187264	0.000423042	2.36719e-05	9.49244e-06	1.06843	0.863291	0.851997	0.0929571	0.548003	0.404073	-1.32462	-1.36407	-1.14006	1.63393	1.2043
glyceric acid	20.1371	20.1576	20.0591	19.546	19.5565	19.764	19.5253	19.9008	19.5699	0.00300293	0.770083	0.0207561	0.00844868	1.25368	1.3303	0.96182	-0.956489	-0.917159	-0.141442	-1.03363	0.37013	-0.867211	0.452617	-0.0431872
glycerol 3-phosphate	23.6553	24.6035	24.7042	24.8664	24.6301	24.5558	26.5557	26.2354	26.0213	0.354407	0.000940377	0.00612022	0.00161042	-1.50211	-0.510725	-0.405428	-0.235809	-0.482879	-0.56059	1.53042	1.19548	0.971639	-1.9498	-1.58668
glycine	26.3196	26.5459	26.7267	26.6533	26.4867	26.0321	26.6805	27.2416	27.0978	0.558798	0.0698152	0.0813748	0.0766726	-0.877168	-0.262743	0.227937	0.0287525	-0.423417	-1.65773	0.10267	1.62605	1.23565	-0.475934	-0.615953
glycolic acid	19.0316	18.8215	18.9029	19.0075	18.822	19.0561	19.519	20.2735	19.8491	0.669648	0.016142	0.0132449	0.00409299	-0.432478	-0.841548	-0.682954	-0.479398	-0.84063	-0.384653	0.516625	1.98566	1.15938	-0.961893	-0.9187
guanosine-5-monophosphate	19.6796	19.8169	19.5083	19.5705	19.1361	19.2315	19.3764	19.4943	19.1545	0.0892953	0.869053	0.0711282	0.104809	1.01143	1.59347	0.285468	0.549344	-1.29168	-0.887395	-0.273345	0.226272	-1.21357	0.326505	-0.029031
hypotaurine	26.695	26.4402	26.7047	25.9684	25.9355	26.1398	24.841	24.859	24.6482	0.00505325	0.000183885	7.575e-05	5.48575e-06	1.09283	0.78048	1.10476	0.202166	0.161809	0.412193	-1.18002	-1.15791	-1.4163	1.83055	1.23184
hypoxanthine	21.6223	21.0983	20.9395	21.138	21.2403	21.447	20.6019	20.6281	20.1926	0.819041	0.00881221	0.0405353	0.0175742	1.40342	0.240864	-0.111527	0.328792	0.555951	1.01453	-0.860666	-0.802552	-1.76881	0.745833	0.800894
inosine	22.9931	22.5479	23.0909	23.9647	23.6278	23.419	23.1284	24.1325	24.423	0.0263118	0.624459	0.0754682	0.0729445	-0.802265	-1.53464	-0.641404	0.795996	0.241866	-0.101649	-0.57977	1.07202	1.54985	-1.01732	-0.224094
inositol phosphate*	22.5546	22.4255	21.865	22.351	22.1765	22.3138	22.8036	22.5694	22.561	0.995738	0.018926	0.183607	0.163824	0.561695	0.0855264	-1.98164	-0.189059	-0.832635	-0.326441	1.48044	0.61661	0.5855	-0.363015	-0.364255
L-(+) lactic acid	25.9683	27.5127	27.416	26.4689	27.4839	27.3233	27.4808	26.3934	27.429	0.84101	0.985708	0.835809	0.965856	-1.80801	0.766358	0.605292	-0.97354	0.718485	0.45065	0.713218	-1.09937	0.626921	-0.135405	-0.00903266
L-alanine	22.1716	22.0005	21.903	21.3915	21.1225	21.4322	23.1183	21.9357	21.8311	0.00473976	0.0819997	0.555384	0.0738186	0.509056	0.211898	0.0425121	-0.845878	-1.31303	-0.775084	2.15341	0.099434	-0.0823144	-0.270034	-0.979627
L-ascorbic acid	24.9843	24.9447	24.6322	24.614	24.3331	25.0803	25.5788	24.6156	24.565	0.507313	0.570455	0.858753	0.760734	0.451097	0.344734	-0.495068	-0.544155	-1.29895	0.709008	2.04899	-0.539823	-0.675832	-0.0660519	-0.24401
L-cysteine	21.568	21.8294	21.6101	21.8035	22.1904	21.5931	22.8963	22.9587	22.6317	0.373011	0.00868347	0.000844809	0.00132281	-0.968533	-0.510012	-0.894697	-0.555427	0.12325	-0.924499	1.36159	1.47099	0.897332	-1.15971	-0.966544
L-cystine	21.3066	20.5734	19.6508	19.4127	19.3914	19.6036	21.8962	21.0867	21.9387	0.0977661	0.00159976	0.110667	0.00902908	0.725133	0.0315775	-0.841121	-1.06636	-1.08647	-0.885765	1.28288	0.517088	1.32304	-1.13026	-2.17128
L-glutamic acid	27.637	27.7471	27.8868	27.4043	27.5055	27.4857	27.3881	27.3418	27.2503	0.0206393	0.0532447	0.00654888	0.00282874	0.588783	1.12546	1.80718	-0.546308	-0.0526989	-0.149311	-0.625189	-0.850823	-1.2971	0.430231	0.138394
L-glutamine	21.3688	22.4915	23.1605	22.3431	22.635	22.2267	23.0628	23.5868	21.7675	0.914453	0.506305	0.569484	0.730141	-1.65017	-0.0350588	0.927345	-0.248529	0.17147	-0.415931	0.786796	1.54063	-1.07656	-0.465455	-0.404076
L-homoserine	23.0311	22.0505	22.6406	21.4051	21.6223	21.682	20.1611	20.9871	20.0308	0.0277997	0.0193759	0.00618677	0.00220827	1.4985	0.531028	1.11324	-0.105763	0.108516	0.167428	-1.33312	-0.518148	-1.46168	2.1811	1.1768
L-isoleucine	24.1221	24.0554	23.8096	21.5714	21.9456	23.3043		22.2432	21.1121	0.0323179	NA	NA	NA	1.13148	1.07566	0.869878	-1.00377	-0.690536	0.446862		-0.441341	-1.38822	2.31806	0.596065
L-leucine	23.9402	24.3705	23.8139	22.2891	15.7348	23.2617	24.03	19.6319	21.8997	0.202011	0.623396	0.162854	0.322805	0.651683	0.804741	0.606777	0.0644316	-2.26682	0.410349	0.683631	-0.880715	-0.0740746	2.18768	-1.42532
L-lysine	26.0903	26.6391	25.0986	24.8127	24.8567	24.9791	24.8518	26.4419	24.8188	0.0796457	0.415622	0.459864	0.257236	0.907639	1.62796	-0.393953	-0.769228	-0.711489	-0.550857	-0.717933	1.3691	-0.761243	0.57185	-0.487988
L-methionine	24.2118	24.0631	23.6753	23.2695	23.4353	23.413	22.7753	22.9143	22.7511	0.022106	0.00153738	0.00222568	0.000524262	1.55359	1.27251	0.539566	-0.227503	0.0858664	0.0437626	-1.16165	-0.898902	-1.20724	1.16987	0.559043
L-ornithine	24.4915	24.3819	24.1412	23.7957	23.9824	24.2708	23.9454	24.2397	24.3001	0.135614	0.455923	0.306492	0.233341	1.41646	0.930651	-0.136694	-1.6693	-0.841101	0.437731	-1.00541	0.299749	0.567906	0.176499	-0.145436
L-phenylalanine	21.0655	20.0673	20.8427	20.0332	20.2536	19.8316	19.9035	20.0367	19.8872	0.130547	0.499308	0.079521	0.0723991	1.9313	-0.331423	1.42634	-0.408709	0.0910294	-0.865595	-0.70263	-0.400755	-0.739552	0.716021	0.0970051
L-proline	25.5168	25.071	24.9674	22.5069	22.382	24.596	24.0312		21.5194	0.051728	NA	NA	NA	1.13799	0.838346	0.768694	-0.885217	-0.969181	0.519018	0.139394		-1.54904	2.40974	0.386339
L-pyroglutamic acid	22.7732	23.5311	23.7664	24.2578	24.246	23.3177	24.4668	24.45	24.3626	0.248249	0.195581	0.0238274	0.0626332	-1.90201	-0.631661	-0.2372	0.586433	0.566561	-0.989342	0.936642	0.90848	0.762092	-1.06954	-0.485953
L-serine	24.7048	24.8325	24.8974	23.9846	24.0631	24.1674	23.4052	23.4228	23.0234	0.000671656	0.00498617	0.000423673	6.04617e-05	0.962349	1.15154	1.2478	-0.105434	0.011048	0.165611	-0.964322	-0.93824	-1.53035	1.52779	0.787917
L-threonic acid*	24.53	24.4432	23.7836	23.1943	23.3779	23.6201	23.5311	24.5482	24.4172	0.032468	0.088322	0.837663	0.0853606	1.08814	0.928408	-0.284699	-1.36864	-1.03079	-0.585446	-0.749107	1.12159	0.880549	0.0867762	-0.768056
L-threonine	26.1415	26.1774	26.2013	25.5667	25.575	25.6861	25.3495	25.3158	25.1764	0.000181397	0.00738455	8.89228e-05	1.05088e-05	1.14746	1.23827	1.29869	-0.306076	-0.285066	-0.00423562	-0.855394	-0.940584	-1.29308	0.89283	0.328698
L-tryptophan	24.7928	24.7022	24.3826	24.0143	24.1839	24.0639	23.6982	23.9867	23.9696	0.0159709	0.129039	0.00889174	0.00375176	1.64551	1.39414	0.508037	-0.512972	-0.0427967	-0.375687	-1.38961	-0.589659	-0.636964	0.74101	0.20254
L-tyrosine	25.0334	24.8757	24.7649	24.7945	25.0082	24.8558	23.8224	24.1616	23.9432	0.961393	0.00151088	0.00191411	0.000308437	0.950036	0.616302	0.381912	0.444478	0.89669	0.574217	-1.61219	-0.894689	-1.35676	0.915638	0.91046
L-valine	24.3019	24.4284	23.9716	24.0736	24.1617	23.562	24.3347	23.8824	23.6269	0.262326	0.958183	0.312665	0.450787	0.860875	1.27385	-0.217189	0.115723	0.403413	-1.55409	0.96812	-0.508267	-1.34243	0.285954	-0.0155604
maltose	21.9594	21.2892	21.281	20.9651	20.7501	21.026	21.2045	22.4031	22.2761	0.0678251	0.0546021	0.364573	0.0774651	0.83135	-0.28799	-0.301554	-0.829163	-1.18823	-0.727409	-0.429436	1.57224	1.36019	-0.451348	-1.04749
methyl phosphate	23.9673	23.9419	23.7426	23.5373	19.2188	23.9403	24.6381	23.8946	23.75	0.336243	0.292098	0.500354	0.335746	0.352878	0.336992	0.212265	0.0837779	-2.61885	0.335972	0.772717	0.307367	0.216878	-0.210297	-1.86211
myo-inositol	26.9315	27.2156	27.2279	27.3235	27.4447	27.1392	27.3352	27.3133	27.3494	0.248028	0.752705	0.0999124	0.201178	-2.14737	-0.25214	-0.170044	0.467905	1.2763	-0.761426	0.545788	0.400157	0.640827	-0.20768	-0.0301798
myristic acid	20.4575	21.1068	21.5624	20.7163	20.8271	21.1458	20.6398	20.7139	21.4915	0.694606	0.871363	0.834382	0.921241	-1.3068	0.37399	1.55327	-0.636818	-0.350055	0.474779	-0.834773	-0.643176	1.36958	0.0938597	-0.0519923
N,N-dimethylglycine	19.2406	18.7987	18.7226	17.7273	18.7328	18.6342	14.0268	18.0068	18.3216	0.195881	0.327886	0.199643	0.243367	0.777634	0.495321	0.446664	-0.189233	0.453185	0.390198	-2.55355	-0.0106754	0.190454	2.13558	1.57971
O-phosphocolamine	27.1866	27.1099	27.3357	27.1501	27.1927	27.1703	27.1503	27.0365	27.0022	0.58767	0.0803926	0.138351	0.147904	0.397663	-0.397373	1.94386	0.0192111	0.461173	0.228974	0.0207938	-1.15891	-1.51539	0.147763	0.108078
oxalic acid	20.9766	21.3953	20.9986	19.8161	20.1425	20.2323	19.2116	21.0088	20.0176	0.00466119	0.978007	0.123873	0.0918582	0.780035	1.36909	0.811069	-0.85261	-0.393417	-0.267179	-1.70318	0.825432	-0.569245	1.04416	-0.0156881
pantothenic acid	22.3535	22.0627	22.2685	21.6779	21.6566	21.6078	21.65	21.6649	21.3226	0.00282082	0.421597	0.00843502	0.00225274	1.59752	0.747351	1.34915	-0.377952	-0.440192	-0.583052	-0.459629	-0.416092	-1.41711	0.682428	0.101635
phosphate ion	28.1187	28.4112	28.3914	28.205	28.2898	28.0317	28.5478	28.6306	28.5041	0.338549	0.01036	0.066603	0.0263127	-1.13417	0.313616	0.21576	-0.706707	-0.287023	-1.56486	0.990037	1.39993	0.773423	-0.253748	-0.385316
phosphoenolpyruvic acid	20.9339	19.523	20.4886	18.1239	18.1529	17.0861	22.2145	22.5402	22.7203	0.00972253	0.0002468	0.00790256	0.000158769	0.350944	-0.322044	0.138524	-0.989353	-0.975548	-1.48437	0.961753	1.11709	1.203	-2.17651	-4.70404
pyrophosphate	23.7971	23.5846	22.8065	24.1455	23.5432	23.1638	23.7145	21.8843	23.5933	0.622063	0.446617	0.64292	0.656777	0.653297	0.33625	-0.824542	1.17296	0.274508	-0.291541	0.530089	-2.20025	0.34923	0.332018	0.553429
pyruvic acid	21.6797	21.6223	21.8844	20.4051	21.0926	21.6223	21.7538	22.0689	22.2971	0.129214	0.0606305	0.152623	0.0510258	0.137301	0.034612	0.503298	-2.14151	-0.912284	0.034612	0.269828	0.833054	1.24109	-0.311128	-0.99992
ribose	19.9958	19.4182	19.1917	19.916	19.7637	19.4361	20.6908	19.3472	20.314	0.573948	0.38656	0.279927	0.38454	0.423667	-0.74254	-1.19989	0.262539	-0.0449495	-0.706311	1.827	-0.885808	1.0663	-0.58216	-0.412107
scyllo-inositol	23.5616	23.3759	23.552	23.8214	23.9666	23.7421	23.2058	22.9192	22.8124	0.0177587	0.00302634	0.0172932	0.00116405	0.306685	-0.160428	0.282495	0.959763	1.3249	0.76034	-0.587906	-1.30859	-1.57726	0.517363	0.864205
serotonin	19.7903	19.0708	18.6209	22.6269	21.6468	22.6161	23.495	24.2555	24.3627	0.00263655	0.0148288	0.000365368	9.98968e-05	-0.931419	-1.2597	-1.46495	0.362843	-0.0843578	0.357912	0.758935	1.10592	1.15482	-4.87705	-1.74113
spermidine	23.4664	23.3769	22.9286	22.8502	22.9243	23.4184	24.0512	23.9683	23.8956	0.472984	0.00785106	0.0143081	0.00964056	0.0756307	-0.116205	-1.0774	-1.24564	-1.08666	-0.0272496	1.3296	1.15191	0.996014	-0.714395	-0.907406
thymine	22.0203	22.5349	22.797	22.3873	22.5273	22.7092	22.9827	23.1278	22.906	0.732	0.0150445	0.0794977	0.075551	-1.90225	-0.38577	0.386482	-0.820903	-0.408319	0.127881	0.933835	1.36145	0.707593	-0.55475	-0.464238
tran-4-hydroxy-L-proline	25.7083	25.4457	25.7911	24.8559	24.9805	25.304	24.2029	24.5548	24.2742	0.0237536	0.0148375	0.000952431	0.000583928	1.17547	0.731466	1.31552	-0.265776	-0.0549441	0.491997	-1.36972	-0.774859	-1.24915	1.30436	0.70283
trans-aconitic acid	20.1258	19.7464	19.7886	19.3746	18.4326	19.8813	19.6343	20.29	20.1457	0.210369	0.16561	0.588643	0.966843	0.740015	0.059433	0.135194	-0.607555	-2.29741	0.301484	-0.141633	1.03468	0.775784	-0.136422	-0.793846
Unknown 001	19.2866	18.7654	18.6665	18.9153	18.6808	19.5577	19.4235	19.0487	18.4019	0.678512	0.825924	0.890948	0.922007	0.812476	-0.532738	-0.788037	-0.14603	-0.75114	1.5123	1.16585	0.198341	-1.47103	-0.0518426	0.0932295
Unknown 002	21.4105	21.0243	21.3305	22.5053	22.3501	21.8043	22.6814	23.0404	23.1755	0.01653	0.0448818	0.000819686	0.00101872	-0.94113	-1.43464	-1.04344	0.45801	0.259706	-0.437912	0.683025	1.14186	1.31452	-1.71067	-0.745863
Unknown 003	19.9547	21.7453	20.91	20.4884	21.256	20.5231	20.6128	19.7313	20.3052	0.852246	0.208058	0.321506	0.450673	-1.05708	1.81343	0.474377	-0.201487	1.0291	-0.145817	-0.00207837	-1.41524	-0.495207	0.653571	0.539433
Unknown 004	23.5039	24.3259	24.7132	24.4469	24.9113	24.6887	24.4086	24.5232	24.9453	0.258541	0.80209	0.320098	0.334311	-2.30525	-0.395939	0.503806	-0.114938	0.963947	0.446793	-0.20373	0.0623315	1.04298	-0.444693	0.0565694
Unknown 005	19.494	19.4355	19.689	19.5517	18.9153	19.4876	20.1271	19.6606	19.1489	0.36416	0.399493	0.735482	0.550903	-0.0207075	-0.192747	0.552064	0.148758	-1.72088	-0.0396106	1.83906	0.468765	-1.0347	-0.106033	-0.327323
Unknown 006	17.3883	17.7486	18.2345	18.5129	18.4653	18.5589	18.4621	18.8213	18.3829	0.0429588	0.769849	0.0522475	0.0263455	-2.01871	-1.20849	-0.115976	0.509946	0.402943	0.613422	0.395768	1.20343	0.217664	-0.764939	-0.0430715
Unknown 007	19.1345	18.9744	19.0927	19.1401	19.1827	18.9741	18.4821	18.9424	18.5441	0.710493	0.0483854	0.0538719	0.0295942	0.753451	0.130619	0.590862	0.775075	0.94089	0.129603	-1.784	0.00642651	-1.54293	0.410985	0.442749
Unknown 008	19.4828	18.6079	18.3117	17.3325	18.0283	18.5791	19.0394	19.2991	17.9641	0.178489	0.221979	0.953748	0.290383	1.39911	0.13286	-0.295807	-1.71305	-0.706028	0.0911973	0.757377	1.13321	-0.798875	0.0332694	-0.787572
Unknown 009	20.4992	20.4048	20.7961	21.2271	21.0893	21.2187	21.5447	21.2021	20.9518	0.00832425	0.774172	0.0330152	0.015802	-1.33474	-1.59003	-0.5316	0.634158	0.261426	0.611451	1.49337	0.566495	-0.11052	-0.666169	-0.0545074
Unknown 010	22.1385	22.3573	21.488	20.4221	20.7073	20.8216	19.6124	19.9001	19.5258	0.00939943	0.00407949	0.00124071	0.000282721	1.3092	1.51925	0.6847	-0.338565	-0.0647983	0.0449605	-1.11591	-0.839782	-1.19905	2.31514	0.97091
Unknown 011	19.0674	19.3561	19.5545	19.7941	19.7795	19.64	19.9617	19.933	19.7221	0.0513094	0.210086	0.0271007	0.0166862	-2.02016	-1.01121	-0.317581	0.519786	0.468772	-0.0187685	1.10576	1.00533	0.268077	-0.546244	-0.134401
Unknown 012	19.4545	18.5714	18.6374	19.1147	18.0042	19.0555	18.2307	18.5586	18.5303	0.740544	0.490406	0.213144	0.537083	1.70192	-0.24907	-0.103308	0.951182	-1.50223	0.820503	-1.00184	-0.277344	-0.339811	0.447905	0.284937
Unknown 013	17.9398	18.2956	18.7191	18.9288	19.0379	18.7254	18.8228	19.1365	18.6714	0.0758279	0.907047	0.101428	0.0743848	-2.02921	-1.07628	0.0580006	0.619557	0.911675	0.0748044	0.335567	1.17579	-0.0699143	-0.558711	0.0204856
Unknown 014	21.8918	23.0023	22.5498	23.1197	22.831	22.4051	22.0872	22.7075	22.5252	0.472232	0.281103	0.916683	0.582843	-1.68036	1.07578	-0.0473183	1.36723	0.650729	-0.406324	-1.19537	0.344	-0.108376	0.041344	0.345332
Unknown 015	19.8519	20.1242	20.4995	19.1791	18.0356	20.3089	21.2836	21.1498	21.605	0.222869	0.0316421	0.00681447	0.0245357	-0.334945	-0.0914124	0.244276	-0.936745	-1.9596	0.0738145	0.945617	0.825922	1.23307	-1.18759	-2.17161
Unknown 016	22.0082	21.3967	21.4112	21.3805	21.3657	22.0495	22.1954	22.0124	21.0739	0.98316	0.7156	0.71878	0.89311	0.868923	-0.634736	-0.599178	-0.674532	-0.711026	0.970473	1.32934	0.879213	-1.42848	-0.155215	-0.162005
Unknown 017	20.0463	19.8483	19.6962	19.1748	19.0147	19.0384	18.9124	18.9648	19.3607	0.00222628	0.983254	0.0107782	0.00253173	1.67023	1.2022	0.842647	-0.38954	-0.767882	-0.711997	-1.00974	-0.885781	0.0498543	0.784274	-0.0033506
Unknown 018	21.8088	22.4872	21.9176	21.8118	21.943	21.8117	21.4933	21.5512	21.4631	0.372193	0.00225237	0.0550468	0.0465239	-0.00297516	2.17594	0.34638	0.00667794	0.42783	0.00630937	-1.01645	-0.830456	-1.11326	0.568697	0.352975
Unknown 019	18.7802	18.4919	19.2909	18.0306	17.9706	18.1141	16.7131	16.8476	16.6936	0.0263297	3.57392e-05	0.000914211	0.000123059	0.954332	0.648217	1.49659	0.158403	0.0947157	0.247038	-1.24049	-1.09763	-1.26118	2.10291	1.28699
Unknown 020	19.116	18.4794	18.3015	18.7264	18.1358	18.1563	19.1869	17.85	18.4748	0.403916	0.722874	0.793432	0.783645	1.38867	-0.0278953	-0.423722	0.521837	-0.792406	-0.746691	1.54656	-1.42836	-0.0379954	0.128352	-0.164398
Unknown 021	22.3451	21.0809	21.0355	21.0347	20.8219	21.1857	21.3838	20.6545	20.2931	0.344723	0.521524	0.255732	0.331728	2.20803	-0.0209323	-0.101078	-0.102415	-0.477681	0.163786	0.51303	-0.772728	-1.41001	0.710048	0.236965
Unknown 022	26.2781	26.7262	26.8097	27.6556	26.9948	26.9481	27.7952	26.9048	27.9509	0.102429	0.427853	0.0607699	0.0924894	-1.50734	-0.703187	-0.553504	0.964326	-0.221285	-0.305176	1.21488	-0.382883	1.49416	-0.945638	-0.350802
Unknown 023	14.77	14.8096	15.0136	14.7172	16.4973	16.3374	19.2838	19.4837	19.2994	0.160652	0.00359868	1.41753e-06	0.000179669	-0.912502	-0.893672	-0.796717	-0.937572	-0.091674	-0.16765	1.23247	1.32747	1.23985	-4.49122	-3.50497
Unknown 024	19.4186	19.6337	19.6221	19.9522	19.9609	19.4534	20.5373	19.9276	20.3543	0.272974	0.120913	0.0209851	0.0354484	-1.17765	-0.620756	-0.650744	0.204143	0.226699	-1.08753	1.71967	0.140568	1.2456	-0.714946	-0.48425
Unknown 025	19.5688	19.3655	18.8156	19.4143	18.625	19.588	20.2283	20.6518	20.7157	0.917869	0.0165793	0.00922166	0.0108143	-0.128453	-0.403648	-1.14799	-0.337508	-1.40596	-0.102486	0.764294	1.33765	1.42411	-1.28198	-1.32283
Unknown 026	24.1667	23.4764	23.5368	22.4777	22.5287	22.8375	21.6472	21.7431	21.7343	0.010914	0.0014703	0.000823468	0.000186179	1.64511	0.879597	0.946552	-0.227771	-0.17125	0.171166	-1.14875	-1.04245	-1.0522	2.01843	0.906475
Unknown 027	18.6748	18.5977	19.589	20.4457	20.0298	18.7498	20.8021	20.2823	20.5989	0.260387	0.198537	0.010339	0.0524316	-1.22555	-1.3132	-0.185623	0.788759	0.31571	-1.14026	1.19416	0.602925	0.963079	-1.60724	-0.819355
Unknown 028	23.1928	22.9822	23.158	22.8736	22.9501	22.9939	22.9204	22.8672	22.933	0.081072	0.470035	0.0402476	0.0353873	1.78609	-0.0298516	1.48596	-0.966668	-0.307182	0.0705391	-0.563077	-1.0217	-0.454104	0.204087	0.0322906
Unknown 029	21.9241	21.872	21.953	21.6223	21.6943	21.7323	21.5388	21.5126	21.6223	0.00431268	0.0537077	0.00091507	0.000419764	1.25114	0.933308	1.42773	-0.590777	-0.151353	0.0807863	-1.10013	-1.25993	-0.590777	0.358457	0.125047
Unknown 030	18.8374	18.0661	20.5045	21.0037	18.3936	18.9232	20.9139	20.3303	20.1925	0.79097	0.277324	0.149009	0.354374	-0.751315	-1.43502	0.726407	1.16888	-1.14472	-0.675258	1.08927	0.571973	0.449783	-1.34289	-1.03872
Unknown 031	19.4078	20.7531	20.3358	20.3999	20.5859	20.0553	19.5491	19.8184	19.7499	0.692642	0.0215704	0.320445	0.25106	-1.4067	1.43899	0.556372	0.691855	1.08528	-0.0369668	-1.10774	-0.538144	-0.682944	0.459747	0.641207
Unknown 032	22.2536	22.5297	22.6257	22.0717	22.41	21.2833	20.7937	21.9919	21.7685	0.194409	0.462107	0.0685358	0.15113	0.469503	0.926201	1.08488	0.168492	0.728148	-1.13557	-1.94537	0.036652	-0.332938	0.951603	0.403579
Unknown 033	24.065	24.2224	23.3003	23.5955	23.5154	23.6196	24.7736	24.9014	24.8918	0.375096	1.59289e-05	0.0260278	0.00394641	-0.0526392	0.196006	-1.26072	-0.794375	-0.920796	-0.756308	1.06674	1.2686	1.25349	-0.993037	-1.27877
Unknown 034	21.4988	19.9822	19.7528	20.4221	20.3828	20.2402	20.0485	19.6357	19.6038	0.914537	0.018846	0.315845	0.37163	2.27625	-0.329722	-0.723904	0.426172	0.358609	0.113563	-0.215876	-0.925164	-0.979933	0.648624	0.585717
Unknown 035	20.0963	20.4423	20.9279	22.0646	21.901	21.2005	20.9225	21.0807	20.8577	0.0262505	0.0481586	0.136623	0.0165796	-1.53389	-0.980277	-0.203178	1.61586	1.35409	0.233175	-0.211702	0.041344	-0.315422	-0.464832	0.768395
Unknown 036	18.9563	21.9798	22.6589	23.0423	22.9013	23.0457	24.8641	24.3678	24.6188	0.189561	0.000426844	0.0407218	0.0299299	-2.23181	-0.536768	-0.156032	0.0589124	-0.020141	0.060816	1.08025	0.802036	0.942738	-3.41857	-1.62047
Unknown 037	21.1767	21.4247	20.5956	20.0428	19.1435	20.2115	20.0224	21.0463	21.2453	0.0373208	0.12565	0.550108	0.0718791	0.840031	1.17004	0.0667188	-0.668879	-1.86551	-0.444345	-0.695918	0.666523	0.931336	0.294297	-0.972099
Unknown 038	21.8344	22.0855	22.0183	21.8896	21.8291	22.0285	24.1196	23.2471	22.4794	0.541665	0.0458583	0.0532329	0.0224742	-0.708017	-0.389405	-0.474675	-0.637892	-0.714704	-0.461683	2.19148	1.08449	0.110405	-1.30266	-1.36628
Unknown 039	24.6144	24.7793	23.0348	22.2686	22.4802	23.3499	24.2042	23.9626	24.7115	0.0895503	0.0160491	0.814508	0.0540674	0.935548	1.10647	-0.701523	-1.49565	-1.27637	-0.374983	0.510384	0.260012	1.03612	-0.149886	-1.59318
Unknown 040	21.4617	21.4796	21.8475	22.0503	22.0391	22.2898	22.2357	22.2047	21.9186	0.0241287	0.961046	0.0314922	0.0180584	-1.58532	-1.52673	-0.326146	0.335807	0.29895	1.11739	0.940695	0.83963	-0.0942758	-0.523383	0.00675128
Unknown 041	19.4984	19.2861	19.1909	18.4901	18.8518	19.0121	19.6883	19.4509	19.3699	0.0392901	0.0167281	0.248591	0.0116216	0.797766	0.221958	-0.0362927	-1.93737	-0.956167	-0.521242	1.31312	0.669014	0.449212	-0.177915	-0.718355
Unknown 042	20.4812	21.2623	20.6159	20.8692	21.0664	20.7758	21.3429	21.8083	22.096	0.670323	0.0229845	0.0418413	0.0250625	-1.23099	0.214392	-0.981741	-0.513098	-0.148124	-0.685781	0.363546	1.22476	1.75704	-0.962616	-0.845283
Unknown 043	21.3283	21.5921	21.4172	22.7239	22.6548	20.7836	20.6514	21.5007	20.9817	0.3959	0.212876	0.196279	0.270962	-0.252277	0.104391	-0.131998	1.63466	1.54132	-0.988663	-1.16741	-0.0191998	-0.720826	0.401253	1.00951
Unknown 044	20.9551	20.9785	21.2538	21.9262	21.7896	21.8104	21.3852	21.7165	20.9459	0.00175139	0.0958624	0.303217	0.0219157	-1.14907	-1.0911	-0.407369	1.26206	0.922824	0.974417	-0.0812068	0.741286	-1.17183	-0.286731	0.492841
Unknown 045	21.9444	22.6018	22.2652	22.4633	22.374	22.291	23.0356	22.9094	23.6322	0.61884	0.0232789	0.0345319	0.0166603	-1.31864	-0.0220769	-0.686028	-0.295227	-0.471353	-0.635086	0.833615	0.584658	2.01014	-0.921953	-0.816311
Unknown 046	21.0062	20.2605	20.9609	20.5518	20.562	21.2141	21.6451	21.4508	21.0745	0.923305	0.089891	0.0922186	0.127809	0.0819201	-1.58371	-0.0192683	-0.932973	-0.910389	0.546154	1.50894	1.0749	0.234433	-0.647596	-0.614189
Unknown 047	19.7511	20.0146	20.2476	20.4799	20.5082	20.9934	21.0055	20.7081	20.5313	0.0405681	0.706055	0.020249	0.0243015	-1.72326	-1.09268	-0.53492	0.0212007	0.0889138	1.2502	1.27923	0.567214	0.144108	-0.74385	-0.0877682
Unknown 048	19.3888	19.2145	19.2158	19.3468	19.1701	18.7849	18.5926	18.7641	18.7827	0.381991	0.0932605	0.00260047	0.0264722	1.2161	0.627122	0.631526	1.07424	0.477174	-0.824756	-1.4744	-0.894905	-0.832096	0.559914	0.387477
Unknown 049	21.575	20.7088	21.3628	21.2527	20.7746	21.2561	21.9509	22.144	21.7049	0.712384	0.014773	0.0685793	0.0434369	0.330282	-1.4512	-0.106163	-0.332609	-1.31581	-0.325678	1.10338	1.50044	0.597359	-0.717717	-0.838791
Unknown 050	20.1675	19.745	19.4103	19.6265	19.5423	19.6365	18.4215	19.4831	19.453	0.478882	0.24032	0.187075	0.210914	1.44484	0.532491	-0.190319	0.276652	0.0946945	0.298164	-2.32541	-0.033036	-0.0980778	0.655061	0.482555
Unknown 051	22.64	22.6096	22.7367	22.9806	22.7668	23.0711	23.7375	23.5301	23.5178	0.0473151	0.00467152	0.000323014	0.000212698	-0.994282	-1.06536	-0.768448	-0.198639	-0.698002	0.0128485	1.56993	1.08537	1.05659	-0.932985	-0.655614
Unknown 052	22.0586	22.6101	22.0924	21.155	21.4231	22.0008	21.5197	22.7875	22.4085	0.0767399	0.189435	0.972759	0.19049	0.0946888	1.0916	0.155879	-1.53865	-1.05392	-0.00980011	-0.879348	1.41236	0.727201	0.0151122	-0.712293
Unknown 053	20.9101	20.6378	20.5494	20.6399	20.758	20.5555	20.6748	20.5135	20.7807	0.717416	0.959879	0.764826	0.904022	1.87983	-0.241821	-0.931262	-0.225467	0.694774	-0.883606	0.0464644	-1.21028	0.871366	0.0427479	-0.00521304
Unknown 054	23.3154	23.1198	23.6525	24.1965	23.8667	24.2963	25.5699	25.3239	25.5748	0.0201703	0.000882194	0.000270439	6.20026e-05	-1.05864	-1.26399	-0.704779	-0.133843	-0.479984	-0.0290753	1.30775	1.04962	1.31295	-2.12697	-1.36973
Unknown 055	20.1661	19.7802	19.2859	19.1916	19.6774	19.724	19.5676	19.6116	19.3403	0.525066	0.9037	0.425927	0.618725	1.92358	0.626261	-1.0352	-1.35212	0.280837	0.437304	-0.088212	0.0597971	-0.852237	0.237544	0.0244625
Unknown 056	22.3617	21.6363	21.7646	21.9384	21.6625	21.7465	22.6354	22.4824	23.088	0.592071	0.00876753	0.0474938	0.016094	0.417745	-0.988655	-0.739822	-0.402935	-0.937747	-0.774888	0.948563	0.651856	1.82588	-0.814439	-0.952815
Unknown 057	20.6964	20.785	20.1661	21.6937	21.9102	21.4561	18.4333	20.6739	19.7599	0.00821573	0.0358347	0.243738	0.0292926	0.0715003	0.153783	-0.420904	0.997425	1.1985	0.77688	-2.02974	0.0506026	-0.798045	0.926815	2.06432
Unknown 058	21.2604	21.2028	21.6299	22.253	22.3197	22.4561	20.1356	18.632	19.2511	0.00261357	0.00241616	0.011359	0.000583758	0.176735	0.135168	0.443473	0.893318	0.941513	1.03993	-0.635372	-1.72087	-1.2739	2.02482	3.00335
Unknown 059	18.2854	18.0331	19.1226	19.2351	18.2926	18.1704	19.5785	18.4975	19.8763	0.864393	0.234492	0.19126	0.275929	-0.743563	-1.11677	0.495107	0.661623	-0.732816	-0.913661	1.16962	-0.429706	1.61016	-0.837071	-0.751372
Unknown 060	19.3912	19.5953	19.7981	19.8247	19.6993	20.1252	20.8943	20.5246	19.9362	0.170129	0.136938	0.0473215	0.0473165	-1.23891	-0.806854	-0.377571	-0.321268	-0.586685	0.314567	1.94228	1.15992	-0.0854782	-0.856794	-0.568582
Unknown 061	23.2629	22.4396	22.6572	22.5575	22.2092	22.539	23.8116	23.3086	23.6849	0.264643	0.0034805	0.0477747	0.0094152	0.551171	-0.859198	-0.486463	-0.657246	-1.25384	-0.688951	1.49105	0.629426	1.27405	-0.815166	-1.16652
Unknown 062	19.7066	18.589	19.1212	19.1406	18.5585	18.7948	20.1718	19.493	19.869	0.446039	0.0173793	0.135151	0.0589466	0.756155	-1.18674	-0.261453	-0.227732	-1.2397	-0.828853	1.56499	0.384798	1.03854	-0.705692	-1.0133
Unknown 063	19.7706	19.8469	19.1068	19.871	19.5895	20.0149	20.0942	20.3703	20.3164	0.40012	0.0447753	0.0516445	0.0608802	-0.301243	-0.103202	-2.0223	-0.0407388	-0.770699	0.33228	0.537862	1.25391	1.11413	-0.685522	-0.435156
Unknown 064	22.1921	21.5862	21.6146	21.902	21.4653	21.9677	22.6187	21.643	22.5565	0.942812	0.233492	0.270709	0.308888	0.569676	-0.853566	-0.786677	-0.111755	-1.13738	0.0426673	1.57148	-0.719981	1.42554	-0.475098	-0.494386
Unknown 065	20.0608	19.9217	19.9181	19.6364	19.6713	20.009	19.3123	19.1752	19.3994	0.202424	0.0245499	0.00112664	0.00311356	1.18119	0.751594	0.740647	-0.12923	-0.0214138	1.02142	-1.12997	-1.55338	-0.860861	0.671222	0.476618
Unknown 066	19.9363	19.7917	19.389	18.7433	18.9087	19.2868	19.1937	18.8704	19.0459	0.0340908	0.774359	0.0238409	0.0207908	1.69568	1.34317	0.3615	-1.21232	-0.809069	0.112582	-0.114418	-0.902541	-0.474582	0.668991	-0.0570633
Unknown 067	22.3409	22.0382	21.3746	21.747	21.8299	21.4745	21.6237	21.6432	21.4469	0.485323	0.41607	0.300986	0.435166	1.98916	1.01254	-1.12807	0.0731008	0.340408	-0.805823	-0.324553	-0.261769	-0.894997	0.346662	0.112525
Unknown 068	18.5275	18.665	18.8127	18.4277	18.7367	18.3537	17.6784	18.5746	17.4696	0.320536	0.170491	0.0945939	0.0945911	0.354146	0.645884	0.959433	0.142224	0.79811	-0.014665	-1.44812	0.454084	-1.89109	0.760855	0.598495
Unknown 069	22.0807	21.8337	21.8701	21.9254	21.9339	21.4611	21.3975	22.4388	21.8628	0.424577	0.728709	0.931428	0.85059	0.689802	-0.107922	0.00975185	0.188198	0.215925	-1.31152	-1.51677	1.84649	-0.0139461	0.0284682	-0.126229
Unknown 070	21.2002	21.1626	21.2758	21.3333	21.2804	20.8299	20.9662	21.6015	21.7054	0.710643	0.380558	0.416048	0.489893	-0.223656	-0.360142	0.0511638	0.260221	0.0679681	-1.56979	-1.07402	1.23531	1.61294	-0.211521	-0.276527
Unknown 071	23.1718	22.9352	22.6747	22.5013	22.6954	22.5731	22.337	22.6422	22.3677	0.0941883	0.277755	0.050829	0.045721	1.94883	1.05607	0.072764	-0.581315	0.151105	-0.310536	-1.20138	-0.0499684	-1.08557	0.478283	0.140994
Unknown 072	19.0449	19.2323	19.312	19.1987	19.2326	19.286	19.7412	19.1992	19.8274	0.634484	0.152135	0.137439	0.120243	-1.12923	-0.416151	-0.112535	-0.543898	-0.414769	-0.211443	1.52103	-0.542075	1.84907	-0.392832	-0.350116
Unknown 073	18.6118	18.9697	18.8522	18.3737	18.405	18.4043	18.1627	19.0259	19.2183	0.0169722	0.277385	0.980426	0.306334	-0.159491	0.833325	0.507289	-0.819917	-0.733053	-0.73515	-1.40522	0.989202	1.52301	0.00890777	-0.407987
Unknown 074	18.5396	18.5076	18.2508	20.5045	19.4887	19.7306	19.302	21.059	19.8923	0.0099193	0.783385	0.0344905	0.029796	-0.989606	-1.02341	-1.29515	1.0891	0.0145261	0.270408	-0.183025	1.67573	0.441423	-1.65175	-0.176476
Unknown 075	19.2089	18.6803	18.5327	18.7308	18.5507	18.8283	19.7712	20.0173	20.2436	0.662094	0.00118668	0.00814305	0.0014696	0.0525444	-0.738483	-0.959254	-0.662831	-0.932339	-0.516968	0.894083	1.26225	1.601	-1.20342	-1.30743
Unknown 076	23.8986	23.9846	23.0384	19.061	23.0784	22.4067	23.2349	18.3836	18.8974	0.17183	0.53421	0.0914109	0.181844	0.922377	0.959762	0.548617	-1.17977	0.565994	0.274089	0.633973	-1.47414	-1.2509	3.46858	1.34344
Unknown 077	18.6025	18.3594	17.8841	16.9488	16.9975	17.8886	19.8752	18.5936	19.7218	0.0538878	0.0138902	0.0707568	0.009618	0.274235	0.0390697	-0.420823	-1.32587	-1.2787	-0.416491	1.50569	0.26568	1.35721	-1.11485	-2.11857
Unknown 078	20.6091	20.5061	20.4076	20.6242	20.6844	21.0709	20.6273	21.1004	20.8569	0.132609	0.744265	0.075653	0.16186	-0.46506	-0.894017	-1.30431	-0.402159	-0.151323	1.4581	-0.389301	1.58093	0.567131	-0.353928	-0.0683618
Unknown 079	22.8264	22.935	22.4396	23.8089	23.446	23.8244	22.4945	22.5331	22.4869	0.00787909	0.000672254	0.204346	0.000628823	-0.263801	-0.0738701	-0.940665	1.45509	0.820193	1.48235	-0.844495	-0.777042	-0.857764	0.228806	1.18825
Unknown 080	19.1764	20.7048	19.3848	19.9565	19.7613	19.8101	20.9089	21.1982	21.2132	0.865078	0.000390391	0.0505614	0.0259145	-1.35454	0.601294	-1.08787	-0.356215	-0.606018	-0.543657	0.862497	1.23269	1.25183	-1.35143	-1.26411
Unknown 081	19.8507			16.9383	16.7565	19.0325	21.3511	21.2722	21.3028	NA	0.00693739	NA	NA	0.174141			-1.27457	-1.36501	-0.232845	0.920509	0.881277	0.896495	-1.45804	-3.73291
Unknown 082	18.847	19.3403	19.2229	19.407	19.6832	19.2811	18.7197	18.3732	18.5411	0.16769	0.00419046	0.0298631	0.00544005	-0.450501	0.665429	0.399836	0.816325	1.44109	0.531417	-0.738508	-1.52243	-1.14266	0.592104	0.912452
Unknown 083	23.7964	23.9166	24.0117	24.0805	24.1509	23.9335	22.7019	22.5974	22.7974	0.175781	9.54695e-05	0.00014129	7.92724e-06	0.372278	0.556977	0.702909	0.808619	0.91677	0.582919	-1.30894	-1.46935	-1.16219	1.20934	1.35607
uracil	23.5616	23.239	23.5568	23.6715	23.8104	23.6114	23.3332	23.702	22.6196	0.114494	0.211945	0.523133	0.296534	0.292374	-0.602254	0.279126	0.597319	0.982577	0.430708	-0.341199	0.681864	-2.32051	0.234215	0.479517
urea	20.099	19.025	18.987	17.3945	17.5796	19.5097	20.0396	17.3334	18.6114	0.190662	0.653726	0.457278	0.445857	1.26053	0.270906	0.235881	-1.23155	-1.06101	0.717506	1.20582	-1.28786	-0.110231	0.708854	-0.5002
uridine-5-monophosphate	25.0074	25.2126	25.0016	24.5826	24.6801	24.3457	24.1341	24.318	24.4497	0.0113492	0.156089	0.00253611	0.00205174	1.00799	1.56632	0.992249	-0.147487	0.117673	-0.792241	-1.3678	-0.867561	-0.509143	0.773234	0.23554
xanthine	22.2241	22.0526	22.0125	22.5969	22.9052	22.6224	22.4948	22.3293	21.9861	0.00662773	0.0711156	0.347445	0.0181057	-0.420153	-0.957479	-1.08335	0.747952	1.71393	0.827675	0.427935	-0.0904473	-1.16607	-0.173653	0.438082
xylitol	21.9131	21.5736	21.6771	20.8321	21.1096	21.3293	20.2191	20.6446	20.509	0.0228477	0.0295168	0.00141503	0.0011291	1.42408	0.836807	1.01581	-0.445529	0.0344077	0.414347	-1.50568	-0.769875	-1.00437	1.26368	0.632773
